# Supplementary material for: Single-molecule analysis of DNA base-stacking energetics using patterned DNA nanostructures
Source: Nat Nanotechnol. 2023 Aug 17;18(12):1474–82. doi: 10.1038/s41565-023-01485-1 (PMC10716042; doi:10.1038/s41565-023-01485-1)
Supplement: Supplementary file 2 — This excel file contains the scaffold strand sequence and staple strand sequences used in the study. [file 41565_2023_1485_MOESM2_ESM.xlsx]

## Sheet: Sheet1
Staple Name	Staple Sequence	Manufacturer
Blank Staples for DNA origami structures
Common Blank Staples
19[32]21[31]BLK	GTCGACTTCGGCCAACGCGCGGGGTTTTTC	Sigma
17[32]19[31]BLK	TGCATCTTTCCCAGTCACGACGGCCTGCAG	Sigma
15[32]17[31]BLK	TAATCAGCGGATTGACCGTAATCGTAACCG	Sigma
13[32]15[31]BLK	AACGCAAAATCGATGAACGGTACCGGTTGA	Sigma
11[32]13[31]BLK	AACAGTTTTGTACCAAAAACATTTTATTTC	Sigma
9[32]11[31]BLK	TTTACCCCAACATGTTTTAAATTTCCATAT	Sigma
7[32]9[31]BLK	TTTAGGACAAATGCTTTAAACAATCAGGTC	Sigma
5[32]7[31]BLK	CATCAAGTAAAACGAACTAACGAGTTGAGA	Sigma
3[32]5[31]BLK	AATACGTTTGAAAGAGGACAGACTGACCTT	Sigma
1[32]3[31]BLK	AGGCTCCAGAGGCTTTGAGGACACGGGTAA	Sigma
23[32]22[48]BLK	CAAATCAAGTTTTTTGGGGTCGAAACGTGGA	Sigma
20[47]18[48]BLK	TTAATGAACTAGAGGATCCCCGGGGGGTAACG	Sigma
16[47]14[48]BLK	ACAAACGGAAAAGCCCCAAAAACACTGGAGCA	Sigma
12[47]10[48]BLK	TAAATCGGGATTCCCAATTCTGCGATATAATG	Sigma
8[47]6[48]BLK	ATCCCCCTATACCACATTCAACTAGAAAAATC	Sigma
4[47]2[48]BLK	GACCAACTAATGCCACTACGAAGGGGGTAGCA	Sigma
2[47]0[48]BLK	ACGGCTACAAAAGGAGCCTTTAATGTGAGAAT	Sigma
21[56]23[63]BLK	AGCTGATTGCCCTTCAGAGTCCACTATTAAAGGGTGCCGT	Sigma
15[64]18[64]BLK	GTATAAGCCAACCCGTCGGATTCTGACGACAGTATCGGCCGCAAGGCG	Sigma
13[64]15[63]BLK	TATATTTTGTCATTGCCTGAGAGTGGAAGATT	Sigma
11[64]13[63]BLK	GATTTAGTCAATAAAGCCTCAGAGAACCCTCA	Sigma
9[64]11[63]BLK	CGGATTGCAGAGCTTAATTGCTGAAACGAGTA	Sigma
7[56]9[63]BLK	ATGCAGATACATAACGGGAATCGTCATAAATAAAGCAAAG	Sigma
1[64]4[64]BLK	TTTATCAGGACAGCATCGGAACGACACCAACCTAAAACGAGGTCAATC	Sigma
0[79]1[63]BLK	ACAACTTTCAACAGTTTCAGCGGATGTATCGG	Sigma
23[64]22[80]BLK	AAAGCACTAAATCGGAACCCTAATCCAGTT	Sigma
20[79]18[80]BLK	TTCCAGTCGTAATCATGGTCATAAAAGGGG	Sigma
16[79]14[80]BLK	GCGAGTAAAAATATTTAAATTGTTACAAAG	Sigma
12[79]10[80]BLK	AAATTAAGTTGACCATTAGATACTTTTGCG	Sigma
8[79]6[80]BLK	AATACTGCCCAAAAGGAATTACGTGGCTCA	Sigma
4[79]2[80]BLK	GCGCAGACAAGAGGCAAAAGAATCCCTCAG	Sigma
2[79]0[80]BLK	CAGCGAAACTTGCTTTCGAGGTGTTGCTAA	Sigma
21[96]23[95]BLK	AGCAAGCGTAGGGTTGAGTGTTGTAGGGAGCC	Sigma
19[96]21[95]BLK	CTGTGTGATTGCGTTGCGCTCACTAGAGTTGC	Sigma
17[96]19[95]BLK	GCTTTCCGATTACGCCAGCTGGCGGCTGTTTC	Sigma
15[96]17[95]BLK	ATATTTTGGCTTTCATCAACATTATCCAGCCA	Sigma
13[96]15[95]BLK	TAGGTAAACTATTTTTGAGAGATCAAACGTTA	Sigma
11[96]13[95]BLK	AATGGTCAACAGGCAAGGCAAAGAGTAATGTG	Sigma
9[96]11[95]BLK	CGAAAGACTTTGATAAGAGGTCATATTTCGCA	Sigma
7[96]9[95]BLK	TAAGAGCAAATGTTTAGACTGGATAGGAAGCC	Sigma
5[96]7[95]BLK	TCATTCAGATGCGATTTTAAGAACAGGCATAG	Sigma
3[96]5[95]BLK	ACACTCATCCATGTTACTTAGCCGAAAGCTGC	Sigma
1[96]3[95]BLK	AAACAGCTTTTTGCGGGATCGTCAACACTAAA	Sigma
23[96]22[112]BLK	CCCGATTTAGAGCTTGACGGGGAAAAAGAATA	Sigma
20[111]18[112]BLK	CACATTAAAATTGTTATCCGCTCATGCGGGCC	Sigma
16[111]14[112]BLK	TGTAGCCATTAAAATTCGCATTAAATGCCGGA	Sigma
14[111]12[112]BLK	GAGGGTAGGATTCAAAAGGGTGAGACATCCAA	Sigma
12[111]10[112]BLK	TAAATCATATAACCTGTTTAGCTAACCTTTAA	Sigma
8[111]6[112]BLK	AATAGTAAACACTATCATAACCCTCATTGTGA	Sigma
4[111]2[112]BLK	GACCTGCTCTTTGACCCCCAGCGAGGGAGTTA	Sigma
2[111]0[112]BLK	AAGGCCGCTGATACCGATAGTTGCGACGTTAG	Sigma
15[128]18[128]BLK	TAAATCAAAATAATTCGCGTCTCGGAAACCAGGCAAAGGGAAGG	Sigma
13[128]15[127]BLK	GAGACAGCTAGCTGATAAATTAATTTTTGT	Sigma
11[128]13[127]BLK	TTTGGGGATAGTAGTAGCATTAAAAGGCCG	Sigma
9[128]11[127]BLK	GCTTCAATCAGGATTAGAGAGTTATTTTCA	Sigma
7[120]9[127]BLK	CGTTTACCAGACGACAAAGAAGTTTTGCCATAATTCGA	Sigma
1[128]4[128]BLK	TGACAACTCGCTGAGGCTTGCATTATACCAAGCGCGATGATAAA	Sigma
0[143]1[127]BLK	TCTAAAGTTTTGTCGTCTTTCCAGCCGACAA	Sigma
21[160]22[144]BLK	TCAATATCGAACCTCAAATATCAATTCCGAAA	Sigma
17[160]18[144]BLK	AGAAAACAAAGAAGATGATGAAACAGGCTGCG	Sigma
13[160]14[144]BLK	GTAATAAGTTAGGCAGAGGCATTTATGATATT	Sigma
9[160]10[144]BLK	AGAGAGAAAAAAATGAAAATAGCAAGCAAACT	Sigma
5[160]6[144]BLK	GCAAGGCCTCACCAGTAGCACCATGGGCTTGA	Sigma
1[160]2[144]BLK	TTAGGATTGGCTGAGACTCCTCAATAACCGAT	Sigma
0[175]0[144]BLK	TCCACAGACAGCCCTCATAGTTAGCGTAACGA	Sigma
23[128]23[159]BLK	AACGTGGCGAGAAAGGAAGGGAAACCAGTAA	Sigma
22[143]21[159]BLK	TCGGCAAATCCTGTTTGATGGTGGACCCTCAA	Sigma
20[143]19[159]BLK	AAGCCTGGTACGAGCCGGAAGCATAGATGATG	Sigma
18[143]17[159]BLK	CAACTGTTGCGCCATTCGCCATTCAAACATCA	Sigma
16[143]15[159]BLK	GCCATCAAGCTCATTTTTTAACCACAAATCCA	Sigma
14[143]13[159]BLK	CAACCGTTTCAAATCACCATCAATTCGAGCCA	Sigma
10[143]9[159]BLK	CCAACAGGAGCGAACCAGACCGGAGCCTTTAC	Sigma
8[143]7[159]BLK	CTTTTGCAGATAAAAACCAAAATAAAGACTCC	Sigma
6[143]5[159]BLK	GATGGTTTGAACGAGTAGTAAATTTACCATTA	Sigma
4[143]3[159]BLK	TCATCGCCAACAAAGTACAACGGACGCCAGCA	Sigma
2[143]1[159]BLK	ATATTCGGAACCATCGCCCACGCAGAGAAGGA	Sigma
23[160]22[176]BLK	TAAAAGGGACATTCTGGCCAACAAAGCATC	Sigma
20[175]18[176]BLK	ATTATCATTCAATATAATCCTGACAATTAC	Sigma
16[175]14[176]BLK	TATAACTAACAAAGAACGCGAGAACGCCAA	Sigma
14[175]12[176]BLK	CATGTAATAGAATATAAAGTACCAAGCCGT	Sigma
12[175]10[176]BLK	TTTTATTTAAGCAAATCAGATATTTTTTGT	Sigma
8[175]6[176]BLK	ATACCCAACAGTATGTTAGCAAATTAGAGC	Sigma
4[175]2[176]BLK	CACCAGAAAGGTTGAGGCAGGTCATGAAAG	Sigma
2[175]0[176]BLK	TATTAAGAAGCGGGGTTTTGCTCGTAGCAT	Sigma
21[184]23[191]BLK	TCAACAGTTGAAAGGAGCAAATGAAAAATCTAGAGATAGA	Sigma
15[192]18[192]BLK	TCAAATATAACCTCCGGCTTAGGTAACAATTTCATTTGAAGGCGAATT	Sigma
13[192]15[191]BLK	GTAAAGTAATCGCCATATTTAACAAAACTTTT	Sigma
11[192]13[191]BLK	TATCCGGTCTCATCGAGAACAAGCGACAAAAG	Sigma
9[192]11[191]BLK	TTAGACGGCCAAATAAGAAACGATAGAAGGCT	Sigma
7[184]9[191]BLK	CGTAGAAAATACATACCGAGGAAACGCAATAAGAAGCGCA	Sigma
1[192]4[192]BLK	GCGGATAACCTATTATTCTGAAACAGACGATTGGCCTTGAAGAGCCAC	Sigma
0[207]1[191]BLK	TCACCAGTACAAACTACAACGCCTAGTACCAG	Sigma
23[192]22[208]BLK	ACCCTTCTGACCTGAAAGCGTAAGACGCTGAG	Sigma
20[207]18[208]BLK	GCGGAACATCTGAATAATGGAAGGTACAAAAT	Sigma
16[207]14[208]BLK	ACCTTTTTATTTTAGTTAATTTCATAGGGCTT	Sigma
14[207]12[208]BLK	AATTGAGAATTCTGTCCAGACGACTAAACCAA	Sigma
12[207]10[208]BLK	GTACCGCAATTCTAAGAACGCGAGTATTATTT	Sigma
8[207]6[208]BLK	AAGGAAACATAAAGGTGGCAACATTATCACCG	Sigma
4[207]2[208]BLK	CCACCCTCTATTCACAAACAAATACCTGCCTA	Sigma
2[207]0[208]BLK	TTTCGGAAGTGCCGTCGAGAGGGTGAGTTTCG	Sigma
21[224]23[223]BLK	CTTTAGGGCCTGCAACAGTGCCAATACGTG	Sigma
19[224]21[223]BLK	CTACCATAGTTTGAGTAACATTTAAAATAT	Sigma
17[224]19[223]BLK	CATAAATCTTTGAATACCAAGTGTTAGAAC	Sigma
15[224]17[223]BLK	CCTAAATCAAAATCATAGGTCTAAACAGTA	Sigma
13[224]15[223]BLK	ACAACATGCCAACGCTCAACAGTCTTCTGA	Sigma
11[224]13[223]BLK	GCGAACCTCCAAGAACGGGTATGACAATAA	Sigma
9[224]11[223]BLK	AAAGTCACAAAATAAACAGCCAGCGTTTTA	Sigma
7[224]9[223]BLK	AACGCAAAGATAGCCGAACAAACCCTGAAC	Sigma
5[224]7[223]BLK	TCAAGTTTCATTAAAGGTGAATATAAAAGA	Sigma
3[224]5[223]BLK	TTAAAGCCAGAGCCGCCACCCTCGACAGAA	Sigma
1[224]3[223]BLK	GTATAGCAAACAGTTAATGCCCAATCCTCA	Sigma
0[239]1[223]BLK	AGGAACCCATGTACCGTAACACTTGATATAA	Sigma
23[224]22[240]BLK	GCACAGACAATATTTTTGAATGGGGTCAGTA	Sigma
20[239]18[240]BLK	ATTTTAAAATCAAAATTATTTGCACGGATTCG	Sigma
16[239]14[240]BLK	GAATTTATTTAATGGTTTGAAATATTCTTACC	Sigma
12[239]10[240]BLK	CTTATCATTCCCGACTTGCGGGAGCCTAATTT	Sigma
8[239]6[240]BLK	AAGTAAGCAGACACCACGGAATAATATTGACG	Sigma
4[239]2[240]BLK	GCCTCCCTCAGAATGGAAAGCGCAGTAACAGT	Sigma
2[239]0[240]BLK	GCCCGTATCCGGAATAGGTGTATCAGCCCAAT	Sigma
21[248]23[255]BLK	AGATTAGAGCCGTCAAAAAACAGAGGTGAGGCCTATTAGT	Sigma
15[256]18[256]BLK	GTGATAAAAAGACGCTGAGAAGAGATAACCTTGCTTCTGTTCGGGAGA	Sigma
13[256]15[255]BLK	GTTTATCAATATGCGTTATACAAACCGACCGT	Sigma
11[256]13[255]BLK	GCCTTAAACCAATCAATAATCGGCACGCGCCT	Sigma
9[256]11[255]BLK	GAGAGATAGAGCGTCTTTCCAGAGGTTTTGAA	Sigma
7[248]9[255]BLK	GTTTATTTTGTCACAATCTTACCGAAGCCCTTTAATATCA	Sigma
1[256]4[256]BLK	CAGGAGGTGGGGTCAGTGCCTTGAGTCTCTGAATTTACCGGGAACCAG	Sigma
0[271]1[255]BLK	CCACCCTCATTTTCAGGGATAGCAACCGTACT	Sigma
23[256]22[272]BLK	CTTTAATGCGCGAACTGATAGCCCCACCAG	Sigma
20[271]18[272]BLK	CTCGTATTAGAAATTGCGTAGATACAGTAC	Sigma
16[271]14[272]BLK	CTTAGATTTAAGGCGTTAAATAAAGCCTGT	Sigma
12[271]10[272]BLK	TGTAGAAATCAAGATTAGTTGCTCTTACCA	Sigma
8[271]6[272]BLK	AATAGCTATCAATAGAAAATTCAACATTCA	Sigma
4[271]2[272]BLK	AAATCACCTTCCAGTAAGCGTCAGTAATAA	Sigma
Blank Staples specific for 'C'-shape
18[111]16[112]BLK	TCTTCGCTGCACCGCTTCTGGTGCGGCCTTCC	Sigma
10[111]8[112]BLK	TTGCTCCTTTCAAATATCGCGTTTGAGGGGGT	Sigma
6[111]4[112]BLK	ATTACCTTTGAATAAGGCTTGCCCAAATCCGC	Sigma
15[160]16[144]BLK	ATCGCAAGTATGTAAATGCTGATGATAGGAAC	Sigma
7[160]8[144]BLK	TTATTACGAAGAACTGGCATGATTGCGAGAGG	Sigma
3[160]4[144]BLK	TTGACAGGCCACCACCAGAGCCGCGATTTGTA	Sigma
18[175]16[176]BLK	CTGAGCAAAAATTAATTACATTTTGGGTTA	Sigma
10[175]8[176]BLK	TTAACGTCTAACATAAAAACAGGTAACGGA	Sigma
6[175]4[176]BLK	CAGCAAAAGGAAACGTCACCAATGAGCCGC	Sigma
18[207]16[208]BLK	CGCGCAGATTACCTTTTTTAATGGGAGAGACT	Sigma
10[207]8[208]BLK	ATCCCAATGAGAATTAACTGAACAGTTACCAG	Sigma
6[207]4[208]BLK	TCACCGACGCACCGTAATCAGTAGCAGAACCG	Sigma
21[32]23[31]BLK	TTTTCACTCAAAGGGCGAAAAACCATCACC	Sigma
0[47]1[31]BLLK	AGAAAGGAACAACTAAAGGAATTCAAAAAAA	Sigma
0[111]1[95]BLK	TAAATGAATTTTCTGTATGGGATTAATTTCTT	Sigma
21[128]23[127]BLK	CCCAGCAGGCGAAAAATCCCTTATAAATCAAGCCGGCG	Sigma
2[271]0[272]BLK	GTTTTAACTTAGTACCGCCACCCAGAGCCA	Sigma
Blank Staples specific for 'U'-shape
18[111]16[112]BLK	TCTTCGCTGCACCGCTTCTGGTGCGGCCTTCC	Sigma
10[111]8[112]BLK	TTGCTCCTTTCAAATATCGCGTTTGAGGGGGT	Sigma
15[160]16[144]BLK	ATCGCAAGTATGTAAATGCTGATGATAGGAAC	Sigma
7[160]8[144]BLK	TTATTACGAAGAACTGGCATGATTGCGAGAGG	Sigma
18[175]16[176]BLK	CTGAGCAAAAATTAATTACATTTTGGGTTA	Sigma
8[175]6[176]BLK	TTAACGTCTAACATAAAAACAGGTAACGGA	Sigma
18[207]16[208]BLK	CGCGCAGATTACCTTTTTTAATGGGAGAGACT	Sigma
10[207]8[208]BLK	ATCCCAATGAGAATTAACTGAACAGTTACCAG	Sigma
18[239]16[240]BLK	CCTGATTGCAATATATGTGAGTGATCAATAGT	Sigma
14[239]12[240]BLK	AGTATAAAGTTCAGCTAATGCAGATGTCTTTC	Sigma
10[239]8[240]BLK	GCCAGTTAGAGGGTAATTGAGCGCTTTAAGAA	Sigma
18[271]16[272]BLK	CTTTTACAAAATCGTCGCTATTAGCGATAG	Sigma
14[271]12[272]BLK	TTAGTATCACAATAGATAAGTCCACGAGCA	Sigma
10[271]8[272]BLK	ACGCTAACACCCACAAGAATTGAAAATAGC	Sigma
21[32]23[31]BLK	TTTTCACTCAAAGGGCGAAAAACCATCACC	Sigma
0[47]1[31]BLLK	AGAAAGGAACAACTAAAGGAATTCAAAAAAA	Sigma
0[111]1[95]BLK	TAAATGAATTTTCTGTATGGGATTAATTTCTT	Sigma
21[128]23[127]BLK	CCCAGCAGGCGAAAAATCCCTTATAAATCAAGCCGGCG	Sigma
2[271]0[272]BLK	GTTTTAACTTAGTACCGCCACCCAGAGCCA	Sigma
18[271]16[272]BLK	CTTTTACAAAATCGTCGCTATTAGCGATAG	Sigma
Blank Staples specific for 'H'-shape
18[47]16[48]BLK	CCAGGGTTGCCAGTTTGAGGGGACCCGTGGGA	Sigma
14[47]12[48]BLK	AACAAGAGGGATAAAAATTTTTAGCATAAAGC	Sigma
10[47]8[48]BLK	CTGTAGCTTGACTATTATAGTCAGTTCATTGA	Sigma
18[79]16[80]BLK	GATGTGCTTCAGGAAGATCGCACAATGTGA	Sigma
14[79]12[80]BLK	GCTATCAGAAATGCAATGCCTGAATTAGCA	Sigma
10[79]8[80]BLK	GATGGCTTATCAAAAAGATTAAGAGCGTCC	Sigma
18[111]16[112]BLK	TCTTCGCTGCACCGCTTCTGGTGCGGCCTTCC	Sigma
10[111]8[112]BLK	TTGCTCCTTTCAAATATCGCGTTTGAGGGGGT	Sigma
18[207]16[208]BLK	CGCGCAGATTACCTTTTTTAATGGGAGAGACT	Sigma
10[207]8[208]BLK	ATCCCAATGAGAATTAACTGAACAGTTACCAG	Sigma
18[239]16[240]BLK	CCTGATTGCAATATATGTGAGTGATCAATAGT	Sigma
14[239]12[240]BLK	AGTATAAAGTTCAGCTAATGCAGATGTCTTTC	Sigma
10[239]8[240]BLK	GCCAGTTAGAGGGTAATTGAGCGCTTTAAGAA	Sigma
18[271]16[272]BLK	CTTTTACAAAATCGTCGCTATTAGCGATAG	Sigma
14[271]12[272]BLK	TTAGTATCACAATAGATAAGTCCACGAGCA	Sigma
10[271]8[272]BLK	ACGCTAACACCCACAAGAATTGAAAATAGC	Sigma
21[32]23[31]BLK	TTTTCACTCAAAGGGCGAAAAACCATCACC	Sigma
0[47]1[31]BLLK	AGAAAGGAACAACTAAAGGAATTCAAAAAAA	Sigma
0[111]1[95]BLK	TAAATGAATTTTCTGTATGGGATTAATTTCTT	Sigma
21[128]23[127]BLK	CCCAGCAGGCGAAAAATCCCTTATAAATCAAGCCGGCG	Sigma
2[271]0[272]BLK	GTTTTAACTTAGTACCGCCACCCAGAGCCA	Sigma
18[271]16[272]BLK	CTTTTACAAAATCGTCGCTATTAGCGATAG	Sigma
Blank Staples specific for 'L'-shape
10[111]8[112]BLK	TTGCTCCTTTCAAATATCGCGTTTGAGGGGGT	Sigma
6[111]4[112]BLK	ATTACCTTTGAATAAGGCTTGCCCAAATCCGC	Sigma
7[160]8[144]BLK	TTATTACGAAGAACTGGCATGATTGCGAGAGG	Sigma
3[160]4[144]BLK	TTGACAGGCCACCACCAGAGCCGCGATTTGTA	Sigma
10[175]8[176]BLK	TTAACGTCTAACATAAAAACAGGTAACGGA	Sigma
6[175]4[176]BLK	CAGCAAAAGGAAACGTCACCAATGAGCCGC	Sigma
10[207]8[208]BLK	ATCCCAATGAGAATTAACTGAACAGTTACCAG	Sigma
6[207]4[208]BLK	TCACCGACGCACCGTAATCAGTAGCAGAACCG	Sigma
14[239]12[240]BLK	AGTATAAAGTTCAGCTAATGCAGATGTCTTTC	Sigma
10[239]8[240]BLK	GCCAGTTAGAGGGTAATTGAGCGCTTTAAGAA	Sigma
6[239]4[240]BLK	GAAATTATTGCCTTTAGCGTCAGACCGGAACC	Sigma
14[271]12[272]BLK	TTAGTATCACAATAGATAAGTCCACGAGCA	Sigma
10[271]8[272]BLK	ACGCTAACACCCACAAGAATTGAAAATAGC	Sigma
6[271]4[272]BLK	ACCGATTGTCGGCATTTTCGGTCATAATCA	Sigma
21[32]23[31]BLK	TTTTCACTCAAAGGGCGAAAAACCATCACC	Sigma
0[47]1[31]BLLK	AGAAAGGAACAACTAAAGGAATTCAAAAAAA	Sigma
0[111]1[95]BLK	TAAATGAATTTTCTGTATGGGATTAATTTCTT	Sigma
21[128]23[127]BLK	CCCAGCAGGCGAAAAATCCCTTATAAATCAAGCCGGCG	Sigma
2[271]0[272]BLK	GTTTTAACTTAGTACCGCCACCCAGAGCCA	Sigma
Blank Staples specific for Barcoded Origami
11[160]12[144]BLK	CCAATAGCTCATCGTAGGAATCATGGCATCAA	Sigma
12[143]11[159]BLK	TTCTACTACGCGAGCTGAAAAGGTTACCGCGC	Sigma

## Sheet: Sheet2
Staple Name	Staple Sequence	Manufacturer
Staples with extensions for grid structures
Staples with R1×5 extensions for 'Box'-shaped grid
22[47]20[48]R1X5	CTCCAACGCAGTGAGACGGGCAACCAGCTGCA TT TCCTCCTCCTCCTCCTCCT	Sigma
18[47]16[48]R1X5	CCAGGGTTGCCAGTTTGAGGGGACCCGTGGGA TT TCCTCCTCCTCCTCCTCCT	Sigma
14[47]12[48]R1X5	AACAAGAGGGATAAAAATTTTTAGCATAAAGC TT TCCTCCTCCTCCTCCTCCT	Sigma
10[47]8[48]R1X5	CTGTAGCTTGACTATTATAGTCAGTTCATTGA TT TCCTCCTCCTCCTCCTCCT	Sigma
6[47]4[48]R1X5	TACGTTAAAGTAATCTTGACAAGAACCGAACT TT TCCTCCTCCTCCTCCTCCT	Sigma
22[79]20[80]R1X5	TGGAACAACCGCCTGGCCCTGAGGCCCGCT TT TCCTCCTCCTCCTCCTCCT	Sigma
18[79]16[80]R1X5	GATGTGCTTCAGGAAGATCGCACAATGTGA TT TCCTCCTCCTCCTCCTCCT	Sigma
14[79]12[80]R1X5	GCTATCAGAAATGCAATGCCTGAATTAGCA TT TCCTCCTCCTCCTCCTCCT	Sigma
10[79]8[80]R1X5	GATGGCTTATCAAAAAGATTAAGAGCGTCC TT TCCTCCTCCTCCTCCTCCT	Sigma
6[79]4[80]R1X5	TTATACCACCAAATCAACGTAACGAACGAG TT TCCTCCTCCTCCTCCTCCT	Sigma
22[111]20[112]R1X5	GCCCGAGAGTCCACGCTGGTTTGCAGCTAACT TT TCCTCCTCCTCCTCCTCCT	Sigma
18[111]16[112]R1X5	TCTTCGCTGCACCGCTTCTGGTGCGGCCTTCC TT TCCTCCTCCTCCTCCTCCT	Sigma
10[111]8[112]R1X5	TTGCTCCTTTCAAATATCGCGTTTGAGGGGGT TT TCCTCCTCCTCCTCCTCCT	Sigma
6[111]4[112]R1X5	ATTACCTTTGAATAAGGCTTGCCCAAATCCGC TT TCCTCCTCCTCCTCCTCCT	Sigma
19[160]20[144]R1X5	GCAATTCACATATTCCTGATTATCAAAGTGTA TT TCCTCCTCCTCCTCCTCCT	Sigma
15[160]16[144]R1X5	ATCGCAAGTATGTAAATGCTGATGATAGGAAC TT TCCTCCTCCTCCTCCTCCT	Sigma
7[160]8[144]R1X5	TTATTACGAAGAACTGGCATGATTGCGAGAGG TT TCCTCCTCCTCCTCCTCCT	Sigma
3[160]4[144]R1X5	TTGACAGGCCACCACCAGAGCCGCGATTTGTA TT TCCTCCTCCTCCTCCTCCT	Sigma
22[175]20[176]R1X5	ACCTTGCTTGGTCAGTTGGCAAAGAGCGGA TT TCCTCCTCCTCCTCCTCCT	Sigma
18[175]16[176]R1X5	CTGAGCAAAAATTAATTACATTTTGGGTTA TT TCCTCCTCCTCCTCCTCCT	Sigma
10[175]8[176]R1X5	TTAACGTCTAACATAAAAACAGGTAACGGA TT TCCTCCTCCTCCTCCTCCT	Sigma
6[175]4[176]R1X5	CAGCAAAAGGAAACGTCACCAATGAGCCGC TT TCCTCCTCCTCCTCCTCCT	Sigma
22[207]20[208]R1X5	AGCCAGCAATTGAGGAAGGTTATCATCATTTT TT TCCTCCTCCTCCTCCTCCT	Sigma
18[207]16[208]R1X5	CGCGCAGATTACCTTTTTTAATGGGAGAGACT TT TCCTCCTCCTCCTCCTCCT	Sigma
10[207]8[208]R1X5	ATCCCAATGAGAATTAACTGAACAGTTACCAG TT TCCTCCTCCTCCTCCTCCT	Sigma
6[207]4[208]R1X5	TCACCGACGCACCGTAATCAGTAGCAGAACCG TT TCCTCCTCCTCCTCCTCCT	Sigma
22[239]20[240]R1X5	TTAACACCAGCACTAACAACTAATCGTTATTA TT TCCTCCTCCTCCTCCTCCT	Sigma
18[239]16[240]R1X5	CCTGATTGCAATATATGTGAGTGATCAATAGT TT TCCTCCTCCTCCTCCTCCT	Sigma
14[239]12[240]R1X5	AGTATAAAGTTCAGCTAATGCAGATGTCTTTC TT TCCTCCTCCTCCTCCTCCT	Sigma
10[239]8[240]R1X5	GCCAGTTAGAGGGTAATTGAGCGCTTTAAGAA TT TCCTCCTCCTCCTCCTCCT	Sigma
6[239]4[240]R1X5	GAAATTATTGCCTTTAGCGTCAGACCGGAACC TT TCCTCCTCCTCCTCCTCCT	Sigma
22[271]20[272]R1X5	CAGAAGATTAGATAATACATTTGTCGACAA TT TCCTCCTCCTCCTCCTCCT	Sigma
18[271]16[272]R1X5	CTTTTACAAAATCGTCGCTATTAGCGATAG TT TCCTCCTCCTCCTCCTCCT	Sigma
14[271]12[272]R1X5	TTAGTATCACAATAGATAAGTCCACGAGCA TT TCCTCCTCCTCCTCCTCCT	Sigma
10[271]8[272]R1X5	ACGCTAACACCCACAAGAATTGAAAATAGC TT TCCTCCTCCTCCTCCTCCT	Sigma
6[271]4[272]R1X5	ACCGATTGTCGGCATTTTCGGTCATAATCA TT TCCTCCTCCTCCTCCTCCT	Sigma
21[32]23[31]BLK	TTTTCACTCAAAGGGCGAAAAACCATCACC	Sigma
0[47]1[31]BLLK	AGAAAGGAACAACTAAAGGAATTCAAAAAAA	Sigma
0[111]1[95]BLK	TAAATGAATTTTCTGTATGGGATTAATTTCTT	Sigma
21[128]23[127]BLK	CCCAGCAGGCGAAAAATCCCTTATAAATCAAGCCGGCG	Sigma
2[271]0[272]BLK	GTTTTAACTTAGTACCGCCACCCAGAGCCA	Sigma
Staples with R5×5 extensions for 'Box'-shaped grid
22[47]20[48]R5X5	CTCCAACGCAGTGAGACGGGCAACCAGCTGCA TT CTTCTTCTTCTTCTTCTTC	Sigma
18[47]16[48]R5X5	CCAGGGTTGCCAGTTTGAGGGGACCCGTGGGA TT CTTCTTCTTCTTCTTCTTC	Sigma
14[47]12[48]R5X5	AACAAGAGGGATAAAAATTTTTAGCATAAAGC TT CTTCTTCTTCTTCTTCTTC	Sigma
10[47]8[48]R5X5	CTGTAGCTTGACTATTATAGTCAGTTCATTGA TT CTTCTTCTTCTTCTTCTTC	Sigma
6[47]4[48]R5X5	TACGTTAAAGTAATCTTGACAAGAACCGAACT TT CTTCTTCTTCTTCTTCTTC	Sigma
22[79]20[80]R5X5	TGGAACAACCGCCTGGCCCTGAGGCCCGCT TT CTTCTTCTTCTTCTTCTTC	Sigma
18[79]16[80]R5X5	GATGTGCTTCAGGAAGATCGCACAATGTGA TT CTTCTTCTTCTTCTTCTTC	Sigma
14[79]12[80]R5X5	GCTATCAGAAATGCAATGCCTGAATTAGCA TT CTTCTTCTTCTTCTTCTTC	Sigma
10[79]8[80]R5X5	GATGGCTTATCAAAAAGATTAAGAGCGTCC TT CTTCTTCTTCTTCTTCTTC	Sigma
6[79]4[80]R5X5	TTATACCACCAAATCAACGTAACGAACGAG TT CTTCTTCTTCTTCTTCTTC	Sigma
22[111]20[112]R5X5	GCCCGAGAGTCCACGCTGGTTTGCAGCTAACT TT CTTCTTCTTCTTCTTCTTC	Sigma
18[111]16[112]R5X5	TCTTCGCTGCACCGCTTCTGGTGCGGCCTTCC TT CTTCTTCTTCTTCTTCTTC	Sigma
10[111]8[112]R5X5	TTGCTCCTTTCAAATATCGCGTTTGAGGGGGT TT CTTCTTCTTCTTCTTCTTC	Sigma
6[111]4[112]R5X5	ATTACCTTTGAATAAGGCTTGCCCAAATCCGC TT CTTCTTCTTCTTCTTCTTC	Sigma
19[160]20[144]R5X5	GCAATTCACATATTCCTGATTATCAAAGTGTA TT CTTCTTCTTCTTCTTCTTC	Sigma
15[160]16[144]R5X5	ATCGCAAGTATGTAAATGCTGATGATAGGAAC TT CTTCTTCTTCTTCTTCTTC	Sigma
7[160]8[144]R5X5	TTATTACGAAGAACTGGCATGATTGCGAGAGG TT CTTCTTCTTCTTCTTCTTC	Sigma
3[160]4[144]R5X5	TTGACAGGCCACCACCAGAGCCGCGATTTGTA TT CTTCTTCTTCTTCTTCTTC	Sigma
22[175]20[176]R5X5	ACCTTGCTTGGTCAGTTGGCAAAGAGCGGA TT CTTCTTCTTCTTCTTCTTC	Sigma
18[175]16[176]R5X5	CTGAGCAAAAATTAATTACATTTTGGGTTA TT CTTCTTCTTCTTCTTCTTC	Sigma
10[175]8[176]R5X5	TTAACGTCTAACATAAAAACAGGTAACGGA TT CTTCTTCTTCTTCTTCTTC	Sigma
6[175]4[176]R5X5	CAGCAAAAGGAAACGTCACCAATGAGCCGC TT CTTCTTCTTCTTCTTCTTC	Sigma
22[207]20[208]R5X5	AGCCAGCAATTGAGGAAGGTTATCATCATTTT TT CTTCTTCTTCTTCTTCTTC	Sigma
18[207]16[208]R5X5	CGCGCAGATTACCTTTTTTAATGGGAGAGACT TT CTTCTTCTTCTTCTTCTTC	Sigma
10[207]8[208]R5X5	ATCCCAATGAGAATTAACTGAACAGTTACCAG TT CTTCTTCTTCTTCTTCTTC	Sigma
6[207]4[208]R5X5	TCACCGACGCACCGTAATCAGTAGCAGAACCG TT CTTCTTCTTCTTCTTCTTC	Sigma
22[239]20[240]R5X5	TTAACACCAGCACTAACAACTAATCGTTATTA TT CTTCTTCTTCTTCTTCTTC	Sigma
18[239]16[240]R5X5	CCTGATTGCAATATATGTGAGTGATCAATAGT TT CTTCTTCTTCTTCTTCTTC	Sigma
14[239]12[240]R5X5	AGTATAAAGTTCAGCTAATGCAGATGTCTTTC TT CTTCTTCTTCTTCTTCTTC	Sigma
10[239]8[240]R5X5	GCCAGTTAGAGGGTAATTGAGCGCTTTAAGAA TT CTTCTTCTTCTTCTTCTTC	Sigma
6[239]4[240]R5X5	GAAATTATTGCCTTTAGCGTCAGACCGGAACC TT CTTCTTCTTCTTCTTCTTC	Sigma
22[271]20[272]R5X5	CAGAAGATTAGATAATACATTTGTCGACAA TT CTTCTTCTTCTTCTTCTTC	Sigma
18[271]16[272]R5X5	CTTTTACAAAATCGTCGCTATTAGCGATAG TT CTTCTTCTTCTTCTTCTTC	Sigma
14[271]12[272]R5X5	TTAGTATCACAATAGATAAGTCCACGAGCA TT CTTCTTCTTCTTCTTCTTC	Sigma
10[271]8[272]R5X5	ACGCTAACACCCACAAGAATTGAAAATAGC TT CTTCTTCTTCTTCTTCTTC	Sigma
6[271]4[272]R5X5	ACCGATTGTCGGCATTTTCGGTCATAATCA TT CTTCTTCTTCTTCTTCTTC	Sigma
Staples with R1×5 extensions for 'C'-shaped grid
22[47]20[48]R1X5	CTCCAACGCAGTGAGACGGGCAACCAGCTGCA TT TCCTCCTCCTCCTCCTCCT	Sigma
18[47]16[48]R1X5	CCAGGGTTGCCAGTTTGAGGGGACCCGTGGGA TT TCCTCCTCCTCCTCCTCCT	Sigma
14[47]12[48]R1X5	AACAAGAGGGATAAAAATTTTTAGCATAAAGC TT TCCTCCTCCTCCTCCTCCT	Sigma
10[47]8[48]R1X5	CTGTAGCTTGACTATTATAGTCAGTTCATTGA TT TCCTCCTCCTCCTCCTCCT	Sigma
6[47]4[48]R1X5	TACGTTAAAGTAATCTTGACAAGAACCGAACT TT TCCTCCTCCTCCTCCTCCT	Sigma
22[79]20[80]R1X5	TGGAACAACCGCCTGGCCCTGAGGCCCGCT TT TCCTCCTCCTCCTCCTCCT	Sigma
18[79]16[80]R1X5	GATGTGCTTCAGGAAGATCGCACAATGTGA TT TCCTCCTCCTCCTCCTCCT	Sigma
14[79]12[80]R1X5	GCTATCAGAAATGCAATGCCTGAATTAGCA TT TCCTCCTCCTCCTCCTCCT	Sigma
10[79]8[80]R1X5	GATGGCTTATCAAAAAGATTAAGAGCGTCC TT TCCTCCTCCTCCTCCTCCT	Sigma
6[79]4[80]R1X5	TTATACCACCAAATCAACGTAACGAACGAG TT TCCTCCTCCTCCTCCTCCT	Sigma
22[111]20[112]R1X5	GCCCGAGAGTCCACGCTGGTTTGCAGCTAACT TT TCCTCCTCCTCCTCCTCCT	Sigma
19[160]20[144]R1X5	GCAATTCACATATTCCTGATTATCAAAGTGTA TT TCCTCCTCCTCCTCCTCCT	Sigma
22[175]20[176]R1X5	ACCTTGCTTGGTCAGTTGGCAAAGAGCGGA TT TCCTCCTCCTCCTCCTCCT	Sigma
22[207]20[208]R1X5	AGCCAGCAATTGAGGAAGGTTATCATCATTTT TT TCCTCCTCCTCCTCCTCCT	Sigma
22[239]20[240]R1X5	TTAACACCAGCACTAACAACTAATCGTTATTA TT TCCTCCTCCTCCTCCTCCT	Sigma
18[239]16[240]R1X5	CCTGATTGCAATATATGTGAGTGATCAATAGT TT TCCTCCTCCTCCTCCTCCT	Sigma
14[239]12[240]R1X5	AGTATAAAGTTCAGCTAATGCAGATGTCTTTC TT TCCTCCTCCTCCTCCTCCT	Sigma
10[239]8[240]R1X5	GCCAGTTAGAGGGTAATTGAGCGCTTTAAGAA TT TCCTCCTCCTCCTCCTCCT	Sigma
6[239]4[240]R1X5	GAAATTATTGCCTTTAGCGTCAGACCGGAACC TT TCCTCCTCCTCCTCCTCCT	Sigma
22[271]20[272]R1X5	CAGAAGATTAGATAATACATTTGTCGACAA TT TCCTCCTCCTCCTCCTCCT	Sigma
18[271]16[272]R1X5	CTTTTACAAAATCGTCGCTATTAGCGATAG TT TCCTCCTCCTCCTCCTCCT	Sigma
14[271]12[272]R1X5	TTAGTATCACAATAGATAAGTCCACGAGCA TT TCCTCCTCCTCCTCCTCCT	Sigma
10[271]8[272]R1X5	ACGCTAACACCCACAAGAATTGAAAATAGC TT TCCTCCTCCTCCTCCTCCT	Sigma
6[271]4[272]R1X5	ACCGATTGTCGGCATTTTCGGTCATAATCA TT TCCTCCTCCTCCTCCTCCT	Sigma
Staples with R5×5 extensions for 'C'-shaped grid
22[47]20[48]R5X5	CTCCAACGCAGTGAGACGGGCAACCAGCTGCA TT CTTCTTCTTCTTCTTCTTC	Sigma
18[47]16[48]R5X5	CCAGGGTTGCCAGTTTGAGGGGACCCGTGGGA TT CTTCTTCTTCTTCTTCTTC	Sigma
14[47]12[48]R5X5	AACAAGAGGGATAAAAATTTTTAGCATAAAGC TT CTTCTTCTTCTTCTTCTTC	Sigma
10[47]8[48]R5X5	CTGTAGCTTGACTATTATAGTCAGTTCATTGA TT CTTCTTCTTCTTCTTCTTC	Sigma
6[47]4[48]R5X5	TACGTTAAAGTAATCTTGACAAGAACCGAACT TT CTTCTTCTTCTTCTTCTTC	Sigma
22[79]20[80]R5X5	TGGAACAACCGCCTGGCCCTGAGGCCCGCT TT CTTCTTCTTCTTCTTCTTC	Sigma
18[79]16[80]R5X5	GATGTGCTTCAGGAAGATCGCACAATGTGA TT CTTCTTCTTCTTCTTCTTC	Sigma
14[79]12[80]R5X5	GCTATCAGAAATGCAATGCCTGAATTAGCA TT CTTCTTCTTCTTCTTCTTC	Sigma
10[79]8[80]R5X5	GATGGCTTATCAAAAAGATTAAGAGCGTCC TT CTTCTTCTTCTTCTTCTTC	Sigma
6[79]4[80]R5X5	TTATACCACCAAATCAACGTAACGAACGAG TT CTTCTTCTTCTTCTTCTTC	Sigma
22[111]20[112]R5X5	GCCCGAGAGTCCACGCTGGTTTGCAGCTAACT TT CTTCTTCTTCTTCTTCTTC	Sigma
19[160]20[144]R5X5	GCAATTCACATATTCCTGATTATCAAAGTGTA TT CTTCTTCTTCTTCTTCTTC	Sigma
22[175]20[176]R5X5	ACCTTGCTTGGTCAGTTGGCAAAGAGCGGA TT CTTCTTCTTCTTCTTCTTC	Sigma
22[207]20[208]R5X5	AGCCAGCAATTGAGGAAGGTTATCATCATTTT TT CTTCTTCTTCTTCTTCTTC	Sigma
22[239]20[240]R5X5	TTAACACCAGCACTAACAACTAATCGTTATTA TT CTTCTTCTTCTTCTTCTTC	Sigma
18[239]16[240]R5X5	CCTGATTGCAATATATGTGAGTGATCAATAGT TT CTTCTTCTTCTTCTTCTTC	Sigma
14[239]12[240]R5X5	AGTATAAAGTTCAGCTAATGCAGATGTCTTTC TT CTTCTTCTTCTTCTTCTTC	Sigma
10[239]8[240]R5X5	GCCAGTTAGAGGGTAATTGAGCGCTTTAAGAA TT CTTCTTCTTCTTCTTCTTC	Sigma
6[239]4[240]R5X5	GAAATTATTGCCTTTAGCGTCAGACCGGAACC TT CTTCTTCTTCTTCTTCTTC	Sigma
22[271]20[272]R5X5	CAGAAGATTAGATAATACATTTGTCGACAA TT CTTCTTCTTCTTCTTCTTC	Sigma
18[271]16[272]R5X5	CTTTTACAAAATCGTCGCTATTAGCGATAG TT CTTCTTCTTCTTCTTCTTC (Not used in Barcoding)	Sigma
14[271]12[272]R5X5	TTAGTATCACAATAGATAAGTCCACGAGCA TT CTTCTTCTTCTTCTTCTTC	Sigma
10[271]8[272]R5X5	ACGCTAACACCCACAAGAATTGAAAATAGC TT CTTCTTCTTCTTCTTCTTC	Sigma
6[271]4[272]R5X5	ACCGATTGTCGGCATTTTCGGTCATAATCA TT CTTCTTCTTCTTCTTCTTC	Sigma
Staples with R1×5 extensions for 'U'-shaped grid
22[47]20[48]R1X5	CTCCAACGCAGTGAGACGGGCAACCAGCTGCA TT TCCTCCTCCTCCTCCTCCT	Sigma
18[47]16[48]R1X5	CCAGGGTTGCCAGTTTGAGGGGACCCGTGGGA TT TCCTCCTCCTCCTCCTCCT	Sigma
14[47]12[48]R1X5	AACAAGAGGGATAAAAATTTTTAGCATAAAGC TT TCCTCCTCCTCCTCCTCCT	Sigma
10[47]8[48]R1X5	CTGTAGCTTGACTATTATAGTCAGTTCATTGA TT TCCTCCTCCTCCTCCTCCT	Sigma
6[47]4[48]R1X5	TACGTTAAAGTAATCTTGACAAGAACCGAACT TT TCCTCCTCCTCCTCCTCCT	Sigma
22[79]20[80]R1X5	TGGAACAACCGCCTGGCCCTGAGGCCCGCT TT TCCTCCTCCTCCTCCTCCT	Sigma
18[79]16[80]R1X5	GATGTGCTTCAGGAAGATCGCACAATGTGA TT TCCTCCTCCTCCTCCTCCT	Sigma
14[79]12[80]R1X5	GCTATCAGAAATGCAATGCCTGAATTAGCA TT TCCTCCTCCTCCTCCTCCT	Sigma
10[79]8[80]R1X5	GATGGCTTATCAAAAAGATTAAGAGCGTCC TT TCCTCCTCCTCCTCCTCCT	Sigma
6[79]4[80]R1X5	TTATACCACCAAATCAACGTAACGAACGAG TT TCCTCCTCCTCCTCCTCCT	Sigma
22[111]20[112]R1X5	GCCCGAGAGTCCACGCTGGTTTGCAGCTAACT TT TCCTCCTCCTCCTCCTCCT	Sigma
6[111]4[112]R1X5	ATTACCTTTGAATAAGGCTTGCCCAAATCCGC TT TCCTCCTCCTCCTCCTCCT	Sigma
19[160]20[144]R1X5	GCAATTCACATATTCCTGATTATCAAAGTGTA TT TCCTCCTCCTCCTCCTCCT	Sigma
3[160]4[144]R1X5	TTGACAGGCCACCACCAGAGCCGCGATTTGTA TT TCCTCCTCCTCCTCCTCCT	Sigma
22[175]20[176]R1X5	ACCTTGCTTGGTCAGTTGGCAAAGAGCGGA TT TCCTCCTCCTCCTCCTCCT	Sigma
6[175]4[176]R1X5	CAGCAAAAGGAAACGTCACCAATGAGCCGC TT TCCTCCTCCTCCTCCTCCT	Sigma
22[207]20[208]R1X5	AGCCAGCAATTGAGGAAGGTTATCATCATTTT TT TCCTCCTCCTCCTCCTCCT	Sigma
6[207]4[208]R1X5	TCACCGACGCACCGTAATCAGTAGCAGAACCG TT TCCTCCTCCTCCTCCTCCT	Sigma
22[239]20[240]R1X5	TTAACACCAGCACTAACAACTAATCGTTATTA TT TCCTCCTCCTCCTCCTCCT	Sigma
6[239]4[240]R1X5	GAAATTATTGCCTTTAGCGTCAGACCGGAACC TT TCCTCCTCCTCCTCCTCCT	Sigma
22[271]20[272]R1X5	CAGAAGATTAGATAATACATTTGTCGACAA TT TCCTCCTCCTCCTCCTCCT	Sigma
6[271]4[272]R1X5	ACCGATTGTCGGCATTTTCGGTCATAATCA TT TCCTCCTCCTCCTCCTCCT	Sigma
Staples with R5×5 extensions for 'U'-shaped grid
22[47]20[48]R5X5	CTCCAACGCAGTGAGACGGGCAACCAGCTGCA TT CTTCTTCTTCTTCTTCTTC	Sigma
18[47]16[48]R5X5	CCAGGGTTGCCAGTTTGAGGGGACCCGTGGGA TT CTTCTTCTTCTTCTTCTTC	Sigma
14[47]12[48]R5X5	AACAAGAGGGATAAAAATTTTTAGCATAAAGC TT CTTCTTCTTCTTCTTCTTC	Sigma
10[47]8[48]R5X5	CTGTAGCTTGACTATTATAGTCAGTTCATTGA TT CTTCTTCTTCTTCTTCTTC	Sigma
6[47]4[48]R5X5	TACGTTAAAGTAATCTTGACAAGAACCGAACT TT CTTCTTCTTCTTCTTCTTC	Sigma
22[79]20[80]R5X5	TGGAACAACCGCCTGGCCCTGAGGCCCGCT TT CTTCTTCTTCTTCTTCTTC	Sigma
18[79]16[80]R5X5	GATGTGCTTCAGGAAGATCGCACAATGTGA TT CTTCTTCTTCTTCTTCTTC	Sigma
14[79]12[80]R5X5	GCTATCAGAAATGCAATGCCTGAATTAGCA TT CTTCTTCTTCTTCTTCTTC	Sigma
10[79]8[80]R5X5	GATGGCTTATCAAAAAGATTAAGAGCGTCC TT CTTCTTCTTCTTCTTCTTC	Sigma
6[79]4[80]R5X5	TTATACCACCAAATCAACGTAACGAACGAG TT CTTCTTCTTCTTCTTCTTC	Sigma
22[111]20[112]R5X5	GCCCGAGAGTCCACGCTGGTTTGCAGCTAACT TT CTTCTTCTTCTTCTTCTTC	Sigma
6[111]4[112]R5X5	ATTACCTTTGAATAAGGCTTGCCCAAATCCGC TT CTTCTTCTTCTTCTTCTTC	Sigma
19[160]20[144]R5X5	GCAATTCACATATTCCTGATTATCAAAGTGTA TT CTTCTTCTTCTTCTTCTTC	Sigma
3[160]4[144]R5X5	TTGACAGGCCACCACCAGAGCCGCGATTTGTA TT CTTCTTCTTCTTCTTCTTC	Sigma
22[175]20[176]R5X5	ACCTTGCTTGGTCAGTTGGCAAAGAGCGGA TT CTTCTTCTTCTTCTTCTTC	Sigma
6[175]4[176]R5X5	CAGCAAAAGGAAACGTCACCAATGAGCCGC TT CTTCTTCTTCTTCTTCTTC	Sigma
22[207]20[208]R5X5	AGCCAGCAATTGAGGAAGGTTATCATCATTTT TT CTTCTTCTTCTTCTTCTTC	Sigma
6[207]4[208]R5X5	TCACCGACGCACCGTAATCAGTAGCAGAACCG TT CTTCTTCTTCTTCTTCTTC	Sigma
22[239]20[240]R5X5	TTAACACCAGCACTAACAACTAATCGTTATTA TT CTTCTTCTTCTTCTTCTTC	Sigma
6[239]4[240]R5X5	GAAATTATTGCCTTTAGCGTCAGACCGGAACC TT CTTCTTCTTCTTCTTCTTC	Sigma
22[271]20[272]R5X5	CAGAAGATTAGATAATACATTTGTCGACAA TT CTTCTTCTTCTTCTTCTTC	Sigma
6[271]4[272]R5X5	ACCGATTGTCGGCATTTTCGGTCATAATCA TT CTTCTTCTTCTTCTTCTTC	Sigma
Staples with R1×5 extensions for 'H'-shaped grid
22[47]20[48]R1X5	CTCCAACGCAGTGAGACGGGCAACCAGCTGCA TT TCCTCCTCCTCCTCCTCCT	Sigma
6[47]4[48]R1X5	TACGTTAAAGTAATCTTGACAAGAACCGAACT TT TCCTCCTCCTCCTCCTCCT	Sigma
22[79]20[80]R1X5	TGGAACAACCGCCTGGCCCTGAGGCCCGCT TT TCCTCCTCCTCCTCCTCCT	Sigma
6[79]4[80]R1X5	TTATACCACCAAATCAACGTAACGAACGAG TT TCCTCCTCCTCCTCCTCCT	Sigma
22[111]20[112]R1X5	GCCCGAGAGTCCACGCTGGTTTGCAGCTAACT TT TCCTCCTCCTCCTCCTCCT	Sigma
6[111]4[112]R1X5	ATTACCTTTGAATAAGGCTTGCCCAAATCCGC TT TCCTCCTCCTCCTCCTCCT	Sigma
19[160]20[144]R1X5	GCAATTCACATATTCCTGATTATCAAAGTGTA TT TCCTCCTCCTCCTCCTCCT	Sigma
15[160]16[144]R1X5	ATCGCAAGTATGTAAATGCTGATGATAGGAAC TT TCCTCCTCCTCCTCCTCCT	Sigma
7[160]8[144]R1X5	TTATTACGAAGAACTGGCATGATTGCGAGAGG TT TCCTCCTCCTCCTCCTCCT	Sigma
3[160]4[144]R1X5	TTGACAGGCCACCACCAGAGCCGCGATTTGTA TT TCCTCCTCCTCCTCCTCCT	Sigma
22[175]20[176]R1X5	ACCTTGCTTGGTCAGTTGGCAAAGAGCGGA TT TCCTCCTCCTCCTCCTCCT	Sigma
18[175]16[176]R1X5	CTGAGCAAAAATTAATTACATTTTGGGTTA TT TCCTCCTCCTCCTCCTCCT	Sigma
10[175]8[176]R1X5	TTAACGTCTAACATAAAAACAGGTAACGGA TT TCCTCCTCCTCCTCCTCCT	Sigma
6[175]4[176]R1X5	CAGCAAAAGGAAACGTCACCAATGAGCCGC TT TCCTCCTCCTCCTCCTCCT	Sigma
22[207]20[208]R1X5	AGCCAGCAATTGAGGAAGGTTATCATCATTTT TT TCCTCCTCCTCCTCCTCCT	Sigma
6[207]4[208]R1X5	TCACCGACGCACCGTAATCAGTAGCAGAACCG TT TCCTCCTCCTCCTCCTCCT	Sigma
22[239]20[240]R1X5	TTAACACCAGCACTAACAACTAATCGTTATTA TT TCCTCCTCCTCCTCCTCCT	Sigma
6[239]4[240]R1X5	GAAATTATTGCCTTTAGCGTCAGACCGGAACC TT TCCTCCTCCTCCTCCTCCT	Sigma
22[271]20[272]R1X5	CAGAAGATTAGATAATACATTTGTCGACAA TT TCCTCCTCCTCCTCCTCCT	Sigma
6[271]4[272]R1X5	ACCGATTGTCGGCATTTTCGGTCATAATCA TT TCCTCCTCCTCCTCCTCCT	Sigma
Staples with R5×5 extensions for 'H'-shaped grid
22[47]20[48]R5X5	CTCCAACGCAGTGAGACGGGCAACCAGCTGCA TT CTTCTTCTTCTTCTTCTTC	Sigma
6[47]4[48]R5X5	TACGTTAAAGTAATCTTGACAAGAACCGAACT TT CTTCTTCTTCTTCTTCTTC	Sigma
22[79]20[80]R5X5	TGGAACAACCGCCTGGCCCTGAGGCCCGCT TT CTTCTTCTTCTTCTTCTTC	Sigma
6[79]4[80]R5X5	TTATACCACCAAATCAACGTAACGAACGAG TT CTTCTTCTTCTTCTTCTTC	Sigma
22[111]20[112]R5X5	GCCCGAGAGTCCACGCTGGTTTGCAGCTAACT TT CTTCTTCTTCTTCTTCTTC	Sigma
6[111]4[112]R5X5	ATTACCTTTGAATAAGGCTTGCCCAAATCCGC TT CTTCTTCTTCTTCTTCTTC	Sigma
19[160]20[144]R5X5	GCAATTCACATATTCCTGATTATCAAAGTGTA TT CTTCTTCTTCTTCTTCTTC	Sigma
15[160]16[144]R5X5	ATCGCAAGTATGTAAATGCTGATGATAGGAAC TT CTTCTTCTTCTTCTTCTTC	Sigma
7[160]8[144]R5X5	TTATTACGAAGAACTGGCATGATTGCGAGAGG TT CTTCTTCTTCTTCTTCTTC	Sigma
3[160]4[144]R5X5	TTGACAGGCCACCACCAGAGCCGCGATTTGTA TT CTTCTTCTTCTTCTTCTTC	Sigma
22[175]20[176]R5X5	ACCTTGCTTGGTCAGTTGGCAAAGAGCGGA TT CTTCTTCTTCTTCTTCTTC	Sigma
18[175]16[176]R5X5	CTGAGCAAAAATTAATTACATTTTGGGTTA TT CTTCTTCTTCTTCTTCTTC	Sigma
10[175]8[176]R5X5	TTAACGTCTAACATAAAAACAGGTAACGGA TT CTTCTTCTTCTTCTTCTTC	Sigma
6[175]4[176]R5X5	CAGCAAAAGGAAACGTCACCAATGAGCCGC TT CTTCTTCTTCTTCTTCTTC	Sigma
22[207]20[208]R5X5	AGCCAGCAATTGAGGAAGGTTATCATCATTTT TT CTTCTTCTTCTTCTTCTTC	Sigma
6[207]4[208]R5X5	TCACCGACGCACCGTAATCAGTAGCAGAACCG TT CTTCTTCTTCTTCTTCTTC	Sigma
22[239]20[240]R5X5	TTAACACCAGCACTAACAACTAATCGTTATTA TT CTTCTTCTTCTTCTTCTTC	Sigma
6[239]4[240]R5X5	GAAATTATTGCCTTTAGCGTCAGACCGGAACC TT CTTCTTCTTCTTCTTCTTC	Sigma
22[271]20[272]R5X5	CAGAAGATTAGATAATACATTTGTCGACAA TT CTTCTTCTTCTTCTTCTTC	Sigma
6[271]4[272]R5X5	ACCGATTGTCGGCATTTTCGGTCATAATCA TT CTTCTTCTTCTTCTTCTTC	Sigma
Staples with R1×5 extensions for 'L'-shaped grid
22[47]20[48]R1X5	CTCCAACGCAGTGAGACGGGCAACCAGCTGCA TT TCCTCCTCCTCCTCCTCCT	Sigma
18[47]16[48]R1X5	CCAGGGTTGCCAGTTTGAGGGGACCCGTGGGA TT TCCTCCTCCTCCTCCTCCT	Sigma
14[47]12[48]R1X5	AACAAGAGGGATAAAAATTTTTAGCATAAAGC TT TCCTCCTCCTCCTCCTCCT	Sigma
10[47]8[48]R1X5	CTGTAGCTTGACTATTATAGTCAGTTCATTGA TT TCCTCCTCCTCCTCCTCCT	Sigma
6[47]4[48]R1X5	TACGTTAAAGTAATCTTGACAAGAACCGAACT TT TCCTCCTCCTCCTCCTCCT	Sigma
22[79]20[80]R1X5	TGGAACAACCGCCTGGCCCTGAGGCCCGCT TT TCCTCCTCCTCCTCCTCCT	Sigma
18[79]16[80]R1X5	GATGTGCTTCAGGAAGATCGCACAATGTGA TT TCCTCCTCCTCCTCCTCCT	Sigma
14[79]12[80]R1X5	GCTATCAGAAATGCAATGCCTGAATTAGCA TT TCCTCCTCCTCCTCCTCCT	Sigma
10[79]8[80]R1X5	GATGGCTTATCAAAAAGATTAAGAGCGTCC TT TCCTCCTCCTCCTCCTCCT	Sigma
6[79]4[80]R1X5	TTATACCACCAAATCAACGTAACGAACGAG TT TCCTCCTCCTCCTCCTCCT	Sigma
22[111]20[112]R1X5	GCCCGAGAGTCCACGCTGGTTTGCAGCTAACT TT TCCTCCTCCTCCTCCTCCT	Sigma
18[111]16[112]R1X5	TCTTCGCTGCACCGCTTCTGGTGCGGCCTTCC TT TCCTCCTCCTCCTCCTCCT	Sigma
19[160]20[144]R1X5	GCAATTCACATATTCCTGATTATCAAAGTGTA TT TCCTCCTCCTCCTCCTCCT	Sigma
15[160]16[144]R1X5	ATCGCAAGTATGTAAATGCTGATGATAGGAAC TT TCCTCCTCCTCCTCCTCCT	Sigma
22[175]20[176]R1X5	ACCTTGCTTGGTCAGTTGGCAAAGAGCGGA TT TCCTCCTCCTCCTCCTCCT	Sigma
18[175]16[176]R1X5	CTGAGCAAAAATTAATTACATTTTGGGTTA TT TCCTCCTCCTCCTCCTCCT	Sigma
22[207]20[208]R1X5	AGCCAGCAATTGAGGAAGGTTATCATCATTTT TT TCCTCCTCCTCCTCCTCCT	Sigma
18[207]16[208]R1X5	CGCGCAGATTACCTTTTTTAATGGGAGAGACT TT TCCTCCTCCTCCTCCTCCT	Sigma
22[239]20[240]R1X5	TTAACACCAGCACTAACAACTAATCGTTATTA TT TCCTCCTCCTCCTCCTCCT	Sigma
18[239]16[240]R1X5	CCTGATTGCAATATATGTGAGTGATCAATAGT TT TCCTCCTCCTCCTCCTCCT	Sigma
22[271]20[272]R1X5	CAGAAGATTAGATAATACATTTGTCGACAA TT TCCTCCTCCTCCTCCTCCT	Sigma
18[271]16[272]R1X5	CTTTTACAAAATCGTCGCTATTAGCGATAG TT TCCTCCTCCTCCTCCTCCT	Sigma
Staples with R5×5 extensions for 'L'-shaped grid
22[47]20[48]R5X5	CTCCAACGCAGTGAGACGGGCAACCAGCTGCA TT CTTCTTCTTCTTCTTCTTC	Sigma
18[47]16[48]R5X5	CCAGGGTTGCCAGTTTGAGGGGACCCGTGGGA TT CTTCTTCTTCTTCTTCTTC	Sigma
14[47]12[48]R5X5	AACAAGAGGGATAAAAATTTTTAGCATAAAGC TT CTTCTTCTTCTTCTTCTTC	Sigma
10[47]8[48]R5X5	CTGTAGCTTGACTATTATAGTCAGTTCATTGA TT CTTCTTCTTCTTCTTCTTC	Sigma
6[47]4[48]R5X5	TACGTTAAAGTAATCTTGACAAGAACCGAACT TT CTTCTTCTTCTTCTTCTTC	Sigma
22[79]20[80]R5X5	TGGAACAACCGCCTGGCCCTGAGGCCCGCT TT CTTCTTCTTCTTCTTCTTC	Sigma
18[79]16[80]R5X5	GATGTGCTTCAGGAAGATCGCACAATGTGA TT CTTCTTCTTCTTCTTCTTC	Sigma
14[79]12[80]R5X5	GCTATCAGAAATGCAATGCCTGAATTAGCA TT CTTCTTCTTCTTCTTCTTC	Sigma
10[79]8[80]R5X5	GATGGCTTATCAAAAAGATTAAGAGCGTCC TT CTTCTTCTTCTTCTTCTTC	Sigma
6[79]4[80]R5X5	TTATACCACCAAATCAACGTAACGAACGAG TT CTTCTTCTTCTTCTTCTTC	Sigma
22[111]20[112]R5X5	GCCCGAGAGTCCACGCTGGTTTGCAGCTAACT TT CTTCTTCTTCTTCTTCTTC	Sigma
18[111]16[112]R5X5	TCTTCGCTGCACCGCTTCTGGTGCGGCCTTCC TT CTTCTTCTTCTTCTTCTTC	Sigma
19[160]20[144]R5X5	GCAATTCACATATTCCTGATTATCAAAGTGTA TT CTTCTTCTTCTTCTTCTTC	Sigma
15[160]16[144]R5X5	ATCGCAAGTATGTAAATGCTGATGATAGGAAC TT CTTCTTCTTCTTCTTCTTC	Sigma
22[175]20[176]R5X5	ACCTTGCTTGGTCAGTTGGCAAAGAGCGGA TT CTTCTTCTTCTTCTTCTTC	Sigma
18[175]16[176]R5X5	CTGAGCAAAAATTAATTACATTTTGGGTTA TT CTTCTTCTTCTTCTTCTTC	Sigma
22[207]20[208]R5X5	AGCCAGCAATTGAGGAAGGTTATCATCATTTT TT CTTCTTCTTCTTCTTCTTC	Sigma
18[207]16[208]R5X5	CGCGCAGATTACCTTTTTTAATGGGAGAGACT TT CTTCTTCTTCTTCTTCTTC	Sigma
22[239]20[240]R5X5	TTAACACCAGCACTAACAACTAATCGTTATTA TT CTTCTTCTTCTTCTTCTTC	Sigma
18[239]16[240]R5X5	CCTGATTGCAATATATGTGAGTGATCAATAGT TT CTTCTTCTTCTTCTTCTTC	Sigma
22[271]20[272]R5X5	CAGAAGATTAGATAATACATTTGTCGACAA TT CTTCTTCTTCTTCTTCTTC	Sigma
18[271]16[272]R5X5	CTTTTACAAAATCGTCGCTATTAGCGATAG TT CTTCTTCTTCTTCTTCTTC	Sigma

## Sheet: Sheet3
Staple Name	Staple Sequence	Manufacturer
Staples with Biotin
18[63]20[56]BIOTIN	[BTN]ATTAAGTTTACCGAGCTCGAATTCGGGAAACCTGTCGTGC	Sigma
4[63]6[56]BIOTIN	[BTN]ATAAGGGAACCGGATATTCATTACGTCAGGACGTTGGGAA	Sigma
18[127]20[120]BIOTIN	[BTN]GCGATCGGCAATTCCACACAACAGGTGCCTAATGAGTG	Sigma
4[127]6[120]BIOTIN	[BTN]TTGTGTCGTGACGAGAAACACCAAATTTCAACTTTAAT	Sigma
18[191]20[184]BIOTIN	[BTN]ATTCATTTTTGTTTGGATTATACTAAGAAACCACCAGAAG	Sigma
4[191]6[184]BIOTIN	[BTN]CACCCTCAGAAACCATCGATAGCATTGAGCCATTTGGGAA	Sigma
18[255]20[248]BIOTIN	[BTN]AACAATAACGTAAAACAGAAATAAAAATCCTTTGCCCGAA	Sigma
4[255]6[248]BIOTIN	[BTN]AGCCACCACTGTAGCGCGTTTTCAAGGGAGGGAAGGTAAA	Sigma

## Sheet: Sheet4
Staple Name	Staple Sequence	Manufacturer
Staples for Stem Localizer and Stacking read out
Stem Localizer Staples with R1×5 Docking Strands
R1x5_12[143]11[159]_TAi	TCCTCCTCCTCCTCCTCCTTTTTCTACTACGCGAGCTGAAAAGGTTACCGCGCAGAAA	Sigma
R1x5_12[143]11[159]_ATi	TCCTCCTCCTCCTCCTCCTTTTTCTACTACGCGAGCTGAAAAGGTTACCGCGCAGAAT	Sigma
R1x5_12[143]11[159]_CGi	TCCTCCTCCTCCTCCTCCTTTTTCTACTACGCGAGCTGAAAAGGTTACCGCGCAGAAG	Sigma
R1x5_12[143]11[159]_GCi	TCCTCCTCCTCCTCCTCCTTTTTCTACTACGCGAGCTGAAAAGGTTACCGCGCAGAAC	Sigma
R1x5_12[143]11[159]_GAP	TCCTCCTCCTCCTCCTCCTTTTTCTACTACGCGAGCTGAAAAGGTTACCGCGCAGA	Sigma
Stem Localizer Staples with R5×5 Docking Strands
R5x5_12[143]11[159]_TAi	CTTCTTCTTCTTCTTCTTCTTTTCTACTACGCGAGCTGAAAAGGTTACCGCGCAGAAA	Sigma
R5x5_12[143]11[159]_ATi	CTTCTTCTTCTTCTTCTTCTTTTCTACTACGCGAGCTGAAAAGGTTACCGCGCAGAAT	Sigma
R5x5_12[143]11[159]_CGi	CTTCTTCTTCTTCTTCTTCTTTTCTACTACGCGAGCTGAAAAGGTTACCGCGCAGAAG	Sigma
R5x5_12[143]11[159]_GCi	CTTCTTCTTCTTCTTCTTCTTTTCTACTACGCGAGCTGAAAAGGTTACCGCGCAGAAC	Sigma
R5x5_12[143]11[159]_GAP	CTTCTTCTTCTTCTTCTTCTTTTCTACTACGCGAGCTGAAAAGGTTACCGCGCAGA	Sigma
Staples for N|A Stacks
11[160]12[144]_R1_7_TAi	TCCTCCTTTTCTCCAATAGCTCATCGTAGGAATCATGGCATCAA	Sigma
11[160]12[144]_R1_7_ATi	TCCTCCTATTCTCCAATAGCTCATCGTAGGAATCATGGCATCAA	Sigma
11[160]12[144]_R1_7_CGi	TCCTCCTCTTCTCCAATAGCTCATCGTAGGAATCATGGCATCAA	Sigma
11[160]12[144]_R1_7_GCi	TCCTCCTGTTCTCCAATAGCTCATCGTAGGAATCATGGCATCAA	Sigma
Staples for N|G Stacks
11[160]12[144]_R5_7_TAi	CTTCTTCTTTCTCCAATAGCTCATCGTAGGAATCATGGCATCAA	Sigma
11[160]12[144]_R5_7_ATi	CTTCTTCATTCTCCAATAGCTCATCGTAGGAATCATGGCATCAA	Sigma
11[160]12[144]_R5_7_CGi	CTTCTTCCTTCTCCAATAGCTCATCGTAGGAATCATGGCATCAA	Sigma
11[160]12[144]_R5_7_GCi	CTTCTTCGTTCTCCAATAGCTCATCGTAGGAATCATGGCATCAA	Sigma
Staples for N|T Stacks
11[160]12[144]_R4_7_TAi	ACACACATTTCTCCAATAGCTCATCGTAGGAATCATGGCATCAA	Sigma
11[160]12[144]_R4_7_ATi	ACACACAATTCTCCAATAGCTCATCGTAGGAATCATGGCATCAA	Sigma
11[160]12[144]_R4_7_CGi	ACACACACTTCTCCAATAGCTCATCGTAGGAATCATGGCATCAA	Sigma
11[160]12[144]_R4_7_GCi	ACACACAGTTCTCCAATAGCTCATCGTAGGAATCATGGCATCAA	Sigma
11[160]12[144]_P1_9_TAi	ATACATCTATTTCTCCAATAGCTCATCGTAGGAATCATGGCATCAA	Sigma
Staples for N|C Stacks
11[160]12[144]_R5_7R_TAi	GAAGAAGTTTCTCCAATAGCTCATCGTAGGAATCATGGCATCAA	Sigma
11[160]12[144]_R5_7R_ATi	GAAGAAGATTCTCCAATAGCTCATCGTAGGAATCATGGCATCAA	Sigma
11[160]12[144]_R5_7R_CGi	GAAGAAGCTTCTCCAATAGCTCATCGTAGGAATCATGGCATCAA	Sigma
11[160]12[144]_R5_7R_GCi	GAAGAAGGTTCTCCAATAGCTCATCGTAGGAATCATGGCATCAA	Sigma
11[160]12[144]_R6_R_8_CGi	TGTTGTTGCTTCTCCAATAGCTCATCGTAGGAATCATGGCATCAA	Integrated DNA Technologies

## Sheet: Sheet5
Staple Name	Sequence	Manufacturer
Staples used for assaying stacking with modifications
11[160]12[144]_GCfi_R5x5	CTTGA CCAATAGCTCATCGTAGGAATCATGGCATCAA TT CTTCTTCTTCTTCTTCTTC	Sigma
11[160]12[144]_GAP_R5x5	TGA CCAATAGCTCATCGTAGGAATCATGGCATCAA TT CTTCTTCTTCTTCTTCTTC	Sigma
12[143]11[159]_GCfi_R1_7	TTCTACTACGCGAGCTGAAAAGGTTACCGCGC TCAAG TCCTCCT	Sigma
12[143]11[159]_mCytosine	TTCTACTACGCGAGCTGAAAAGGTTACCGCGC AGAA/3Me-dC/	Integrated DNA Technologies
12[143]11[159]_Inosine	TTCTACTACGCGAGCTGAAAAGGTTACCGCGC AGAAI	Sigma

## Sheet: Sheet6
Sequence Name	Sequence	Manufacturer
Oligonucleotides with amine modifications for fluorophore conjugation
R1_7nt	AGGAGGA[AmC3]	Sigma
R4_7nt	TGTGTGT[AmC3]	Sigma
R5_7nt	GAAGAAG[AmC3]	Sigma
R5_7nt_Reverse	CTTCTTC[AmC3]	Sigma
R6_8nt_Reverse	CAACAACA(AmC3)	Sigma
P1_9nt	TAGATGTAT(AmC3)	Sigma
Amine_S1_R2x3	[AmC3]TTTTCCTCTACCACCTACATCACTTACCACCACCACCA	Sigma

## Sheet: Sheet7
Staple Name	Staple Sequence	Manufacturer
Blank Staples specific for Photobleaching and Stem Loop Assay
18[47]16[48]BLK	CCAGGGTTGCCAGTTTGAGGGGACCCGTGGGA BLK	Sigma
10[47]8[48]BLK	CTGTAGCTTGACTATTATAGTCAGTTCATTGA BLK	Sigma
22[79]20[80]BLK	TGGAACAACCGCCTGGCCCTGAGGCCCGCT BLK	Sigma
18[79]16[80]BLK	GATGTGCTTCAGGAAGATCGCACAATGTGA BLK	Sigma
14[79]12[80]BLK	GCTATCAGAAATGCAATGCCTGAATTAGCA BLK	Sigma
10[79]8[80]BLK	GATGGCTTATCAAAAAGATTAAGAGCGTCC BLK	Sigma
6[79]4[80]BLK	TTATACCACCAAATCAACGTAACGAACGAG BLK	Sigma
18[111]16[112]BLK	TCTTCGCTGCACCGCTTCTGGTGCGGCCTTCC BLK	Sigma
10[111]8[112]BLK	TTGCTCCTTTCAAATATCGCGTTTGAGGGGGT BLK	Sigma
19[160]20[144]BLK	GCAATTCACATATTCCTGATTATCAAAGTGTA BLK	Sigma
15[160]16[144]BLK	ATCGCAAGTATGTAAATGCTGATGATAGGAAC BLK	Sigma
11[160]12[144]BLK	CCAATAGCTCATCGTAGGAATCATGGCATCAA BLK	Sigma
7[160]8[144]BLK	TTATTACGAAGAACTGGCATGATTGCGAGAGG BLK	Sigma
3[160]4[144]BLK	TTGACAGGCCACCACCAGAGCCGCGATTTGTA BLK	Sigma
18[175]16[176]BLK	CTGAGCAAAAATTAATTACATTTTGGGTTA BLK	Sigma
10[175]8[176]BLK	TTAACGTCTAACATAAAAACAGGTAACGGA BLK	Sigma
22[207]20[208]BLK	AGCCAGCAATTGAGGAAGGTTATCATCATTTT BLK	Sigma
18[207]16[208]BLK	CGCGCAGATTACCTTTTTTAATGGGAGAGACT BLK	Sigma
14[207]12[208]BLK	AATTGAGAATTCTGTCCAGACGACTAAACCAA BLK	Sigma
10[207]8[208]BLK	ATCCCAATGAGAATTAACTGAACAGTTACCAG BLK	Sigma
6[207]4[208]BLK	TCACCGACGCACCGTAATCAGTAGCAGAACCG BLK	Sigma
18[239]16[240]BLK	CCTGATTGCAATATATGTGAGTGATCAATAGT BLK	Sigma
10[239]8[240]BLK	GCCAGTTAGAGGGTAATTGAGCGCTTTAAGAA BLK	Sigma

## Sheet: Sheet8
Staple Name	Staple Sequence	Manufacturer
Staples with appropriate extensions for stem-loop configuration multiplexing
B2(1)22[47]20[48] R4x5	CTCCAACGCAGTGAGACGGGCAACCAGCTGCA TTACACACACACACACA	Sigma
B6(1)14[47]12[48] R4x5	AACAAGAGGGATAAAAATTTTTAGCATAAAGC TTACACACACACACACA	Sigma
B10(1)6[47]4[48] R4x5	TACGTTAAAGTAATCTTGACAAGAACCGAACT TTACACACACACACACA	Sigma
F2(1)22[111]20[112] R4x5	GCCCGAGAGTCCACGCTGGTTTGCAGCTAACT TTACACACACACACACA	Sigma
F6(1)14[111]12[112] R4x5	GAGGGTAGGATTCAAAAGGGTGAGACATCCAA TTACACACACACACACA	Sigma
F10(1)6[111]4[112] R4x5	ATTACCTTTGAATAAGGCTTGCCCAAATCCGC TTACACACACACACACA	Sigma
B2(2)22[175]20[176] R4x5	ACCTTGCTTGGTCAGTTGGCAAAGAGCGGA TTACACACACACACACA	Sigma
B6(2)14[175]12[176] R4x5	CATGTAATAGAATATAAAGTACCAAGCCGT TTACACACACACACACA	Sigma
B10(2)6[175]4[176] R4x5	CAGCAAAAGGAAACGTCACCAATGAGCCGC TTACACACACACACACA	Sigma
F2(2)22[239]20[240] R4x5	TTAACACCAGCACTAACAACTAATCGTTATTA TTACACACACACACACA	Sigma
F6(2)14[239]12[240] R4x5	AGTATAAAGTTCAGCTAATGCAGATGTCTTTC TTACACACACACACACA	Sigma
F10(2)6[239]4[240] R4x5	GAAATTATTGCCTTTAGCGTCAGACCGGAACC TTACACACACACACACA	Sigma
B2(1)22[47]20[48]R1x5	CTCCAACGCAGTGAGACGGGCAACCAGCTGCA TTTCCTCCTCCTCCTCCTCCT	Sigma
B6(1)14[47]12[48]R1x5	AACAAGAGGGATAAAAATTTTTAGCATAAAGC TTTCCTCCTCCTCCTCCTCCT	Sigma
B10(1)6[47]4[48]R1x5	TACGTTAAAGTAATCTTGACAAGAACCGAACT TTTCCTCCTCCTCCTCCTCCT	Sigma
F2(1)22[111]20[112]R1x5	GCCCGAGAGTCCACGCTGGTTTGCAGCTAACT TTTCCTCCTCCTCCTCCTCCT	Sigma
F6(1)14[111]12[112]R1x5	GAGGGTAGGATTCAAAAGGGTGAGACATCCAA TTTCCTCCTCCTCCTCCTCCT	Sigma
F10(1)6[111]4[112]R1x5	ATTACCTTTGAATAAGGCTTGCCCAAATCCGC TTTCCTCCTCCTCCTCCTCCT	Sigma
B2(2)22[175]20[176]R1x5	ACCTTGCTTGGTCAGTTGGCAAAGAGCGGA TTTCCTCCTCCTCCTCCTCCT	Sigma
B6(2)14[175]12[176]R1x5	CATGTAATAGAATATAAAGTACCAAGCCGT TTTCCTCCTCCTCCTCCTCCT	Sigma
B10(2)6[175]4[176]R1x5	CAGCAAAAGGAAACGTCACCAATGAGCCGC TTTCCTCCTCCTCCTCCTCCT	Sigma
F2(2)22[239]20[240]R1x5	TTAACACCAGCACTAACAACTAATCGTTATTA TTTCCTCCTCCTCCTCCTCCT	Sigma
F6(2)14[239]12[240]R1x5	AGTATAAAGTTCAGCTAATGCAGATGTCTTTC TTTCCTCCTCCTCCTCCTCCT	Sigma
F10(2)6[239]4[240]R1x5	GAAATTATTGCCTTTAGCGTCAGACCGGAACC TTTCCTCCTCCTCCTCCTCCT	Sigma

## Sheet: Sheet9
Staple Name	Staple Sequence	Manufacturer
Staples specific for stem-loop configuration
11[160]12[144]_STEM_TAi_R5_R	CCAATAGCTCATCGTAGGAATCATGGCATCAA TT GAAGAAG TCGGCGAAAGCCGA	Sigma
11[160]12[144]_STEM_GAP_R5_R	CCAATAGCTCATCGTAGGAATCATGGCATCAA TT GAAGAAG ACGGCGAAAGCCG	Sigma

## Sheet: Sheet10
Staple Name	Staple Sequence	Manufacturer
Other staples used in the Photobleaching assay
B2(1)22[47]20[48] R5x5	CTCCAACGCAGTGAGACGGGCAACCAGCTGCA TTCTTCTTCTTCTTCTTCTTC	Sigma
B6(1)14[47]12[48] R5x5	AACAAGAGGGATAAAAATTTTTAGCATAAAGC TTCTTCTTCTTCTTCTTCTTC	Sigma
B10(1)6[47]4[48] R5x5	TACGTTAAAGTAATCTTGACAAGAACCGAACT TTCTTCTTCTTCTTCTTCTTC	Sigma
F2(1)22[111]20[112] R5x5	GCCCGAGAGTCCACGCTGGTTTGCAGCTAACT TTCTTCTTCTTCTTCTTCTTC	Sigma
F10(1)6[111]4[112] R5x5	ATTACCTTTGAATAAGGCTTGCCCAAATCCGC TTCTTCTTCTTCTTCTTCTTC	Sigma
B2(2)22[175]20[176] R5x5	ACCTTGCTTGGTCAGTTGGCAAAGAGCGGA TTCTTCTTCTTCTTCTTCTTC	Sigma
B6(2)14[175]12[176] R5x5	CATGTAATAGAATATAAAGTACCAAGCCGT TTCTTCTTCTTCTTCTTCTTC	Sigma
B10(2)6[175]4[176] R5x5	CAGCAAAAGGAAACGTCACCAATGAGCCGC TTCTTCTTCTTCTTCTTCTTC	Sigma
F2(2)22[239]20[240] R5x5	TTAACACCAGCACTAACAACTAATCGTTATTA TTCTTCTTCTTCTTCTTCTTC	Sigma
F6(2)14[239]12[240] R5x5	AGTATAAAGTTCAGCTAATGCAGATGTCTTTC TTCTTCTTCTTCTTCTTCTTC	Sigma
F10(2)6[239]4[240] R5x5	GAAATTATTGCCTTTAGCGTCAGACCGGAACC TTCTTCTTCTTCTTCTTCTTC	Sigma
F6(1)14[111]12[112]S1	GAGGGTAGGATTCAAAAGGGTGAGACATCCAA TTGTGATGTAGGTGGTAGAGGAA	Sigma

[truncated: 1 more sheets: Sheet11]
