# Supplementary material for: Single-molecule analysis of DNA base-stacking energetics using patterned DNA nanostructures
Source: Nat Nanotechnol. 2023 Aug 17;18(12):1474–82. doi: 10.1038/s41565-023-01485-1 (PMC10716042; doi:10.1038/s41565-023-01485-1)
Supplement: Supplementary file 3 — Source data. [file 41565_2023_1485_MOESM3_ESM.xlsx]

## Sheet: 1dCounts
Position Bin Centers	Spot1	Position Bin Centers	Spot2	Position Bin Centers	Spot3
1	2	1	0	1	0
3	0	3	0	3	0
5	0	5	0	5	0
7	0	7	0	7	0
9	0	9	0	9	0
11	0	11	0	11	0
13	0	13	0	13	1
15	1	15	0	15	0
17	2	17	1	17	0
19	0	19	0	19	0
21	1	21	0	21	0
23	0	23	0	23	0
25	1	25	0	25	1
27	1	27	0	27	1
29	1	29	1	29	2
31	10	31	2	31	0
33	6	33	2	33	1
35	9	35	0	35	1
37	4	37	2	37	3
39	11	39	0	39	0
41	3	41	0	41	0
43	5	43	2	43	1
45	6	45	0	45	2
47	9	47	2	47	2
49	3	49	3	49	4
51	5	51	4	51	4
53	2	53	5	53	11
55	2	55	2	55	6
57	1	57	5	57	6
59	2	59	5	59	4
61	5	61	9	61	0
63	0	63	7	63	2
65	2	65	6	65	1
67	1	67	3	67	2
69	0	69	2	69	3
71	3	71	4	71	3
73	2	73	4	73	0
75	0	75	5	75	4
77	1	77	0	77	4
79	0	79	1	79	1
81	2	81	4	81	3
83	0	83	2	83	2
85	0	85	1	85	1
87	0	87	2	87	1
89	0	89	3	89	2
91	0	91	2	91	0
93	0	93	1	93	0
95	0	95	0	95	0
97	0	97	0	97	0
99	0	99	0	99	0

## Sheet: 1eCounts
Position Bin Centers	Spot1	Position Bin Centers	Spot2	Position Bin Centers	Spot3
1	0	1	0	1	0
3	0	3	0	3	0
5	0	5	0	5	0
7	0	7	0	7	0
9	0	9	0	9	0
11	0	11	0	11	0
13	0	13	0	13	0
15	0	15	0	15	0
17	1	17	0	17	0
19	0	19	0	19	1
21	0	21	0	21	0
23	0	23	0	23	0
25	1	25	0	25	0
27	0	27	0	27	0
29	0	29	0	29	0
31	0	31	0	31	0
33	3	33	1	33	2
35	1	35	2	35	0
37	1	37	1	37	2
39	3	39	5	39	4
41	6	41	2	41	8
43	7	43	13	43	13
45	11	45	34	45	33
47	27	47	40	47	24
49	40	49	51	49	52
51	58	51	99	51	78
53	66	53	124	53	105
55	90	55	145	55	125
57	99	57	178	57	140
59	118	59	187	59	133
61	139	61	215	61	118
63	124	63	171	63	117
65	129	65	163	65	73
67	95	67	131	67	57
69	102	69	97	69	39
71	50	71	58	71	27
73	62	73	49	73	14
75	39	75	27	75	9
77	29	77	19	77	5
79	12	79	10	79	2
81	10	81	3	81	0
83	4	83	0	83	1
85	5	85	1	85	0
87	4	87	0	87	0
89	1	89	0	89	0
91	0	91	1	91	0
93	0	93	0	93	0
95	0	95	0	95	0
97	0	97	1	97	0
99	0	99	0	99	0

## Sheet: 1fGap
Frame No	State	Photon
5500	0	0
5501	0	0
5502	0	0
5503	0	0
5504	0	0
5505	0	0
5506	0	0
5507	0	0
5508	0	0
5509	0	0
5510	0	0
5511	0	0
5512	0	0
5513	0	0
5514	0	0
5515	0	0
5516	0	0
5517	0	0
5518	0	0
5519	0	0
5520	0	0
5521	0	0
5522	0	0
5523	0	0
5524	0	0
5525	0	0
5526	0	0
5527	0	0
5528	0	0
5529	0	0
5530	0	0
5531	0	0
5532	0	0
5533	0	0
5534	0	0
5535	0	0
5536	0	0
5537	0	0
5538	0	0
5539	0	0
5540	0	0
5541	0	0
5542	0	0
5543	0	0
5544	0	0
5545	0	0
5546	0	0
5547	0	0
5548	0	0
5549	0	0
5550	0	0
5551	0	0
5552	0	0
5553	0	0
5554	0	0
5555	0	0
5556	0	0
5557	0	0
5558	0	0
5559	0	0
5560	0	0
5561	0	0
5562	0	0
5563	0	0
5564	0	0
5565	0	0
5566	0	0
5567	0	0
5568	0	0
5569	0	0
5570	0	0
5571	0	0
5572	0	0
5573	0	0
5574	0	0
5575	0	0
5576	0	0
5577	0	0
5578	0	0
5579	0	0
5580	0	0
5581	0	0
5582	0	0
5583	0	0
5584	0	0
5585	0	0
5586	0	0
5587	0	0
5588	0	0
5589	0	0
5590	0	0
5591	0	0
5592	0	0
5593	0	0
5594	0	0
5595	0	0
5596	0	0
5597	0	0
5598	0	0
5599	0	0
5600	0	0
5601	0	0
5602	0	0
5603	0	0
5604	0	0
5605	0	0
5606	0	0
5607	0	0
5608	0	0
5609	0	0
5610	0	0
5611	0	0
5612	0	0
5613	0	0
5614	0	0
5615	0	0
5616	0	0
5617	0	0
5618	0	0
5619	0	0
5620	0	0
5621	0	0
5622	0	0
5623	0	0
5624	0	0
5625	0	0
5626	0	0
5627	0	0
5628	0	0
5629	0	0
5630	0	0
5631	0	0
5632	0	0
5633	0	0
5634	0	0
5635	0	0
5636	0	0
5637	0	0
5638	0	0
5639	0	0
5640	0	0
5641	0	0
5642	0	0
5643	0	0
5644	0	0
5645	0	0
5646	0	0
5647	0	0
5648	0	0
5649	0	0
5650	0	0
5651	0	0
5652	0	0
5653	0	0
5654	0	0
5655	0	0
5656	0	0
5657	0	0
5658	0	0
5659	0	0
5660	0	0
5661	0	0
5662	0	0
5663	0	0
5664	0	0
5665	0	0
5666	0	0
5667	0	0
5668	0	0
5669	0	0
5670	0	0
5671	0	0
5672	0	0
5673	0	0
5674	0	0
5675	0	0
5676	0	0
5677	0	0
5678	0	0
5679	0	0
5680	0	0
5681	0	0
5682	0	0
5683	0	0
5684	0	0
5685	0	0
5686	0	0
5687	0	0
5688	0	0
5689	0	0
5690	0	0
5691	0	0
5692	0	0
5693	0	0
5694	0	0
5695	0	0
5696	0	0
5697	0	0
5698	0	0
5699	0	0
5700	0	0
5701	0	0
5702	0	0
5703	0	0
5704	0	0
5705	0	0
5706	0	0
5707	0	0
5708	0	0
5709	0	0
5710	0	0
5711	0	0
5712	0	0
5713	0	0
5714	0	0
5715	0	0
5716	0	0
5717	0	0
5718	0	0
5719	0	0
5720	0	0
5721	0	0
5722	0	0
5723	0	0
5724	0	0
5725	0	0
5726	0	0
5727	0	0
5728	0	0
5729	0	0
5730	0	0
5731	0	0
5732	0	0
5733	0	0
5734	0	0
5735	0	0
5736	0	0
5737	0	0
5738	0	0
5739	0	0
5740	0	0
5741	0	0
5742	0	0
5743	0	0
5744	0	0
5745	0	0
5746	0	0
5747	0	0
5748	0	0
5749	0	0
5750	0	0
5751	0	0
5752	0	0
5753	0	0
5754	0	0
5755	0	0
5756	0	0
5757	0	0
5758	0	0
5759	0	0
5760	0	0
5761	0	0
5762	0	0
5763	0	0
5764	0	0
5765	0	0
5766	0	0
5767	0	0
5768	0	0
5769	0	0
5770	0	0
5771	0	0
5772	0	0
5773	0	0
5774	0	0
5775	0	0
5776	0	0
5777	0	0
5778	0	0
5779	0	0
5780	0	0
5781	0	0
5782	0	0
5783	0	0
5784	0	0
5785	0	0
5786	0	0
5787	0	0
5788	0	0
5789	0	0
5790	0	0
5791	0	0
5792	0	0
5793	0	0
5794	0	0
5795	0	0
5796	0	0
5797	0	0
5798	0	0
5799	0	0
5800	0	0
5801	0	0
5802	0	0
5803	0	0
5804	0	0
5805	0	0
5806	0	0
5807	0	0
5808	0	0
5809	0	0
5810	0	0
5811	0	0
5812	0	0
5813	0	0
5814	0	0
5815	0	0
5816	0	0
5817	0	0
5818	0	0
5819	0	0
5820	0	0
5821	0	0
5822	0	0
5823	0	0
5824	0	0
5825	0	0
5826	0	0
5827	0	0
5828	0	0
5829	0	0
5830	0	0
5831	0	0
5832	0	0
5833	0	0
5834	0	0
5835	0	0
5836	0	0
5837	0	0
5838	0	0
5839	0	0
5840	0	0
5841	0	0
5842	0	0
5843	0	0
5844	0	0
5845	0	0
5846	0	0
5847	0	0
5848	0	0
5849	0	0
5850	0	0
5851	0	0
5852	0	0
5853	0	0
5854	0	0
5855	0	0
5856	0	0
5857	0	0
5858	0	0
5859	0	0
5860	0	0
5861	0	0
5862	0	0
5863	0	0
5864	0	0
5865	0	0
5866	0	0
5867	0	0
5868	0	0
5869	0	0
5870	0	0
5871	0	0
5872	0	0
5873	0	0
5874	0	0
5875	0	0
5876	0	0
5877	0	0
5878	0	0
5879	0	0
5880	0	0
5881	0	0
5882	0	0
5883	0	0
5884	0	0
5885	0	0
5886	0	0
5887	0	0
5888	0	0
5889	0	0
5890	0	0
5891	0	0
5892	0	0
5893	0	0
5894	0	0
5895	0	0
5896	0	0
5897	0	0
5898	0	0
5899	0	0
5900	0	0
5901	0	0
5902	0	0
5903	0	0
5904	0	0
5905	0	0
5906	0	0
5907	0	0
5908	0	0
5909	0	0
5910	0	0
5911	0	0
5912	0	0
5913	0	0
5914	0	0
5915	0	0
5916	0	0
5917	0	0
5918	0	0
5919	0	0
5920	0	0
5921	0	0
5922	0	0
5923	0	0
5924	0	0
5925	0	0
5926	0	0
5927	0	0
5928	0	0
5929	0	0
5930	0	0
5931	0	0
5932	0	0
5933	0	0
5934	0	0
5935	0	0
5936	0	0
5937	0	0
5938	0	0
5939	0	0
5940	0	0
5941	0	0
5942	0	0
5943	0	0
5944	0	0
5945	0	0
5946	0	0
5947	0	0
5948	0	0
5949	0	0
5950	0	0
5951	0	0
5952	0	0
5953	0	0
5954	0	0
5955	0	0
5956	0	0
5957	0	0
5958	0	0
5959	0	0
5960	0	0
5961	0	0
5962	0	0
5963	0	0
5964	0	0
5965	0	0
5966	0	0
5967	0	0
5968	0	0
5969	0	0
5970	0	0
5971	0	0
5972	0	0
5973	0	0
5974	0	0
5975	0	0
5976	0	0
5977	0	0
5978	0	0
5979	0	0
5980	0	0
5981	0	0
5982	0	0
5983	0	0
5984	0	0
5985	0	0
5986	0	0
5987	0	0
5988	0	0
5989	0	0
5990	0	0
5991	0	0
5992	0	0
5993	0	0
5994	0	0
5995	0	0
5996	0	0
5997	0	0
5998	0	0
5999	0	0
6000	0	0
6001	0	0
6002	0	0
6003	0	0
6004	0	0
6005	0	0
6006	0	0
6007	0	0
6008	0	0
6009	0	0
6010	0	0
6011	0	0
6012	0	0
6013	0	0
6014	0	0
6015	0	0
6016	0	0
6017	0	0
6018	0	0
6019	0	0
6020	0	0
6021	0	0
6022	0	0
6023	0	0
6024	0	0
6025	0	0
6026	0	0
6027	0	0
6028	0	0
6029	0	0
6030	0	0
6031	0	0
6032	0	0
6033	0	0
6034	0	0
6035	0	0
6036	0	0
6037	0	0
6038	0	0
6039	0	0
6040	0	0
6041	0	0
6042	0	0
6043	0	0
6044	0	0
6045	0	0
6046	0	0
6047	0	0
6048	0	0
6049	0	0
6050	0	0
6051	0	0
6052	0	0
6053	0	0
6054	0	0
6055	0	0
6056	0	0
6057	0	0
6058	0	0
6059	0	0
6060	0	0
6061	0	0
6062	0	0
6063	0	0
6064	0	0
6065	0	0
6066	0	0
6067	0	0
6068	0	0
6069	0	0
6070	0	0
6071	0	0
6072	0	0
6073	0	0
6074	0	0
6075	0	0
6076	0	0
6077	0	0
6078	0	0
6079	0	0
6080	0	0
6081	0	0
6082	0	0
6083	0	0
6084	0	0
6085	0	0
6086	0	0
6087	0	0
6088	0	0
6089	0	0
6090	0	0
6091	0	0
6092	0	0
6093	0	0
6094	0	0
6095	0	0
6096	0	0
6097	0	0
6098	0	0
6099	0	0
6100	0	0
6101	0	0
6102	0	0
6103	0	0
6104	0	0
6105	0	0
6106	0	0
6107	0	0
6108	0	0
6109	0	0
6110	0	0
6111	0	0
6112	0	0
6113	0	0
6114	0	0
6115	0	0
6116	0	0
6117	0	0
6118	0	0
6119	0	0
6120	0	0
6121	0	0
6122	0	0
6123	0	0
6124	0	0
6125	0	0
6126	0	0
6127	0	0
6128	0	0
6129	0	0
6130	0	0
6131	0	0
6132	0	0
6133	0	0
6134	0	0
6135	0	0
6136	0	0
6137	0	0
6138	0	0
6139	0	0
6140	0	0
6141	0	0
6142	0	0
6143	0	0
6144	0	0
6145	0	0
6146	0	0
6147	0	0
6148	0	0
6149	0	0
6150	0	0
6151	0	0
6152	0	0
6153	0	0
6154	0	0
6155	0	0
6156	0	0
6157	0	0
6158	0	0
6159	0	0
6160	0	0
6161	0	0
6162	0	0
6163	0	0
6164	0	0
6165	0	0
6166	0	0
6167	0	0
6168	0	0
6169	0	0
6170	0	0
6171	0	0
6172	0	0
6173	0	0
6174	0	0
6175	0	0
6176	0	0
6177	0	0
6178	0	0
6179	0	0
6180	0	0
6181	0	0
6182	0	0
6183	0	0
6184	0	0
6185	0	0
6186	0	0
6187	0	0
6188	0	0
6189	0	0
6190	0	0
6191	0	0
6192	0	0
6193	0	0
6194	0	0
6195	0	0
6196	0	0
6197	0	0
6198	0	0
6199	0	0
6200	0	0
6201	0	0
6202	0	0
6203	0	0
6204	0	0
6205	0	0
6206	0	0
6207	0	0
6208	0	0
6209	0	0
6210	0	0
6211	0	0
6212	0	0
6213	0	0
6214	0	0
6215	0	0
6216	0	0
6217	0	0
6218	0	0
6219	0	0
6220	0	0
6221	0	0
6222	0	0
6223	0	0
6224	0	0
6225	0	0
6226	0	0
6227	0	0
6228	0	0
6229	0	0
6230	0	0
6231	0	0
6232	0	0
6233	0	0
6234	0	0
6235	0	0
6236	0	0
6237	0	0
6238	0	0
6239	0	0
6240	0	0
6241	0	0
6242	0	0
6243	0	0
6244	0	0
6245	0	0
6246	0	0
6247	0	0
6248	0	0
6249	0	0
6250	0	0
6251	0	0
6252	0	0
6253	0	0
6254	0	0
6255	0	0
6256	0	0
6257	0	0
6258	0	0
6259	0	0
6260	0	0
6261	0	0
6262	0	0
6263	0	0
6264	0	0
6265	0	0
6266	0	0
6267	0	0
6268	0	0
6269	0	0
6270	0	0
6271	0	0
6272	0	0
6273	0	0
6274	0	0
6275	0	0
6276	0	0
6277	0	0
6278	0	0
6279	0	0
6280	0	0
6281	0	0
6282	0	0
6283	0	0
6284	0	0
6285	0	0
6286	0	0
6287	0	0
6288	0	0
6289	0	0
6290	0	0
6291	0	0
6292	0	0
6293	0	0
6294	0	0
6295	0	0
6296	0	0
6297	0	0
6298	0	0
6299	0	0
6300	0	0
6301	0	0
6302	0	0
6303	0	0
6304	0	0
6305	0	0
6306	0	0
6307	0	0
6308	0	0
6309	0	0
6310	1	1615.39
6311	1	1534.05
6312	1	1879.15
6313	1	1585.03
6314	1	1675.07
6315	1	1666.15
6316	1	1546.57
6317	1	1621.78
6318	1	1514.55
6319	1	1620.33
6320	1	1700.77
6321	1	1967.96
6322	1	1046.56
6323	0	0
6324	0	0
6325	0	0
6326	0	0
6327	0	0
6328	0	0
6329	0	0
6330	0	0
6331	0	0
6332	0	0
6333	0	0
6334	0	0
6335	0	0
6336	0	0
6337	0	0
6338	0	0
6339	0	0
6340	0	0
6341	0	0
6342	0	0
6343	0	0
6344	0	0
6345	0	0
6346	0	0
6347	0	0
6348	0	0
6349	0	0
6350	0	0
6351	0	0
6352	0	0
6353	0	0
6354	0	0
6355	0	0
6356	0	0
6357	0	0
6358	0	0
6359	0	0
6360	0	0
6361	0	0
6362	0	0
6363	0	0
6364	0	0
6365	0	0
6366	0	0
6367	0	0
6368	0	0
6369	0	0
6370	0	0
6371	0	0
6372	0	0
6373	0	0
6374	0	0
6375	0	0
6376	0	0
6377	0	0
6378	0	0
6379	0	0
6380	0	0
6381	0	0
6382	0	0
6383	0	0
6384	0	0
6385	0	0
6386	0	0
6387	0	0
6388	0	0
6389	0	0
6390	0	0
6391	0	0
6392	0	0
6393	0	0
6394	0	0
6395	0	0
6396	0	0
6397	0	0
6398	0	0
6399	0	0
6400	0	0
6401	0	0
6402	0	0
6403	0	0
6404	0	0
6405	0	0
6406	0	0
6407	0	0
6408	0	0
6409	0	0
6410	0	0
6411	0	0
6412	0	0
6413	0	0
6414	0	0
6415	0	0
6416	0	0
6417	0	0
6418	0	0
6419	0	0
6420	0	0
6421	0	0
6422	0	0
6423	0	0
6424	0	0
6425	0	0
6426	0	0
6427	0	0
6428	0	0
6429	0	0
6430	0	0
6431	0	0
6432	0	0
6433	0	0
6434	0	0
6435	0	0
6436	0	0
6437	0	0
6438	0	0
6439	0	0
6440	0	0
6441	0	0
6442	0	0
6443	0	0
6444	0	0
6445	0	0
6446	0	0
6447	0	0
6448	0	0
6449	0	0
6450	0	0
6451	0	0
6452	0	0
6453	0	0
6454	0	0
6455	0	0
6456	0	0
6457	0	0
6458	0	0
6459	0	0
6460	0	0
6461	0	0
6462	0	0
6463	0	0
6464	0	0
6465	0	0
6466	0	0
6467	0	0
6468	0	0
6469	0	0
6470	0	0
6471	0	0
6472	0	0
6473	0	0
6474	0	0
6475	0	0
6476	0	0
6477	0	0
6478	0	0
6479	0	0
6480	0	0
6481	0	0
6482	0	0
6483	0	0
6484	0	0
6485	0	0
6486	0	0
6487	0	0
6488	0	0
6489	0	0
6490	0	0
6491	0	0
6492	0	0
6493	0	0
6494	0	0
6495	0	0
6496	0	0
6497	0	0
6498	0	0
6499	0	0
6500	0	0
6501	0	0
6502	0	0
6503	0	0
6504	0	0
6505	0	0
6506	0	0
6507	0	0
6508	0	0
6509	0	0
6510	0	0
6511	0	0
6512	0	0
6513	0	0
6514	0	0
6515	0	0
6516	0	0
6517	0	0
6518	0	0
6519	0	0
6520	0	0
6521	0	0
6522	0	0
6523	0	0
6524	0	0
6525	0	0
6526	0	0
6527	0	0
6528	0	0
6529	0	0
6530	0	0
6531	0	0
6532	0	0
6533	0	0
6534	0	0
6535	0	0
6536	0	0
6537	0	0
6538	0	0
6539	0	0
6540	0	0
6541	0	0
6542	0	0
6543	0	0
6544	0	0
6545	0	0
6546	0	0
6547	0	0
6548	0	0
6549	0	0
6550	0	0
6551	0	0
6552	0	0
6553	0	0
6554	0	0
6555	0	0
6556	0	0
6557	0	0
6558	0	0
6559	0	0
6560	0	0
6561	0	0
6562	0	0
6563	0	0
6564	0	0
6565	0	0
6566	0	0
6567	0	0
6568	0	0
6569	0	0
6570	0	0
6571	0	0
6572	0	0
6573	0	0
6574	0	0
6575	0	0
6576	0	0
6577	0	0
6578	0	0
6579	0	0
6580	0	0
6581	0	0
6582	0	0
6583	0	0
6584	0	0
6585	0	0
6586	0	0
6587	0	0
6588	0	0
6589	0	0
6590	0	0
6591	0	0
6592	0	0
6593	0	0
6594	0	0
6595	0	0
6596	0	0
6597	0	0
6598	0	0
6599	0	0
6600	0	0
6601	0	0
6602	0	0
6603	0	0
6604	0	0
6605	0	0
6606	0	0
6607	0	0
6608	0	0
6609	0	0
6610	0	0
6611	0	0
6612	0	0
6613	0	0
6614	0	0
6615	0	0
6616	0	0
6617	0	0
6618	0	0
6619	0	0
6620	0	0
6621	0	0
6622	0	0
6623	0	0
6624	0	0
6625	0	0
6626	0	0
6627	0	0
6628	0	0
6629	0	0
6630	0	0
6631	0	0
6632	0	0
6633	0	0
6634	0	0
6635	0	0
6636	0	0
6637	0	0
6638	0	0
6639	0	0
6640	0	0
6641	0	0
6642	0	0
6643	0	0
6644	0	0
6645	0	0
6646	0	0
6647	0	0
6648	0	0
6649	0	0
6650	0	0
6651	0	0
6652	0	0
6653	0	0
6654	0	0
6655	0	0
6656	0	0
6657	0	0
6658	0	0
6659	0	0
6660	0	0
6661	0	0
6662	0	0
6663	0	0
6664	0	0
6665	0	0
6666	0	0
6667	0	0
6668	0	0
6669	0	0
6670	0	0
6671	0	0
6672	0	0
6673	0	0
6674	0	0
6675	0	0
6676	0	0
6677	0	0
6678	0	0
6679	0	0
6680	0	0
6681	0	0
6682	0	0
6683	0	0
6684	0	0
6685	0	0
6686	0	0
6687	0	0
6688	0	0
6689	0	0
6690	0	0
6691	0	0
6692	0	0
6693	0	0
6694	0	0
6695	0	0
6696	0	0
6697	0	0
6698	0	0
6699	0	0
6700	0	0
6701	0	0
6702	0	0
6703	0	0
6704	0	0
6705	0	0
6706	0	0
6707	0	0
6708	0	0
6709	0	0
6710	0	0
6711	0	0
6712	0	0
6713	0	0
6714	0	0
6715	0	0
6716	0	0
6717	0	0
6718	0	0
6719	0	0
6720	0	0
6721	0	0
6722	0	0
6723	0	0
6724	0	0
6725	0	0
6726	0	0
6727	0	0
6728	0	0
6729	0	0
6730	0	0
6731	0	0
6732	0	0
6733	0	0
6734	0	0
6735	0	0
6736	0	0
6737	0	0
6738	0	0
6739	0	0
6740	0	0
6741	0	0
6742	0	0
6743	0	0
6744	0	0
6745	0	0
6746	0	0
6747	0	0
6748	0	0
6749	0	0
6750	0	0
6751	0	0
6752	0	0
6753	0	0
6754	0	0
6755	0	0
6756	0	0
6757	0	0
6758	0	0
6759	0	0
6760	0	0
6761	0	0
6762	0	0
6763	0	0
6764	0	0
6765	0	0
6766	0	0
6767	0	0
6768	0	0
6769	0	0
6770	0	0
6771	0	0
6772	0	0
6773	0	0
6774	0	0
6775	0	0
6776	0	0
6777	0	0
6778	0	0
6779	0	0
6780	0	0
6781	0	0
6782	0	0
6783	0	0
6784	0	0
6785	0	0
6786	0	0
6787	0	0
6788	0	0
6789	0	0
6790	0	0
6791	0	0
6792	0	0
6793	0	0
6794	0	0
6795	0	0
6796	0	0
6797	0	0
6798	0	0
6799	0	0
6800	0	0
6801	0	0
6802	0	0
6803	0	0
6804	0	0
6805	0	0
6806	0	0
6807	0	0
6808	0	0
6809	0	0
6810	0	0
6811	0	0
6812	0	0
6813	0	0
6814	0	0
6815	0	0
6816	0	0
6817	0	0
6818	0	0
6819	0	0
6820	0	0
6821	0	0
6822	0	0
6823	0	0
6824	0	0
6825	0	0
6826	0	0
6827	0	0
6828	0	0
6829	0	0
6830	0	0
6831	0	0
6832	0	0
6833	0	0
6834	0	0
6835	0	0
6836	0	0
6837	0	0
6838	0	0
6839	0	0
6840	0	0
6841	0	0
6842	0	0
6843	0	0
6844	0	0
6845	0	0
6846	0	0
6847	0	0
6848	0	0
6849	0	0
6850	0	0
6851	0	0
6852	0	0
6853	0	0
6854	0	0
6855	0	0
6856	0	0
6857	0	0
6858	0	0
6859	0	0
6860	0	0
6861	0	0
6862	0	0
6863	0	0
6864	0	0
6865	0	0
6866	0	0
6867	0	0
6868	0	0
6869	0	0
6870	0	0
6871	0	0
6872	0	0
6873	0	0
6874	0	0
6875	0	0
6876	0	0
6877	0	0
6878	0	0
6879	0	0
6880	0	0
6881	0	0
6882	0	0
6883	0	0
6884	0	0
6885	0	0
6886	0	0
6887	0	0
6888	0	0
6889	0	0
6890	0	0
6891	0	0
6892	0	0
6893	0	0
6894	0	0
6895	0	0
6896	0	0
6897	0	0
6898	0	0
6899	0	0
6900	0	0
6901	0	0
6902	0	0
6903	0	0
6904	0	0
6905	0	0
6906	0	0
6907	0	0
6908	0	0
6909	0	0
6910	0	0
6911	0	0
6912	0	0
6913	0	0
6914	0	0
6915	0	0
6916	0	0
6917	0	0
6918	0	0
6919	0	0
6920	0	0
6921	0	0
6922	0	0
6923	0	0
6924	0	0
6925	0	0
6926	0	0
6927	0	0
6928	0	0
6929	0	0
6930	0	0
6931	0	0
6932	0	0
6933	0	0
6934	0	0
6935	0	0
6936	0	0
6937	0	0
6938	0	0
6939	0	0
6940	0	0
6941	0	0
6942	0	0
6943	0	0
6944	0	0
6945	0	0
6946	0	0
6947	0	0
6948	0	0
6949	0	0
6950	0	0
6951	0	0
6952	0	0
6953	0	0
6954	0	0
6955	0	0
6956	0	0
6957	0	0
6958	0	0
6959	0	0
6960	0	0
6961	0	0
6962	0	0
6963	0	0
6964	0	0
6965	0	0
6966	0	0
6967	0	0
6968	0	0
6969	0	0
6970	0	0
6971	0	0
6972	0	0
6973	0	0
6974	0	0
6975	0	0
6976	0	0
6977	0	0
6978	0	0
6979	0	0
6980	0	0
6981	0	0
6982	0	0
6983	0	0
6984	0	0
6985	0	0
6986	0	0
6987	0	0
6988	0	0
6989	0	0
6990	0	0
6991	0	0
6992	0	0
6993	0	0
6994	0	0
6995	0	0
6996	0	0
6997	0	0
6998	0	0
6999	0	0
7000	0	0
7001	0	0
7002	0	0
7003	0	0
7004	0	0
7005	0	0
7006	0	0
7007	0	0
7008	0	0
7009	0	0
7010	0	0
7011	0	0
7012	0	0
7013	0	0
7014	0	0
7015	0	0
7016	0	0
7017	0	0
7018	0	0
7019	0	0
7020	0	0
7021	0	0
7022	0	0
7023	0	0
7024	0	0
7025	0	0
7026	0	0
7027	0	0
7028	0	0
7029	0	0
7030	0	0
7031	0	0
7032	0	0
7033	0	0
7034	0	0
7035	0	0
7036	0	0
7037	0	0
7038	0	0
7039	0	0
7040	0	0
7041	0	0
7042	0	0
7043	0	0
7044	0	0
7045	0	0
7046	0	0
7047	0	0
7048	0	0
7049	0	0
7050	0	0
7051	0	0
7052	0	0
7053	0	0
7054	0	0
7055	0	0
7056	0	0
7057	0	0
7058	0	0
7059	0	0
7060	0	0
7061	0	0
7062	0	0
7063	0	0
7064	0	0
7065	0	0
7066	0	0
7067	0	0
7068	0	0
7069	0	0
7070	0	0
7071	0	0
7072	0	0
7073	0	0
7074	0	0
7075	0	0
7076	0	0
7077	0	0
7078	0	0
7079	0	0
7080	0	0
7081	0	0
7082	0	0
7083	0	0
7084	0	0
7085	0	0
7086	0	0
7087	0	0
7088	0	0
7089	0	0
7090	0	0
7091	0	0
7092	0	0
7093	0	0
7094	0	0
7095	0	0
7096	0	0
7097	0	0
7098	0	0
7099	0	0
7100	0	0
7101	0	0
7102	0	0
7103	0	0
7104	0	0
7105	0	0
7106	0	0
7107	0	0
7108	0	0
7109	0	0
7110	0	0
7111	0	0
7112	0	0
7113	0	0
7114	0	0
7115	0	0
7116	0	0
7117	0	0
7118	0	0
7119	0	0
7120	0	0
7121	0	0
7122	0	0
7123	0	0
7124	0	0
7125	0	0
7126	0	0
7127	0	0
7128	0	0
7129	0	0
7130	0	0
7131	0	0
7132	0	0
7133	0	0
7134	0	0
7135	0	0
7136	0	0
7137	0	0
7138	0	0
7139	0	0
7140	0	0
7141	0	0
7142	0	0
7143	0	0
7144	0	0
7145	0	0
7146	0	0
7147	0	0
7148	0	0
7149	0	0
7150	0	0
7151	0	0
7152	0	0
7153	0	0
7154	0	0
7155	0	0
7156	0	0
7157	0	0
7158	0	0
7159	0	0
7160	0	0
7161	0	0
7162	0	0
7163	0	0
7164	0	0
7165	0	0
7166	0	0
7167	0	0
7168	0	0
7169	0	0
7170	0	0
7171	0	0
7172	0	0
7173	0	0
7174	0	0
7175	0	0
7176	0	0
7177	0	0
7178	0	0
7179	0	0
7180	0	0
7181	0	0
7182	0	0
7183	0	0
7184	0	0
7185	0	0
7186	0	0
7187	0	0
7188	0	0
7189	0	0
7190	0	0
7191	0	0
7192	0	0
7193	0	0
7194	0	0
7195	0	0
7196	0	0
7197	0	0
7198	0	0
7199	0	0
7200	0	0
7201	0	0
7202	0	0
7203	0	0
7204	0	0
7205	0	0
7206	0	0
7207	0	0
7208	0	0
7209	0	0
7210	0	0
7211	0	0
7212	0	0
7213	0	0
7214	0	0
7215	0	0
7216	0	0
7217	0	0
7218	0	0
7219	0	0
7220	0	0
7221	0	0
7222	0	0
7223	0	0
7224	0	0
7225	0	0
7226	0	0
7227	0	0
7228	0	0
7229	0	0
7230	0	0
7231	0	0
7232	0	0
7233	0	0
7234	0	0
7235	0	0
7236	0	0
7237	0	0
7238	0	0
7239	0	0
7240	0	0
7241	0	0
7242	0	0
7243	0	0
7244	0	0
7245	0	0
7246	0	0
7247	0	0
7248	0	0
7249	0	0
7250	0	0
7251	0	0
7252	0	0
7253	0	0
7254	0	0
7255	0	0
7256	0	0
7257	0	0
7258	0	0
7259	0	0
7260	0	0
7261	0	0
7262	0	0
7263	0	0
7264	0	0
7265	0	0
7266	0	0
7267	0	0
7268	0	0
7269	0	0
7270	0	0
7271	0	0
7272	0	0
7273	0	0
7274	0	0
7275	0	0
7276	0	0
7277	0	0
7278	0	0
7279	0	0
7280	0	0
7281	0	0
7282	0	0
7283	0	0
7284	0	0
7285	0	0
7286	0	0
7287	0	0
7288	0	0
7289	0	0
7290	0	0
7291	0	0
7292	0	0
7293	0	0
7294	0	0
7295	0	0
7296	0	0
7297	0	0
7298	0	0
7299	0	0
7300	0	0
7301	0	0
7302	0	0
7303	0	0
7304	0	0
7305	0	0
7306	0	0
7307	0	0
7308	0	0
7309	0	0
7310	0	0
7311	0	0
7312	0	0
7313	0	0
7314	0	0
7315	0	0
7316	0	0
7317	0	0
7318	0	0
7319	0	0
7320	0	0
7321	0	0
7322	0	0
7323	0	0
7324	0	0
7325	0	0
7326	0	0
7327	0	0
7328	0	0
7329	0	0
7330	0	0
7331	0	0
7332	0	0
7333	0	0
7334	0	0
7335	0	0
7336	0	0
7337	0	0
7338	0	0
7339	0	0
7340	0	0
7341	0	0
7342	0	0
7343	0	0
7344	0	0
7345	0	0
7346	0	0
7347	0	0
7348	0	0
7349	0	0
7350	0	0
7351	0	0
7352	0	0
7353	0	0
7354	0	0
7355	0	0
7356	0	0
7357	0	0
7358	0	0
7359	0	0
7360	0	0
7361	0	0
7362	0	0
7363	0	0
7364	0	0
7365	0	0
7366	0	0
7367	0	0
7368	0	0
7369	0	0
7370	0	0
7371	0	0
7372	0	0
7373	0	0
7374	0	0
7375	0	0
7376	0	0
7377	0	0
7378	0	0
7379	0	0
7380	0	0
7381	0	0
7382	0	0
7383	0	0
7384	0	0
7385	0	0
7386	0	0
7387	0	0
7388	0	0
7389	0	0
7390	0	0
7391	0	0
7392	0	0
7393	0	0
7394	0	0
7395	0	0
7396	0	0
7397	0	0
7398	0	0
7399	0	0
7400	0	0
7401	0	0
7402	0	0
7403	0	0
7404	0	0
7405	0	0
7406	0	0
7407	0	0
7408	0	0
7409	0	0
7410	0	0
7411	0	0
7412	0	0
7413	0	0
7414	0	0
7415	0	0
7416	0	0
7417	0	0
7418	0	0
7419	0	0
7420	0	0
7421	0	0
7422	0	0
7423	0	0
7424	0	0
7425	0	0
7426	0	0
7427	0	0
7428	0	0
7429	0	0
7430	0	0
7431	0	0
7432	0	0
7433	0	0
7434	0	0
7435	0	0
7436	1	1851.79
7437	0	0
7438	0	0
7439	0	0
7440	0	0
7441	0	0
7442	0	0
7443	0	0
7444	0	0
7445	0	0
7446	0	0
7447	0	0
7448	0	0
7449	0	0
7450	0	0
7451	0	0
7452	0	0
7453	0	0
7454	0	0
7455	0	0
7456	0	0
7457	0	0
7458	0	0
7459	0	0
7460	0	0
7461	0	0
7462	0	0
7463	0	0
7464	0	0
7465	0	0
7466	0	0
7467	0	0
7468	0	0
7469	0	0
7470	0	0
7471	0	0
7472	0	0
7473	0	0
7474	0	0
7475	0	0
7476	0	0
7477	0	0
7478	0	0
7479	0	0
7480	0	0
7481	0	0
7482	0	0
7483	0	0
7484	0	0
7485	0	0
7486	0	0
7487	0	0
7488	0	0
7489	0	0
7490	0	0
7491	0	0
7492	0	0
7493	0	0
7494	0	0
7495	0	0
7496	0	0
7497	0	0
7498	0	0
[truncated: 2,002 more rows]

## Sheet: 1fNick
Frame No	State	Photon
10500	0	0
10501	0	0
10502	0	0
10503	0	0
10504	0	0
10505	0	0
10506	0	0
10507	0	0
10508	0	0
10509	0	0
10510	0	0
10511	0	0
10512	0	0
10513	0	0
10514	0	0
10515	0	0
10516	0	0
10517	0	0
10518	0	0
10519	0	0
10520	0	0
10521	0	0
10522	0	0
10523	0	0
10524	0	0
10525	0	0
10526	0	0
10527	0	0
10528	0	0
10529	0	0
10530	0	0
10531	0	0
10532	0	0
10533	0	0
10534	0	0
10535	0	0
10536	0	0
10537	0	0
10538	0	0
10539	0	0
10540	0	0
10541	0	0
10542	0	0
10543	0	0
10544	0	0
10545	0	0
10546	0	0
10547	0	0
10548	0	0
10549	0	0
10550	0	0
10551	0	0
10552	0	0
10553	0	0
10554	0	0
10555	0	0
10556	0	0
10557	0	0
10558	0	0
10559	0	0
10560	0	0
10561	0	0
10562	0	0
10563	0	0
10564	0	0
10565	0	0
10566	0	0
10567	0	0
10568	0	0
10569	0	0
10570	0	0
10571	0	0
10572	0	0
10573	0	0
10574	0	0
10575	0	0
10576	0	0
10577	0	0
10578	0	0
10579	0	0
10580	0	0
10581	0	0
10582	0	0
10583	0	0
10584	0	0
10585	0	0
10586	0	0
10587	0	0
10588	0	0
10589	0	0
10590	0	0
10591	0	0
10592	0	0
10593	0	0
10594	0	0
10595	0	0
10596	0	0
10597	0	0
10598	0	0
10599	0	0
10600	0	0
10601	0	0
10602	0	0
10603	0	0
10604	0	0
10605	0	0
10606	0	0
10607	0	0
10608	0	0
10609	0	0
10610	0	0
10611	0	0
10612	0	0
10613	0	0
10614	0	0
10615	0	0
10616	0	0
10617	0	0
10618	0	0
10619	0	0
10620	0	0
10621	0	0
10622	0	0
10623	0	0
10624	0	0
10625	0	0
10626	0	0
10627	0	0
10628	0	0
10629	0	0
10630	0	0
10631	0	0
10632	0	0
10633	0	0
10634	0	0
10635	0	0
10636	0	0
10637	0	0
10638	0	0
10639	0	0
10640	0	0
10641	0	0
10642	0	0
10643	0	0
10644	0	0
10645	0	0
10646	0	0
10647	0	0
10648	0	0
10649	0	0
10650	0	0
10651	0	0
10652	0	0
10653	0	0
10654	0	0
10655	0	0
10656	0	0
10657	0	0
10658	0	0
10659	0	0
10660	0	0
10661	0	0
10662	0	0
10663	0	0
10664	0	0
10665	0	0
10666	0	0
10667	0	0
10668	0	0
10669	0	0
10670	0	0
10671	0	0
10672	0	0
10673	0	0
10674	0	0
10675	0	0
10676	0	0
10677	0	0
10678	0	0
10679	0	0
10680	0	0
10681	0	0
10682	0	0
10683	0	0
10684	0	0
10685	0	0
10686	0	0
10687	0	0
10688	0	0
10689	0	0
10690	0	0
10691	0	0
10692	0	0
10693	0	0
10694	0	0
10695	0	0
10696	0	0
10697	0	0
10698	0	0
10699	0	0
10700	0	0
10701	0	0
10702	0	0
10703	0	0
10704	0	0
10705	0	0
10706	0	0
10707	0	0
10708	0	0
10709	0	0
10710	0	0
10711	0	0
10712	0	0
10713	0	0
10714	0	0
10715	0	0
10716	0	0
10717	0	0
10718	0	0
10719	0	0
10720	0	0
10721	0	0
10722	0	0
10723	0	0
10724	0	0
10725	0	0
10726	0	0
10727	0	0
10728	0	0
10729	0	0
10730	0	0
10731	0	0
10732	0	0
10733	0	0
10734	0	0
10735	0	0
10736	0	0
10737	0	0
10738	0	0
10739	0	0
10740	0	0
10741	0	0
10742	0	0
10743	0	0
10744	0	0
10745	0	0
10746	0	0
10747	0	0
10748	0	0
10749	0	0
10750	0	0
10751	0	0
10752	0	0
10753	0	0
10754	0	0
10755	0	0
10756	0	0
10757	0	0
10758	0	0
10759	0	0
10760	0	0
10761	0	0
10762	0	0
10763	0	0
10764	0	0
10765	0	0
10766	0	0
10767	0	0
10768	0	0
10769	0	0
10770	0	0
10771	0	0
10772	0	0
10773	0	0
10774	0	0
10775	0	0
10776	0	0
10777	0	0
10778	0	0
10779	0	0
10780	0	0
10781	0	0
10782	0	0
10783	0	0
10784	0	0
10785	0	0
10786	0	0
10787	0	0
10788	0	0
10789	0	0
10790	0	0
10791	0	0
10792	0	0
10793	0	0
10794	0	0
10795	0	0
10796	0	0
10797	0	0
10798	0	0
10799	0	0
10800	0	0
10801	0	0
10802	0	0
10803	0	0
10804	0	0
10805	0	0
10806	0	0
10807	0	0
10808	0	0
10809	0	0
10810	0	0
10811	0	0
10812	0	0
10813	0	0
10814	0	0
10815	0	0
10816	0	0
10817	0	0
10818	0	0
10819	0	0
10820	0	0
10821	0	0
10822	0	0
10823	0	0
10824	0	0
10825	0	0
10826	0	0
10827	0	0
10828	0	0
10829	0	0
10830	0	0
10831	0	0
10832	0	0
10833	0	0
10834	0	0
10835	0	0
10836	0	0
10837	0	0
10838	0	0
10839	0	0
10840	0	0
10841	0	0
10842	0	0
10843	0	0
10844	0	0
10845	0	0
10846	0	0
10847	0	0
10848	0	0
10849	0	0
10850	0	0
10851	0	0
10852	0	0
10853	0	0
10854	0	0
10855	0	0
10856	0	0
10857	0	0
10858	0	0
10859	0	0
10860	0	0
10861	0	0
10862	0	0
10863	0	0
10864	0	0
10865	0	0
10866	0	0
10867	0	0
10868	0	0
10869	0	0
10870	0	0
10871	0	0
10872	0	0
10873	0	0
10874	0	0
10875	0	0
10876	0	0
10877	0	0
10878	0	0
10879	0	0
10880	0	0
10881	0	0
10882	0	0
10883	0	0
10884	0	0
10885	0	0
10886	0	0
10887	0	0
10888	0	0
10889	0	0
10890	0	0
10891	0	0
10892	0	0
10893	0	0
10894	0	0
10895	0	0
10896	0	0
10897	0	0
10898	0	0
10899	0	0
10900	0	0
10901	0	0
10902	0	0
10903	0	0
10904	0	0
10905	0	0
10906	0	0
10907	0	0
10908	0	0
10909	0	0
10910	0	0
10911	0	0
10912	0	0
10913	0	0
10914	0	0
10915	0	0
10916	0	0
10917	0	0
10918	0	0
10919	0	0
10920	0	0
10921	0	0
10922	0	0
10923	0	0
10924	0	0
10925	0	0
10926	0	0
10927	0	0
10928	0	0
10929	0	0
10930	0	0
10931	0	0
10932	0	0
10933	0	0
10934	0	0
10935	0	0
10936	0	0
10937	0	0
10938	0	0
10939	0	0
10940	0	0
10941	0	0
10942	0	0
10943	0	0
10944	0	0
10945	0	0
10946	0	0
10947	0	0
10948	0	0
10949	0	0
10950	0	0
10951	0	0
10952	0	0
10953	0	0
10954	0	0
10955	0	0
10956	0	0
10957	0	0
10958	0	0
10959	0	0
10960	0	0
10961	0	0
10962	0	0
10963	0	0
10964	0	0
10965	0	0
10966	0	0
10967	0	0
10968	0	0
10969	0	0
10970	0	0
10971	0	0
10972	0	0
10973	0	0
10974	0	0
10975	0	0
10976	0	0
10977	0	0
10978	0	0
10979	0	0
10980	0	0
10981	0	0
10982	0	0
10983	0	0
10984	0	0
10985	0	0
10986	0	0
10987	0	0
10988	0	0
10989	0	0
10990	0	0
10991	0	0
10992	0	0
10993	0	0
10994	0	0
10995	0	0
10996	0	0
10997	0	0
10998	0	0
10999	0	0
11000	0	0
11001	0	0
11002	0	0
11003	0	0
11004	0	0
11005	0	0
11006	0	0
11007	0	0
11008	0	0
11009	0	0
11010	0	0
11011	0	0
11012	0	0
11013	0	0
11014	0	0
11015	0	0
11016	0	0
11017	0	0
11018	0	0
11019	0	0
11020	0	0
11021	0	0
11022	0	0
11023	0	0
11024	0	0
11025	0	0
11026	0	0
11027	0	0
11028	0	0
11029	0	0
11030	0	0
11031	0	0
11032	0	0
11033	0	0
11034	0	0
11035	0	0
11036	0	0
11037	0	0
11038	0	0
11039	0	0
11040	0	0
11041	0	0
11042	0	0
11043	0	0
11044	0	0
11045	0	0
11046	0	0
11047	0	0
11048	0	0
11049	0	0
11050	0	0
11051	0	0
11052	0	0
11053	0	0
11054	0	0
11055	0	0
11056	0	0
11057	0	0
11058	0	0
11059	0	0
11060	0	0
11061	0	0
11062	0	0
11063	0	0
11064	0	0
11065	0	0
11066	0	0
11067	0	0
11068	0	0
11069	0	0
11070	0	0
11071	0	0
11072	0	0
11073	0	0
11074	0	0
11075	0	0
11076	0	0
11077	0	0
11078	0	0
11079	0	0
11080	0	0
11081	0	0
11082	0	0
11083	0	0
11084	0	0
11085	0	0
11086	0	0
11087	0	0
11088	0	0
11089	0	0
11090	0	0
11091	0	0
11092	0	0
11093	0	0
11094	0	0
11095	0	0
11096	0	0
11097	0	0
11098	0	0
11099	0	0
11100	0	0
11101	0	0
11102	0	0
11103	0	0
11104	0	0
11105	0	0
11106	0	0
11107	0	0
11108	0	0
11109	0	0
11110	0	0
11111	0	0
11112	0	0
11113	0	0
11114	0	0
11115	0	0
11116	0	0
11117	0	0
11118	0	0
11119	0	0
11120	0	0
11121	0	0
11122	0	0
11123	0	0
11124	0	0
11125	0	0
11126	0	0
11127	0	0
11128	0	0
11129	0	0
11130	0	0
11131	0	0
11132	0	0
11133	0	0
11134	0	0
11135	0	0
11136	0	0
11137	0	0
11138	0	0
11139	0	0
11140	0	0
11141	0	0
11142	0	0
11143	0	0
11144	0	0
11145	0	0
11146	0	0
11147	0	0
11148	0	0
11149	0	0
11150	0	0
11151	0	0
11152	0	0
11153	0	0
11154	0	0
11155	0	0
11156	0	0
11157	0	0
11158	0	0
11159	0	0
11160	0	0
11161	0	0
11162	0	0
11163	0	0
11164	0	0
11165	0	0
11166	0	0
11167	0	0
11168	0	0
11169	0	0
11170	0	0
11171	0	0
11172	0	0
11173	0	0
11174	0	0
11175	0	0
11176	0	0
11177	0	0
11178	0	0
11179	0	0
11180	0	0
11181	0	0
11182	0	0
11183	0	0
11184	0	0
11185	0	0
11186	0	0
11187	0	0
11188	0	0
11189	0	0
11190	0	0
11191	0	0
11192	0	0
11193	0	0
11194	0	0
11195	0	0
11196	0	0
11197	0	0
11198	0	0
11199	0	0
11200	0	0
11201	0	0
11202	0	0
11203	0	0
11204	0	0
11205	0	0
11206	0	0
11207	0	0
11208	0	0
11209	0	0
11210	0	0
11211	0	0
11212	0	0
11213	0	0
11214	0	0
11215	0	0
11216	0	0
11217	0	0
11218	0	0
11219	0	0
11220	0	0
11221	0	0
11222	0	0
11223	0	0
11224	0	0
11225	0	0
11226	0	0
11227	0	0
11228	0	0
11229	0	0
11230	0	0
11231	0	0
11232	0	0
11233	0	0
11234	0	0
11235	0	0
11236	0	0
11237	0	0
11238	0	0
11239	0	0
11240	0	0
11241	0	0
11242	0	0
11243	0	0
11244	0	0
11245	0	0
11246	0	0
11247	0	0
11248	0	0
11249	0	0
11250	0	0
11251	0	0
11252	0	0
11253	0	0
11254	0	0
11255	0	0
11256	0	0
11257	0	0
11258	0	0
11259	0	0
11260	0	0
11261	0	0
11262	0	0
11263	0	0
11264	0	0
11265	0	0
11266	0	0
11267	0	0
11268	0	0
11269	0	0
11270	0	0
11271	0	0
11272	0	0
11273	0	0
11274	0	0
11275	0	0
11276	0	0
11277	0	0
11278	0	0
11279	0	0
11280	0	0
11281	0	0
11282	0	0
11283	0	0
11284	0	0
11285	0	0
11286	0	0
11287	0	0
11288	0	0
11289	0	0
11290	0	0
11291	0	0
11292	0	0
11293	0	0
11294	0	0
11295	0	0
11296	0	0
11297	0	0
11298	0	0
11299	0	0
11300	0	0
11301	0	0
11302	0	0
11303	0	0
11304	0	0
11305	0	0
11306	0	0
11307	0	0
11308	0	0
11309	0	0
11310	0	0
11311	0	0
11312	0	0
11313	0	0
11314	0	0
11315	0	0
11316	0	0
11317	0	0
11318	0	0
11319	0	0
11320	0	0
11321	0	0
11322	0	0
11323	0	0
11324	0	0
11325	0	0
11326	0	0
11327	0	0
11328	0	0
11329	0	0
11330	0	0
11331	0	0
11332	0	0
11333	0	0
11334	0	0
11335	0	0
11336	0	0
11337	0	0
11338	0	0
11339	0	0
11340	0	0
11341	0	0
11342	0	0
11343	0	0
11344	0	0
11345	0	0
11346	0	0
11347	0	0
11348	0	0
11349	0	0
11350	0	0
11351	0	0
11352	0	0
11353	0	0
11354	0	0
11355	0	0
11356	0	0
11357	0	0
11358	0	0
11359	0	0
11360	0	0
11361	0	0
11362	0	0
11363	0	0
11364	0	0
11365	0	0
11366	0	0
11367	0	0
11368	0	0
11369	0	0
11370	0	0
11371	0	0
11372	0	0
11373	0	0
11374	0	0
11375	0	0
11376	0	0
11377	0	0
11378	0	0
11379	0	0
11380	0	0
11381	0	0
11382	0	0
11383	0	0
11384	0	0
11385	0	0
11386	0	0
11387	0	0
11388	0	0
11389	0	0
11390	0	0
11391	0	0
11392	0	0
11393	0	0
11394	0	0
11395	0	0
11396	0	0
11397	0	0
11398	0	0
11399	0	0
11400	0	0
11401	0	0
11402	0	0
11403	0	0
11404	0	0
11405	0	0
11406	1	682.381
11407	1	1352.67
11408	1	1468.42
11409	1	1535.48
11410	1	1356.86
11411	1	1370.57
11412	1	1537.79
11413	1	1394.56
11414	1	1724
11415	1	1501.71
11416	1	1450.16
11417	1	2458.28
11418	1	1585.51
11419	1	1718.69
11420	1	1666.32
11421	1	1734.43
11422	1	1314.39
11423	1	1622.63
11424	1	1687.58
11425	1	2005.47
11426	1	1554.02
11427	1	1369.22
11428	1	1457.89
11429	1	1506.67
11430	1	1556.94
11431	1	1519.52
11432	1	1768.57
11433	1	1536.97
11434	1	1651.49
11435	1	1765.35
11436	1	1492.08
11437	1	1419.72
11438	1	1597.73
11439	1	1565.07
11440	1	1266.54
11441	1	1376.6
11442	1	1528.46
11443	1	1391.81
11444	1	1513.27
11445	1	1411.3
11446	1	1406.26
11447	1	1500.27
11448	1	1435.45
11449	1	1508.61
11450	1	1639.11
11451	1	1542.07
11452	1	1439.73
11453	1	1549.57
11454	1	1624.69
11455	1	1600.58
11456	1	1607.41
11457	1	1677.59
11458	1	1733.45
11459	1	1779.43
11460	1	1540.86
11461	1	1564.05
11462	1	1549.62
11463	1	1488.86
11464	1	1482.75
11465	1	1324.33
11466	1	1418.73
11467	1	1538.02
11468	1	1376.02
11469	1	1572.09
11470	1	1341.42
11471	1	1390.35
11472	1	1380.42
11473	1	1388.1
11474	1	1410.12
11475	1	1384.62
11476	1	1551.71
11477	1	1353.39
11478	1	1347.38
11479	1	1414.59
11480	1	1541.15
11481	1	1746
11482	1	1699.88
11483	1	1534.52
11484	1	1489.24
11485	1	1611.82
11486	1	1527.63
11487	1	1351.51
11488	1	1628.13
11489	1	1460.41
11490	1	1708.93
11491	1	1323.33
11492	1	1597.91
11493	1	1610.37
11494	1	1205.91
11495	1	1429.68
11496	1	1587.35
11497	1	1783.06
11498	1	1434.82
11499	1	1272.06
11500	1	1573.35
11501	1	1565.79
11502	1	1339.83
11503	1	1604.89
11504	1	1584.17
11505	1	1586.46
11506	1	1664.28
11507	1	1655.96
11508	1	1518.96
11509	1	1415.53
11510	1	1393.97
11511	1	1373.82
11512	1	1382.08
11513	1	1522.82
11514	1	1515.52
11515	1	1579.74
11516	1	1650.39
11517	1	1475.01
11518	1	1541.44
11519	1	1283.06
11520	1	1509.27
11521	1	1769.58
11522	1	1464.85
11523	1	1596.02
11524	1	1465.67
11525	1	1510.22
11526	1	1155.66
11527	1	1415.86
11528	1	1575.2
11529	1	1585.06
11530	1	1416.87
11531	1	1371.66
11532	1	1431.5
11533	1	1456.2
11534	1	1451.86
11535	1	1365.61
11536	1	1418
11537	1	1660.88
11538	1	1465.69
11539	1	1322.03
11540	1	1458.9
11541	1	1609.3
11542	1	1535.69
11543	1	1488.46
11544	1	1659.25
11545	1	1529.58
11546	1	2060.51
11547	1	1763.47
11548	1	1701.56
11549	1	1477.05
11550	1	1524.2
11551	1	1535.07
11552	1	1745.33
11553	1	1607.61
11554	1	1256.97
11555	1	1204.57
11556	1	1126.22
11557	1	1258.61
11558	1	1086.43
11559	1	1002.55
11560	1	1207.83
11561	1	1557.41
11562	1	1582.5
11563	1	1415.77
11564	1	1402.14
11565	1	1319.1
11566	1	1527.02
11567	1	1420.44
11568	1	1388.79
11569	1	1376.24
11570	1	1268.93
11571	1	1169.61
11572	1	1669.67
11573	1	1394.67
11574	1	1594.37
11575	1	1372.92
11576	1	1430.56
11577	1	1607.99
11578	1	1457.38
11579	1	1314.73
11580	1	1335.91
11581	1	1411.91
11582	1	1502.41
11583	1	1545.91
11584	1	1249.05
11585	1	1545.57
11586	1	1575.54
11587	1	1460.79
11588	1	1415.27
11589	1	1574.05
11590	1	1547.57
11591	1	1592.85
11592	1	1396.07
11593	1	1414.41
11594	1	1664.41
11595	1	1683.49
11596	1	1685.87
11597	1	1578.11
11598	1	1443.14
11599	1	1724.76
11600	1	1567.99
11601	1	1631.83
11602	1	1430.33
11603	1	1214.98
11604	1	1403.1
11605	1	1401.56
11606	1	1455.34
11607	1	1445.98
11608	1	1727.32
11609	1	1590.9
11610	1	1611.34
11611	1	1571.78
11612	1	1685.24
11613	1	1436.06
11614	1	1684.32
11615	1	1345.65
11616	1	1763.02
11617	1	1333.19
11618	1	1428.09
11619	1	1409.69
11620	1	1608.89
11621	1	1544.66
11622	1	1571.12
11623	1	1544.82
11624	1	1496.79
11625	1	1621.4
11626	1	1322.03
11627	1	1743.25
11628	1	1333.08
11629	1	1684.51
11630	1	1492.98
11631	1	1644.26
11632	1	1537.01
11633	1	1634.56
11634	1	1391.08
11635	1	1458.09
11636	1	1456.18
11637	1	1643.8
11638	1	1567.13
11639	1	1568.13
11640	1	1376.28
11641	1	1426.19
11642	1	1441.26
11643	1	1392.48
11644	1	1399.74
11645	1	1587.72
11646	1	1422.3
11647	1	1416.29
11648	1	1432.21
11649	1	1654.33
11650	1	1387.19
11651	1	1356.09
11652	1	1584.28
11653	1	1418.66
11654	1	1435.29
11655	1	1324.8
11656	1	1371.05
11657	1	1607.5
11658	1	1390.44
11659	1	1566.98
11660	1	1510.93
11661	1	1465.71
11662	1	1437.72
11663	1	1553.45
11664	1	1318.79
11665	1	1380.09
11666	1	1420.91
11667	1	1377.74
11668	1	1513.63
11669	1	1767.55
11670	1	1497.25
11671	1	1489.41
11672	1	1566.9
11673	1	1518.92
11674	1	1296.13
11675	1	1395.82
11676	1	1452.87
11677	1	1502.61
11678	1	1557.95
11679	1	1467.79
11680	1	1732.99
11681	1	1467.52
11682	1	1432.65
11683	1	1455.86
11684	1	1721.19
11685	1	1711.45
11686	1	1719.88
11687	1	1358.1
11688	1	1461.41
11689	1	1506.47
11690	1	1340.5
11691	1	1510.05
11692	1	1591.76
11693	1	1671.61
11694	1	1636.11
11695	1	779.157
11696	0	0
11697	0	0
11698	0	0
11699	0	0
11700	0	0
11701	0	0
11702	0	0
11703	0	0
11704	0	0
11705	0	0
11706	0	0
11707	0	0
11708	0	0
11709	0	0
11710	0	0
11711	0	0
11712	0	0
11713	0	0
11714	0	0
11715	0	0
11716	0	0
11717	0	0
11718	0	0
11719	0	0
11720	0	0
11721	0	0
11722	0	0
11723	0	0
11724	0	0
11725	0	0
11726	0	0
11727	0	0
11728	0	0
11729	0	0
11730	0	0
11731	0	0
11732	0	0
11733	0	0
11734	0	0
11735	0	0
11736	0	0
11737	0	0
11738	0	0
11739	0	0
11740	0	0
11741	0	0
11742	0	0
11743	0	0
11744	0	0
11745	0	0
11746	0	0
11747	0	0
11748	0	0
11749	0	0
11750	0	0
11751	0	0
11752	0	0
11753	0	0
11754	0	0
11755	0	0
11756	0	0
11757	0	0
11758	0	0
11759	0	0
11760	0	0
11761	0	0
11762	0	0
11763	0	0
11764	0	0
11765	0	0
11766	0	0
11767	0	0
11768	0	0
11769	0	0
11770	0	0
11771	0	0
11772	0	0
11773	0	0
11774	0	0
11775	0	0
11776	0	0
11777	0	0
11778	0	0
11779	0	0
11780	0	0
11781	0	0
11782	0	0
11783	0	0
11784	0	0
11785	0	0
11786	0	0
11787	0	0
11788	0	0
11789	0	0
11790	0	0
11791	0	0
11792	0	0
11793	0	0
11794	0	0
11795	0	0
11796	0	0
11797	0	0
11798	0	0
11799	0	0
11800	0	0
11801	0	0
11802	0	0
11803	0	0
11804	0	0
11805	0	0
11806	0	0
11807	0	0
11808	0	0
11809	0	0
11810	0	0
11811	0	0
11812	0	0
11813	0	0
11814	0	0
11815	0	0
11816	0	0
11817	0	0
11818	0	0
11819	0	0
11820	0	0
11821	0	0
11822	0	0
11823	0	0
11824	0	0
11825	0	0
11826	0	0
11827	0	0
11828	0	0
11829	0	0
11830	0	0
11831	0	0
11832	0	0
11833	0	0
11834	0	0
11835	0	0
11836	0	0
11837	0	0
11838	0	0
11839	0	0
11840	0	0
11841	0	0
11842	0	0
11843	0	0
11844	0	0
11845	0	0
11846	0	0
11847	0	0
11848	0	0
11849	0	0
11850	0	0
11851	0	0
11852	0	0
11853	0	0
11854	0	0
11855	0	0
11856	0	0
11857	0	0
11858	0	0
11859	0	0
11860	0	0
11861	0	0
11862	0	0
11863	0	0
11864	0	0
11865	0	0
11866	0	0
11867	0	0
11868	0	0
11869	0	0
11870	0	0
11871	0	0
11872	0	0
11873	0	0
11874	0	0
11875	0	0
11876	0	0
11877	0	0
11878	0	0
11879	0	0
11880	0	0
11881	0	0
11882	0	0
11883	0	0
11884	0	0
11885	0	0
11886	0	0
11887	0	0
11888	0	0
11889	0	0
11890	0	0
11891	0	0
11892	0	0
11893	0	0
11894	0	0
11895	0	0
11896	0	0
11897	0	0
11898	0	0
11899	0	0
11900	0	0
11901	0	0
11902	0	0
11903	0	0
11904	0	0
11905	0	0
11906	0	0
11907	0	0
11908	0	0
11909	0	0
11910	0	0
11911	0	0
11912	0	0
11913	0	0
11914	0	0
11915	0	0
11916	0	0
11917	0	0
11918	0	0
11919	0	0
11920	0	0
11921	0	0
11922	0	0
11923	0	0
11924	0	0
11925	0	0
11926	0	0
11927	0	0
11928	0	0
11929	0	0
11930	0	0
11931	0	0
11932	0	0
11933	0	0
11934	0	0
11935	0	0
11936	0	0
11937	0	0
11938	0	0
11939	0	0
11940	0	0
11941	0	0
11942	0	0
11943	0	0
11944	0	0
11945	0	0
11946	0	0
11947	0	0
11948	0	0
11949	0	0
11950	0	0
11951	0	0
11952	0	0
11953	0	0
11954	0	0
11955	0	0
11956	0	0
11957	0	0
11958	0	0
11959	0	0
11960	0	0
11961	0	0
11962	0	0
11963	0	0
11964	0	0
11965	0	0
11966	0	0
11967	0	0
11968	0	0
11969	0	0
11970	0	0
11971	0	0
11972	0	0
11973	0	0
11974	0	0
11975	0	0
11976	0	0
11977	0	0
11978	0	0
11979	0	0
11980	0	0
11981	0	0
11982	0	0
11983	0	0
11984	0	0
11985	0	0
11986	0	0
11987	0	0
11988	0	0
11989	0	0
11990	0	0
11991	0	0
11992	0	0
11993	0	0
11994	0	0
11995	0	0
11996	0	0
11997	0	0
11998	0	0
11999	0	0
12000	0	0
12001	0	0
12002	0	0
12003	0	0
12004	0	0
12005	0	0
12006	0	0
12007	0	0
12008	0	0
12009	0	0
12010	0	0
12011	0	0
12012	0	0
12013	0	0
12014	0	0
12015	0	0
12016	0	0
12017	0	0
12018	0	0
12019	0	0
12020	0	0
12021	0	0
12022	0	0
12023	0	0
12024	0	0
12025	0	0
12026	0	0
12027	0	0
12028	0	0
12029	0	0
12030	0	0
12031	0	0
12032	0	0
12033	0	0
12034	0	0
12035	0	0
12036	0	0
12037	0	0
12038	0	0
12039	0	0
12040	0	0
12041	0	0
12042	0	0
12043	0	0
12044	0	0
12045	0	0
12046	0	0
12047	0	0
12048	0	0
12049	0	0
12050	0	0
12051	0	0
12052	0	0
12053	0	0
12054	0	0
12055	0	0
12056	0	0
12057	0	0
12058	0	0
12059	0	0
12060	0	0
12061	0	0
12062	0	0
12063	0	0
12064	0	0
12065	0	0
12066	0	0
12067	0	0
12068	0	0
12069	0	0
12070	0	0
12071	0	0
12072	0	0
12073	0	0
12074	0	0
12075	0	0
12076	0	0
12077	0	0
12078	0	0
12079	0	0
12080	0	0
12081	0	0
12082	0	0
12083	0	0
12084	0	0
12085	0	0
12086	0	0
12087	0	0
12088	0	0
12089	0	0
12090	0	0
12091	0	0
12092	0	0
12093	0	0
12094	0	0
12095	0	0
12096	0	0
12097	0	0
12098	0	0
12099	0	0
12100	0	0
12101	0	0
12102	0	0
12103	0	0
12104	0	0
12105	0	0
12106	0	0
12107	0	0
12108	0	0
12109	0	0
12110	0	0
12111	0	0
12112	0	0
12113	0	0
12114	0	0
12115	0	0
12116	0	0
12117	0	0
12118	0	0
12119	0	0
12120	0	0
12121	0	0
12122	0	0
12123	0	0
12124	0	0
12125	0	0
12126	0	0
12127	0	0
12128	0	0
12129	0	0
12130	0	0
12131	0	0
12132	0	0
12133	0	0
12134	0	0
12135	0	0
12136	0	0
12137	0	0
12138	0	0
12139	0	0
12140	0	0
12141	0	0
12142	0	0
12143	0	0
12144	0	0
12145	0	0
12146	0	0
12147	0	0
12148	0	0
12149	0	0
12150	0	0
12151	0	0
12152	0	0
12153	0	0
12154	0	0
12155	0	0
12156	0	0
12157	0	0
12158	0	0
12159	0	0
12160	0	0
12161	0	0
12162	0	0
12163	0	0
12164	0	0
12165	0	0
12166	0	0
12167	0	0
12168	0	0
12169	0	0
12170	0	0
12171	0	0
12172	0	0
12173	0	0
12174	0	0
12175	0	0
12176	0	0
12177	0	0
12178	0	0
12179	0	0
12180	0	0
12181	0	0
12182	0	0
12183	0	0
12184	0	0
12185	0	0
12186	0	0
12187	0	0
12188	0	0
12189	0	0
12190	0	0
12191	0	0
12192	0	0
12193	0	0
12194	0	0
12195	0	0
12196	0	0
12197	0	0
12198	0	0
12199	0	0
12200	0	0
12201	0	0
12202	0	0
12203	0	0
12204	0	0
12205	0	0
12206	0	0
12207	0	0
12208	0	0
12209	0	0
12210	0	0
12211	0	0
12212	0	0
12213	0	0
12214	0	0
12215	0	0
12216	0	0
12217	0	0
12218	0	0
12219	0	0
12220	0	0
12221	0	0
12222	0	0
12223	0	0
12224	0	0
12225	0	0
12226	0	0
12227	0	0
12228	0	0
12229	0	0
12230	0	0
12231	0	0
12232	0	0
12233	0	0
12234	0	0
12235	0	0
12236	0	0
12237	0	0
12238	0	0
12239	0	0
12240	0	0
12241	0	0
12242	0	0
12243	0	0
12244	0	0
12245	0	0
12246	0	0
12247	0	0
12248	0	0
12249	0	0
12250	0	0
12251	0	0
12252	0	0
12253	0	0
12254	0	0
12255	0	0
12256	0	0
12257	0	0
12258	0	0
12259	0	0
12260	0	0
12261	0	0
12262	0	0
12263	0	0
12264	0	0
12265	0	0
12266	0	0
12267	0	0
12268	0	0
12269	0	0
12270	0	0
12271	0	0
12272	0	0
12273	0	0
12274	0	0
12275	0	0
12276	0	0
12277	0	0
12278	0	0
12279	0	0
12280	0	0
12281	0	0
12282	0	0
12283	0	0
12284	0	0
12285	0	0
12286	0	0
12287	0	0
12288	0	0
12289	0	0
12290	0	0
12291	0	0
12292	0	0
12293	0	0
12294	0	0
12295	0	0
12296	0	0
12297	0	0
12298	0	0
12299	0	0
12300	0	0
12301	0	0
12302	0	0
12303	0	0
12304	0	0
12305	0	0
12306	0	0
12307	0	0
12308	0	0
12309	0	0
12310	0	0
12311	0	0
12312	0	0
12313	0	0
12314	0	0
12315	0	0
12316	0	0
12317	0	0
12318	0	0
12319	0	0
12320	0	0
12321	0	0
12322	0	0
12323	0	0
12324	0	0
12325	0	0
12326	0	0
12327	0	0
12328	0	0
12329	0	0
12330	0	0
12331	0	0
12332	0	0
12333	0	0
12334	0	0
12335	0	0
12336	0	0
12337	0	0
12338	0	0
12339	0	0
12340	0	0
12341	0	0
12342	0	0
12343	0	0
12344	0	0
12345	0	0
12346	0	0
12347	0	0
12348	0	0
12349	0	0
12350	0	0
12351	0	0
12352	0	0
12353	0	0
12354	0	0
12355	0	0
12356	0	0
12357	0	0
12358	0	0
12359	0	0
12360	0	0
12361	0	0
12362	0	0
12363	0	0
12364	0	0
12365	0	0
12366	0	0
12367	0	0
12368	0	0
12369	0	0
12370	0	0
12371	0	0
12372	0	0
12373	0	0
12374	0	0
12375	1	1368.29
12376	1	1529.96
12377	1	1473.2
12378	1	1430.84
12379	1	1556.33
12380	1	1155.35
12381	1	1352.29
12382	1	1511.2
12383	1	1607.31
12384	1	1546.63
12385	1	1568.92
12386	1	1540.32
12387	1	1507.4
12388	1	1535.99
12389	1	1670.81
12390	1	1635.46
12391	1	1685.17
12392	1	1337.41
12393	1	1649.4
12394	1	1795.6
12395	1	1674.07
12396	1	1668.88
12397	1	1526.18
12398	1	1431.96
12399	1	1634.31
12400	1	1708.95
12401	1	1512.27
12402	1	1584.85
12403	1	1626.1
12404	1	1418.14
12405	1	1499.76
12406	1	1542.63
12407	1	1479.39
12408	1	1551.98
12409	1	1458.83
12410	1	1467.41
12411	1	1553.4
12412	1	1457.39
12413	1	1437.11
12414	1	1449.08
12415	1	1369.17
12416	1	1518.75
12417	1	1523.79
12418	1	1287.07
12419	1	1366.3
12420	1	1564.83
12421	1	1428.54
12422	1	1292.38
12423	1	1411.58
12424	1	1378.59
12425	1	1358.02
12426	1	1361.47
12427	1	1232.76
12428	1	1305.25
12429	1	1341.47
12430	1	1420.31
12431	1	1448.66
12432	1	1407.65
12433	1	1425.76
12434	1	1665.49
12435	1	1409.61
12436	1	1581.27
12437	1	1304.67
12438	1	1452.51
12439	1	1681.71
12440	1	1699.02
12441	1	1462.33
12442	1	1402.23
12443	1	1359.97
12444	1	1359.4
12445	1	1550.19
12446	1	1406.18
12447	1	1452.03
12448	1	1595.16
12449	1	1454.87
12450	1	1346.04
12451	1	1386.54
12452	1	1466.18
12453	1	1559.38
12454	1	1423.19
12455	1	1584.16
12456	1	1646.46
12457	1	1607.84
12458	1	1523.12
12459	1	1449.01
12460	1	1572.11
12461	1	1606.88
12462	1	1107.78
12463	0	0
12464	0	0
12465	0	0
12466	0	0
12467	0	0
12468	0	0
12469	0	0
12470	0	0
12471	0	0
12472	0	0
12473	0	0
12474	0	0
12475	0	0
12476	0	0
12477	0	0
12478	0	0
12479	0	0
12480	0	0
12481	0	0
12482	0	0
12483	0	0
12484	0	0
12485	0	0
12486	0	0
12487	0	0
12488	0	0
12489	0	0
12490	0	0
12491	0	0
12492	0	0
12493	0	0
12494	0	0
12495	0	0
12496	0	0
12497	0	0
12498	0	0
[truncated: 2,002 more rows]

## Sheet: 1gGap
Survival Fraction	Dwell Time
0.1	1
0.15	0.667847
0.2	0.472773
0.25	0.344617
0.3	0.255565
0.35	0.193325
0.4	0.148135
0.45	0.114889
0.5	0.090701
0.55	0.0722295
0.6	0.0592254
0.65	0.0484895
0.7	0.0400998
0.75	0.0337222
0.8	0.02866
0.85	0.0243656
0.9	0.0208889
0.95	0.0178316
1	0.0152365
1.05	0.0129329
1.1	0.0110559
1.15	0.00924998
1.2	0.00762181
1.25	0.00590122
1.3	0.00438681
1.35	0.00299327
1.4	0.00174903
1.45	0.000796309

## Sheet: 1gNick
Survival Fraction	Dwell Time
0.1	1
0.15	0.931415
0.2	0.898334
0.25	0.872524
0.3	0.851116
0.35	0.83155
0.4	0.814271
0.45	0.797598
0.5	0.782077
0.55	0.767048
0.6	0.752851
0.65	0.739159
0.7	0.726
0.75	0.712947
0.8	0.700093
0.85	0.68766
0.9	0.675153
0.95	0.663118
1	0.651305
1.05	0.639715
1.1	0.628717
1.15	0.617876
1.2	0.607628
1.25	0.597195
1.3	0.587141
1.35	0.576981
1.4	0.567126
1.45	0.55742
1.5	0.548139
1.55	0.539257
1.6	0.530619
1.65	0.521936
1.7	0.513511
1.75	0.505568
1.8	0.496991
1.85	0.489021
1.9	0.481031
1.95	0.472922
2	0.465215
2.05	0.457712
2.1	0.45019
2.15	0.442839
2.2	0.435702
2.25	0.428925
2.3	0.422065
2.35	0.415094
2.4	0.408892
2.45	0.402407
2.5	0.395862
2.55	0.389465
2.6	0.383503
2.65	0.377305
2.7	0.371593
2.75	0.366053
2.8	0.360405
2.85	0.354842
2.9	0.349449
2.95	0.344219
3	0.338845
3.05	0.333938
3.1	0.329203
3.15	0.324232
3.2	0.319362
3.25	0.314562
3.3	0.309494
3.35	0.305059
3.4	0.30044
3.45	0.295718
3.5	0.29133
3.55	0.286891
3.6	0.28279
3.65	0.278347
3.7	0.274148
3.75	0.270302
3.8	0.266451
3.85	0.262618
3.9	0.258739
3.95	0.254981
4	0.251111
4.05	0.247375
4.1	0.243552
4.15	0.240025
4.2	0.236734
4.25	0.233392
4.3	0.229782
4.35	0.226514
4.4	0.223477
4.45	0.220339
4.5	0.217011
4.55	0.21366
4.6	0.210429
4.65	0.207452
4.7	0.204407
4.75	0.201333
4.8	0.198533
4.85	0.1957
4.9	0.192765
4.95	0.189942
5	0.187266
5.05	0.184558
5.1	0.181929
5.15	0.179305
5.2	0.176717
5.25	0.174148
5.3	0.171552
5.35	0.169038
5.4	0.166594
5.45	0.1644
5.5	0.162151
5.55	0.159943
5.6	0.157614
5.65	0.155397
5.7	0.153087
5.75	0.150741
5.8	0.148611
5.85	0.146311
5.9	0.144469
5.95	0.142525
6	0.140256
6.05	0.138363
6.1	0.136572
6.15	0.134563
6.2	0.132749
6.25	0.130883
6.3	0.129046
6.35	0.127277
6.4	0.125449
6.45	0.123597
6.5	0.121922
6.55	0.12033
6.6	0.118631
6.65	0.116904
6.7	0.115192
6.75	0.113673
6.8	0.112178
6.85	0.110614
6.9	0.108989
6.95	0.107637
7	0.106203
7.05	0.104777
7.1	0.103425
7.15	0.102009
7.2	0.100741
7.25	0.0993797
7.3	0.0979911
7.35	0.0965423
7.4	0.0952509
7.45	0.0939456
7.5	0.0926079
7.55	0.0914321
7.6	0.0902564
7.65	0.0890483
7.7	0.0877014
7.75	0.0863914
7.8	0.0851926
7.85	0.0840168
7.9	0.0828782
7.95	0.0817441
8	0.0807258
8.05	0.0795316
8.1	0.0785688
8.15	0.0774995
8.2	0.0764905
8.25	0.0754212
8.3	0.0742687
8.35	0.0732966
8.4	0.072232
8.45	0.0711581
8.5	0.0702277
8.55	0.0692048
8.6	0.0682744
8.65	0.0672607
8.7	0.0664321
8.75	0.065511
8.8	0.0645667
8.85	0.0636688
8.9	0.0627986
8.95	0.0619515
9	0.0611091
9.05	0.0601694
9.1	0.0592899
9.15	0.0584475
9.2	0.0577486
9.25	0.0570172
9.3	0.0563923
9.35	0.0557073
9.4	0.0548695
9.45	0.0541335
9.5	0.0533559
9.55	0.0525829
9.6	0.0519256
9.65	0.0511479
9.7	0.0504397
9.75	0.049801
9.8	0.0490002
9.85	0.0482827
9.9	0.0477226
9.95	0.0469867
10	0.0464034
10.05	0.045811
10.1	0.0452138
10.15	0.044589
10.2	0.0439317
10.25	0.043242
10.3	0.0426912
10.35	0.0420617
10.4	0.0414507
10.45	0.0408258
10.5	0.0401916
10.55	0.0397241
10.6	0.0391594
10.65	0.0385901
10.7	0.0380207
10.75	0.0374468
10.8	0.0368589
10.85	0.036359
10.9	0.035785
10.95	0.0352759
11	0.0347436
11.05	0.0342205
11.1	0.0336975
11.15	0.0332531
11.2	0.0327439
11.25	0.0322394
11.3	0.0317626
11.35	0.031272
11.4	0.0307813
11.45	0.0302907
11.5	0.0298648
11.55	0.0294807
11.6	0.0290548
11.65	0.0286475
11.7	0.0282911
11.75	0.0279208
11.8	0.0275319
11.85	0.0271153
11.9	0.0266988
11.95	0.0263053
12	0.025898
12.05	0.0255323
12.1	0.0250926
12.15	0.0247084
12.2	0.0244075
12.25	0.0240465
12.3	0.0236762
12.35	0.0233846
12.4	0.0230513
12.45	0.0227226
12.5	0.022431
12.55	0.02207
12.6	0.0217089
12.65	0.0214358
12.7	0.021047
12.75	0.0207415
12.8	0.0204268
12.85	0.0201259
12.9	0.0198343
12.95	0.0195982
13	0.0193066
13.05	0.0190057
13.1	0.0187188
13.15	0.0184225
13.2	0.0181864
13.25	0.0179689
13.3	0.0176217
13.35	0.0173672
13.4	0.0170848
13.45	0.016858
13.5	0.0165988
13.55	0.0163673
13.6	0.0161313
13.65	0.0158767
13.7	0.015599
13.75	0.0153814
13.8	0.0151268
13.85	0.0149324
13.9	0.0147149
13.95	0.0144834
14	0.0142936
14.05	0.0140622
14.1	0.0138956
14.15	0.0136688
14.2	0.0133633
14.25	0.0131781
14.3	0.0129559
14.35	0.0126967
14.4	0.0124792
14.45	0.0123033
14.5	0.0121089
14.55	0.0119237
14.6	0.011771
14.65	0.0115256
14.7	0.0112387
14.75	0.0110211
14.8	0.0108684
14.85	0.0107156
14.9	0.010549
14.95	0.0103638
15	0.0101602
15.05	0.010012
15.1	0.0098778
15.15	0.00972042
15.2	0.00958156
15.25	0.00942881
15.3	0.00926217
15.35	0.00911405
15.4	0.00890576
15.45	0.00877152
15.5	0.00863266
15.55	0.00851694
15.6	0.00834568
15.65	0.00821144
15.7	0.00804018
15.75	0.00785966
