# Supplementary material for: Single-molecule analysis of DNA base-stacking energetics using patterned DNA nanostructures
Source: Nat Nanotechnol. 2023 Aug 17;18(12):1474–82. doi: 10.1038/s41565-023-01485-1 (PMC10716042; doi:10.1038/s41565-023-01485-1)
Supplement: Supplementary file 4 — Source data. [file 41565_2023_1485_MOESM4_ESM.xlsx]

## Sheet: 2d-LEft
GAP		AA		TA		CA		GA
Dwell Time	Survival Fraction	Dwell Time	Survival Fraction	Dwell Time	Survival Fraction	Dwell Time	Survival Fraction	Dwell Time	Survival Fraction
0.05	1	0.05	1	0.05	1	0.05	1	0.05	1
0.1	0.714303	0.1	0.858468	0.1	0.836711	0.1	0.835994	0.1	0.849851
0.15	0.54017	0.15	0.801271	0.15	0.771249	0.15	0.769352	0.15	0.794037
0.2	0.421572	0.2	0.77001	0.2	0.727074	0.2	0.725931	0.2	0.764643
0.25	0.328767	0.25	0.746307	0.25	0.693833	0.25	0.690856	0.25	0.744482
0.3	0.257065	0.3	0.72999	0.3	0.660592	0.3	0.66449	0.3	0.728247
0.35	0.203258	0.35	0.717795	0.35	0.631579	0.35	0.638244	0.35	0.716044
0.4	0.166728	0.4	0.709206	0.4	0.609856	0.4	0.611635	0.4	0.704796
0.45	0.135999	0.45	0.700447	0.45	0.583467	0.45	0.589623	0.45	0.693654
0.5	0.112304	0.5	0.690656	0.5	0.562327	0.5	0.569061	0.5	0.685272
0.55	0.0926817	0.55	0.683614	0.55	0.540895	0.55	0.546323	0.55	0.676146
0.6	0.078366	0.6	0.677087	0.6	0.524129	0.6	0.526971	0.6	0.668718
0.65	0.0660249	0.65	0.671419	0.65	0.504593	0.65	0.50895	0.65	0.661184
0.7	0.0560286	0.7	0.663518	0.7	0.487243	0.7	0.492985	0.7	0.653332
0.75	0.0482537	0.75	0.657334	0.75	0.470914	0.75	0.47581	0.75	0.644737
0.8	0.0403554	0.8	0.65201	0.8	0.453856	0.8	0.461297	0.8	0.63646
0.85	0.0348019	0.85	0.647029	0.85	0.441464	0.85	0.446904	0.85	0.629563
0.9	0.0313464	0.9	0.643765	0.9	0.428925	0.9	0.429487	0.9	0.623302
0.95	0.0272738	0.95	0.639471	0.95	0.414055	0.95	0.414127	0.95	0.617466
1	0.0248056	1	0.636207	1	0.402245	1	0.400339	1	0.612267
1.05	0.0223374	1.05	0.632944	1.05	0.390582	1.05	0.386188	1.05	0.606643
1.1	0.0198692	1.1	0.628306	1.1	0.37921	1.1	0.372521	1.1	0.600064
1.15	0.0176478	1.15	0.624012	1.15	0.368129	1.15	0.358853	1.15	0.59306
1.2	0.0160434	1.2	0.620405	1.2	0.357195	1.2	0.347	1.2	0.586481
1.25	0.0149327	1.25	0.617485	1.25	0.348302	1.25	0.335148	1.25	0.579372
1.3	0.0134518	1.3	0.614222	1.3	0.338825	1.3	0.323778	1.3	0.572368
1.35	0.0114772	1.35	0.609241	1.35	0.329494	1.35	0.311442	1.35	0.565896
1.4	0.0104899	1.4	0.605806	1.4	0.318705	1.4	0.301403	1.4	0.558998
1.45	0.00974948	1.45	0.60237	1.45	0.310687	1.45	0.291364	1.45	0.553693
1.5	0.00925583	1.5	0.597046	1.5	0.301064	1.5	0.281809	1.5	0.548175
1.55	0.00851536	1.55	0.592408	1.55	0.291296	1.55	0.271529	1.55	0.542339
1.6	0.00814513	1.6	0.588629	1.6	0.284152	1.6	0.262216	1.6	0.536609
1.65	0.00789831	1.65	0.584679	1.65	0.275113	1.65	0.25508	1.65	0.531091
1.75	0.00691102	1.7	0.581072	1.7	0.266657	1.7	0.246734	1.7	0.525891
1.8	0.00641738	1.75	0.577808	1.75	0.257472	1.75	0.239598	1.75	0.520267
1.85	0.00617055	1.8	0.574201	1.8	0.249453	1.8	0.2321	1.8	0.515492
1.9	0.00604714	1.85	0.571968	1.85	0.241289	1.85	0.224117	1.85	0.509338
1.95	0.0055535	1.9	0.56819	1.9	0.234582	1.9	0.216981	1.9	0.504457
2.05	0.00530668	1.95	0.563724	1.95	0.227876	1.95	0.208757	1.95	0.499469
2.1	0.00518327	2	0.55943	2	0.22044	2	0.203314	2	0.494588
2.2	0.00505985	2.05	0.555995	2.05	0.213151	2.05	0.197388	2.05	0.488752
2.25	0.00493644	2.1	0.553418	2.1	0.205861	2.1	0.191824	2.1	0.48472
2.4	0.00481303	2.15	0.551357	2.15	0.199446	2.15	0.186018	2.15	0.479839
2.5	0.0044428	2.2	0.548952	2.2	0.192885	2.2	0.180213	2.2	0.476761
2.55	0.00407257	2.25	0.545517	2.25	0.187637	2.25	0.17344	2.25	0.471244
2.65	0.00382574	2.3	0.542254	2.3	0.181659	2.3	0.16715	2.3	0.466362
2.75	0.00370233	2.35	0.537959	2.35	0.176411	2.35	0.161708	2.35	0.462012
2.8	0.0033321	2.4	0.534181	2.4	0.171308	2.4	0.157475	2.4	0.456706
2.85	0.00320869	2.45	0.530917	2.45	0.165184	2.45	0.153	2.45	0.452037
2.9	0.00296187	2.5	0.528513	2.5	0.161248	2.5	0.146952	2.5	0.448323
		2.55	0.525936	2.55	0.154687	2.55	0.141509	2.55	0.44461
		2.6	0.521814	2.6	0.149584	2.6	0.136188	2.6	0.439622
		2.65	0.51752	2.65	0.145794	2.65	0.130382	2.65	0.436651
		2.7	0.513913	2.7	0.141712	2.7	0.12506	2.7	0.432301
		2.75	0.508932	2.75	0.138358	2.75	0.120585	2.75	0.427101
		2.8	0.50584	2.8	0.135005	2.8	0.116231	2.8	0.422857
		2.85	0.503951	2.85	0.130777	2.85	0.112119	2.85	0.417233
		2.9	0.501031	2.9	0.12757	2.9	0.109942	2.9	0.413094
		2.95	0.499141	2.95	0.124654	2.95	0.106434	2.95	0.407895
		3	0.497424	3	0.120717	3	0.101838	3	0.403862
		3.05	0.493988	3.05	0.115177	3.05	0.0979681	3.05	0.399724
		3.1	0.491412	3.1	0.112115	3.1	0.0938558	3.1	0.395798
		3.15	0.488148	3.15	0.108908	3.15	0.0907112	3.15	0.391235
		3.2	0.485572	3.2	0.10643	3.2	0.0879294	3.2	0.387415
		3.25	0.480934	3.25	0.103659	3.25	0.0847847	3.25	0.384338
		3.3	0.476812	3.3	0.100015	3.3	0.0820029	3.3	0.380836
		3.35	0.474236	3.35	0.0972445	3.35	0.0803096	3.35	0.376379
		3.4	0.472175	3.4	0.0937454	3.4	0.0783745	3.4	0.372666
		3.45	0.469598	3.45	0.0911212	3.45	0.0759555	3.45	0.368739
		3.5	0.466335	3.5	0.0889342	3.5	0.0738994	3.5	0.363646
		3.55	0.463071	3.55	0.0864558	3.55	0.0716014	3.55	0.36025
		3.6	0.461353	3.6	0.0845604	3.6	0.0682148	3.6	0.357385
		3.65	0.457575	3.65	0.0825193	3.65	0.0667634	3.65	0.354202
		3.7	0.454655	3.7	0.0804782	3.7	0.065433	3.7	0.350594
		3.75	0.452422	3.75	0.0779997	3.75	0.0633769	3.75	0.346986
		3.8	0.449158	3.8	0.076396	3.8	0.0611998	3.8	0.342211
		3.85	0.44538	3.85	0.0737717	3.85	0.0587808	3.85	0.339134
		3.9	0.44246	3.9	0.0715848	3.9	0.0567247	3.9	0.336269
		3.95	0.439368	3.95	0.0701268	3.95	0.0544267	3.95	0.332767
		4	0.437479	4	0.0679399	4	0.0528544	4	0.32969
		4.05	0.435589	4.05	0.0663362	4.05	0.0509192	4.05	0.326719
		4.1	0.433184	4.1	0.0644409	4.1	0.0494678	4.1	0.324066
		4.15	0.430265	4.15	0.0625456	4.15	0.0472908	4.15	0.319503
		4.2	0.427173	4.2	0.0610876	4.2	0.0462022	4.2	0.316426
		4.25	0.424253	4.25	0.0600671	4.25	0.0446299	4.25	0.3125
		4.3	0.421161	4.3	0.0589007	4.3	0.0430576	4.3	0.309847
		4.35	0.417898	4.35	0.0571512	4.35	0.041969	4.35	0.306664
		4.4	0.415665	4.4	0.0548185	4.4	0.0406386	4.4	0.304223
		4.45	0.412745	4.45	0.053069	4.45	0.0391872	4.45	0.301783
		4.5	0.409997	4.5	0.0526316	4.5	0.0378568	4.5	0.297857
		4.55	0.408279	4.55	0.051611	4.55	0.0365264	4.55	0.294037
		4.6	0.40639	4.6	0.0500073	4.6	0.0354378	4.6	0.290641
		4.65	0.404844	4.65	0.0489867	4.65	0.0342284	4.65	0.287033
		4.7	0.402611	4.7	0.0482578	4.7	0.0336236	4.7	0.284805
		4.75	0.398832	4.75	0.047383	4.75	0.0322932	4.75	0.282258
		4.8	0.396599	4.8	0.0457793	4.8	0.0313256	4.8	0.28003
		4.85	0.39574	4.85	0.0440297	4.85	0.0305999	4.85	0.27865
		4.9	0.394023	4.9	0.0427176	4.9	0.0301161	4.9	0.275573
		4.95	0.391618	4.95	0.0419886	4.95	0.0293904	4.95	0.273451
		5	0.389729	5	0.0409681	5	0.0276971	5	0.271222
		5.05	0.388011	5.05	0.0400933	5.05	0.0267296	5.05	0.268357
		5.1	0.38595	5.1	0.038927	5.1	0.025762	5.1	0.266341
		5.15	0.38303	5.15	0.0376148	5.15	0.0245525	5.15	0.264113
		5.2	0.381484	5.2	0.0361569	5.2	0.0239478	5.2	0.261354
		5.25	0.379423	5.25	0.0349905	5.25	0.023464	5.25	0.259444
		5.3	0.376846	5.3	0.03397	5.3	0.0228592	5.3	0.256897
		5.35	0.375472	5.35	0.0328036	5.35	0.0221335	5.35	0.254351
		5.4	0.374098	5.4	0.0317831	5.4	0.0215288	5.4	0.251379
		5.45	0.371522	5.45	0.0310541	5.45	0.0206821	5.45	0.248727
		5.5	0.369461	5.5	0.0303251	5.5	0.0203193	5.5	0.245862
		5.55	0.367571	5.55	0.0295962	5.55	0.0199565	5.55	0.242678
		5.6	0.366541	5.6	0.0285756	5.6	0.0195936	5.6	0.24045
		5.65	0.36448	5.65	0.0277008	5.65	0.018626	5.65	0.237691
		5.7	0.361903	5.75	0.0269719	5.7	0.0183841	5.7	0.235993
		5.75	0.359327	5.8	0.0256597	5.75	0.0171746	5.75	0.234189
		5.8	0.357609	5.85	0.0253681	5.8	0.0166909	5.8	0.23281
		5.85	0.355548	5.9	0.0249307	5.85	0.0159652	5.85	0.2309
		5.9	0.353143	5.95	0.0242018	5.9	0.0158442	5.9	0.22899
		5.95	0.34988	6	0.0236186	6.05	0.0148766	5.95	0.226019
		6	0.347475	6.05	0.0230354	6.1	0.0142719	6	0.223578
		6.05	0.344212	6.1	0.0221607	6.15	0.0131834	6.05	0.221244
		6.1	0.342494	6.15	0.0215775	6.2	0.0129415	6.1	0.218591
		6.15	0.339746	6.2	0.0209943	6.25	0.0128205	6.15	0.216256
		6.2	0.337856	6.25	0.0207027	6.3	0.0125786	6.2	0.213497
		6.25	0.335452	6.3	0.0201196	6.35	0.0122158	6.25	0.210951
		6.3	0.333391	6.4	0.0193906	6.4	0.0120948	6.3	0.209677
		6.35	0.330986	6.45	0.019099	6.45	0.011732	6.35	0.208192
		6.4	0.329097	6.5	0.01837	6.5	0.0114901	6.4	0.205963
		6.45	0.327379	6.55	0.0177868	6.55	0.0111272	6.45	0.203947
		6.5	0.324802	6.6	0.0173495	6.6	0.0106434	6.5	0.201401
		6.55	0.322398	6.65	0.0169121	6.7	0.0104015	6.55	0.19896
		6.6	0.320508	6.7	0.0166205	6.75	0.0101597	6.6	0.197262
		6.65	0.318619	6.75	0.0163289	6.9	0.00991776	6.65	0.195034
		6.7	0.317588	6.8	0.0157457	6.95	0.00979681	6.7	0.193442
		6.75	0.316558	6.85	0.0150168	7	0.00943396	6.75	0.191532
		6.8	0.314668	6.9	0.0144336	7.05	0.00895017	6.8	0.189728
		6.85	0.313466	6.95	0.0139962	7.2	0.00882922	6.85	0.188243
		6.9	0.311577	7	0.0137046	7.25	0.00858732	6.9	0.186227
		6.95	0.309172	7.05	0.0135588	7.3	0.00810353	6.95	0.184635
		7	0.308485	7.1	0.0132672	7.35	0.00786164	7	0.183256
		7.05	0.306596	7.15	0.0131214	7.45	0.00774069	7.05	0.18039
		7.1	0.304535	7.2	0.0126841	7.5	0.00737784	7.1	0.17848
		7.15	0.301271	7.25	0.0123925	7.55	0.00713595	7.15	0.177101
		7.2	0.300756	7.3	0.0118093	7.6	0.00689405	7.2	0.175934
		7.25	0.299038	7.35	0.0116635	7.7	0.0065312	7.25	0.174236
		7.3	0.297836	7.4	0.0113719	7.75	0.00628931	7.3	0.17275
		7.35	0.295431	7.45	0.0112261	7.8	0.00616836	7.35	0.171053
		7.4	0.294057	7.5	0.0109345	7.85	0.00604741	7.4	0.168718
		7.45	0.292511	7.55	0.010643	7.9	0.00580552	7.45	0.166596
		7.5	0.290965	7.65	0.0103514	8	0.00532172	7.5	0.164155
		7.55	0.289763	7.7	0.0100598	8.05	0.00507983	7.55	0.162776
		7.6	0.289076	7.75	0.00962239	8.1	0.00495888	7.6	0.161396
		7.65	0.287702	7.8	0.0094766	8.15	0.00483793	7.65	0.159486
		7.7	0.286671	7.85	0.00933081	8.2	0.00471698	7.7	0.15747
		7.75	0.285125	7.9	0.00918501	8.3	0.00459603	7.75	0.156091
		7.8	0.283408	7.95	0.00903922	8.4	0.00447508	7.8	0.153969
		7.85	0.28169	8.05	0.00889342	8.45	0.00435414	7.85	0.152165
		7.9	0.279629	8.1	0.00874763	8.5	0.00387034	7.9	0.150785
		7.95	0.278427	8.15	0.00845604	8.55	0.0037494	7.95	0.1493
		8	0.277568	8.2	0.00816446	8.6	0.00362845	8	0.147814
		8.05	0.276194	8.3	0.00787287	8.65	0.00338655	8.05	0.146435
		8.1	0.27482	8.35	0.00743549	8.7	0.00302371	8.1	0.144737
		8.15	0.273274	8.4	0.00728969	8.8	0.00290276	8.15	0.143357
		8.2	0.2719	8.5	0.0071439	8.9	0.00278181	8.2	0.14166
		8.25	0.270526	8.55	0.0069981	9.55	0.00266086	8.25	0.14028
		8.3	0.269323	8.6	0.00685231	9.95	0.00253991	8.3	0.139007
		8.35	0.267606	8.8	0.00641493	10.2	0.00241896	8.35	0.137309
		8.4	0.266747	8.9	0.00568596	10.25	0.00229802	8.4	0.136672
		8.45	0.265888	9	0.00554017	10.3	0.00217707	8.45	0.135187
		8.5	0.263999	9.2	0.00539437	10.5	0.00205612	8.5	0.133701
		8.55	0.262281	9.25	0.00510278	10.6	0.00193517	8.55	0.132746
		8.6	0.260563	9.3	0.00495699	10.9	0.00181422	8.6	0.131367
		8.65	0.259361	9.45	0.0048112	11.05	0.00169328	8.65	0.130412
		8.7	0.258674	9.5	0.0046654	11.25	0.00157233	8.7	0.129244
		8.75	0.257643	9.6	0.00451961	11.35	0.00145138	8.75	0.127759
		8.8	0.256098	9.65	0.00437382	11.45	0.00133043	8.8	0.126167
		8.85	0.254723	9.85	0.00422802	11.55	0.00120948	8.85	0.125
		8.9	0.254036	9.95	0.00408223	11.65	0.00108853	8.9	0.124045
		8.95	0.252319	10	0.00393643	12.5	0.000967586	8.95	0.12309
		9	0.250945	10.55	0.00379064	13.4	0.000846638	9	0.121817
		9.05	0.249399	10.65	0.00364485	14.4	0.000725689	9.05	0.120543
		9.1	0.247166	10.7	0.00349905	14.75	0.000604741	9.1	0.119058
		9.15	0.244933	10.85	0.00335326	16.1	0.000483793	9.15	0.117997
		9.2	0.243902	10.9	0.00320746	20.5	0.000362845	9.2	0.116617
		9.25	0.2427					9.25	0.115662
		9.3	0.242185					9.3	0.114707
		9.35	0.241326					9.35	0.113752
		9.4	0.23978					9.4	0.111948
		9.45	0.238578					9.45	0.110675
		9.5	0.237204					9.5	0.109508
		9.55	0.235486					9.55	0.108871
		9.6	0.233253					9.6	0.107492
		9.65	0.231879					9.65	0.106537
		9.7	0.230333					9.7	0.104839
		9.75	0.228959					9.75	0.104414
		9.8	0.22707					9.8	0.103353
		9.85	0.226383					9.85	0.102186
		9.9	0.225009					9.9	0.101231
		9.95	0.223463					9.95	0.0998514
		10	0.222947					10	0.0992148
		10.05	0.221573					10.05	0.0979414
		10.1	0.220027					10.1	0.0967742
		10.15	0.21831					10.15	0.0953947
		10.2	0.217108					10.2	0.0941214
		10.25	0.215218					10.25	0.0931664
		10.3	0.214188					10.3	0.0922114
		10.35	0.213329					10.35	0.0911503
		10.4	0.212298					10.4	0.0905136
		10.45	0.209894					10.45	0.0897708
		10.5	0.209206					10.5	0.0887097
		10.55	0.208348					10.55	0.0881791
		10.6	0.207661					10.6	0.0874363
		10.65	0.205943					10.65	0.0864813
		10.7	0.205428					10.7	0.086163
		10.75	0.204225					10.75	0.085208
		10.8	0.202851					10.8	0.0843591
		10.85	0.202164					10.85	0.0834041
		10.9	0.200962					10.9	0.0822368
		10.95	0.199244					10.95	0.0808574
		11	0.198557					11	0.0800085
		11.05	0.197011					11.05	0.0789474
		11.1	0.196496					11.1	0.0778862
		11.15	0.195809					11.15	0.0775679
		11.2	0.19495					11.2	0.0764007
		11.25	0.193576					11.25	0.0753396
		11.3	0.192546					11.3	0.0743846
		11.35	0.192374					11.35	0.0735357
		11.4	0.191171					11.4	0.0722623
		11.45	0.190656					11.45	0.0718379
		11.5	0.189969					11.5	0.0713073
		11.55	0.188595					11.55	0.0701401
		11.6	0.187049					11.6	0.0698217
		11.65	0.18619					11.65	0.0693973
		11.7	0.18516					11.7	0.0686545
		11.75	0.183614					11.75	0.0682301
		11.8	0.182927					11.8	0.067275
		11.85	0.182583					11.85	0.0667445
		11.9	0.181896					11.9	0.0661078
		11.95	0.180522					11.95	0.065365
		12	0.179492					12	0.06441
		12.05	0.179148					12.05	0.0635611
		12.1	0.177946					12.1	0.0629244
		12.15	0.177259					12.15	0.0620756
		12.2	0.176228					12.2	0.0609083
		12.25	0.174682					12.25	0.0603778
		12.3	0.173308					12.3	0.0591044
		12.35	0.172278					12.35	0.0587861
		12.4	0.170903					12.4	0.0582555
		12.45	0.170045					12.45	0.0576188
		12.5	0.169186					12.5	0.0573005
		12.55	0.167984					12.55	0.0571944
		12.6	0.166609					12.6	0.0561333
		12.65	0.165751					12.65	0.0559211
		12.7	0.164548					12.7	0.0557088
		12.75	0.163861					12.75	0.0552844
		12.8	0.163002					12.8	0.0546477
		12.9	0.162144					12.85	0.0543294
		12.95	0.161113					12.9	0.0541171
		13	0.160426					12.95	0.0536927
		13.05	0.159224					13	0.0532683
		13.1	0.158021					13.05	0.0526316
		13.15	0.156475					13.1	0.0519949
		13.2	0.155273					13.15	0.0514643
		13.25	0.153899					13.2	0.0504032
		13.3	0.153212					13.25	0.0500849
		13.35	0.152353					13.3	0.0496604
		13.4	0.151151					13.35	0.0490238
		13.45	0.150464					13.4	0.0488115
		13.5	0.149605					13.45	0.0483871
		13.55	0.148918					13.5	0.0478565
		13.6	0.148059					13.55	0.0475382
		13.65	0.147544					13.6	0.0469015
		13.7	0.146685					13.65	0.0466893
		13.75	0.146341					13.7	0.0464771
		13.8	0.145654					13.75	0.0462649
		13.85	0.145483					13.8	0.0457343
		13.9	0.144796					13.85	0.0449915
		13.95	0.144452					13.9	0.0447793
		14	0.143422					13.95	0.0443548
		14.05	0.142734					14	0.0437182
		14.1	0.142219					14.05	0.0436121
		14.15	0.140673					14.1	0.0430815
		14.2	0.139471					14.15	0.0423387
		14.25	0.13844					14.2	0.0419143
		14.3	0.137238					14.25	0.0418081
		14.35	0.136207					14.3	0.0413837
		14.4	0.135864					14.35	0.0411715
		14.45	0.134833					14.4	0.0409593
		14.5	0.13449					14.45	0.0406409
		14.55	0.133975					14.5	0.0402165
		14.6	0.132772					14.55	0.039792
		14.65	0.131398					14.6	0.0396859
		14.7	0.131055					14.65	0.0392615
		14.75	0.130196					14.7	0.038837
		14.8	0.129337					14.75	0.0385187
		14.85	0.12865					14.8	0.0384126
		14.9	0.128306					14.85	0.0377759
		14.95	0.127791					14.9	0.0375637
		15	0.127104					14.95	0.0373514
		15.05	0.126417					15	0.036927
		15.1	0.125215					15.05	0.0366087
		15.15	0.124699					15.15	0.0365025
		15.2	0.124184					15.2	0.035972
		15.25	0.122982					15.25	0.0357598
		15.3	0.121779					15.3	0.0354414
		15.35	0.121436					15.35	0.0353353
		15.4	0.11989					15.4	0.0351231
		15.45	0.119031					15.45	0.0348048
		15.5	0.118344					15.5	0.0344864
		15.55	0.117657					15.55	0.0342742
		15.6	0.11697					15.6	0.0335314
		15.65	0.116798					15.65	0.033107
		15.7	0.116111					15.7	0.0325764
		15.75	0.115252					15.75	0.0320458
		15.8	0.114565					15.8	0.0316214
		15.85	0.113707					15.85	0.0314092
		15.9	0.112848					15.9	0.0310908
		15.95	0.112333					15.95	0.0305603
		16	0.110958					16	0.030348
		16.05	0.110787					16.1	0.0299236
		16.1	0.110443					16.15	0.0296053
		16.15	0.109584					16.2	0.0290747
		16.2	0.109413					16.25	0.0289686
		16.25	0.108897					16.3	0.0288625
		16.3	0.107867					16.35	0.0286503
		16.35	0.10718					16.4	0.0283319
		16.4	0.106493					16.45	0.0281197
		16.45	0.106149					16.5	0.0272708
		16.5	0.104775					16.6	0.0270586
		16.55	0.104431					16.65	0.0268463
		16.6	0.103401					16.7	0.0264219
		16.65	0.102886					16.75	0.0262097
		16.7	0.102714					16.85	0.0259975
		16.75	0.10237					16.9	0.0256791
		16.8	0.10134					16.95	0.0254669
		16.85	0.100653					17	0.0250424
		16.9	0.0999656					17.05	0.0248302
		16.95	0.0994504					17.1	0.024618
		17	0.0992786					17.15	0.0241935
		17.05	0.0991068					17.2	0.0238752
		17.1	0.0984198					17.25	0.0232385
		17.15	0.0979045					17.3	0.0230263
		17.2	0.0970457					17.35	0.022708
		17.25	0.0967022					17.45	0.0223896
		17.3	0.0960151					17.5	0.0222835
		17.35	0.0953281					17.55	0.0220713
		17.4	0.0942975					17.6	0.0219652
		17.45	0.0937822					17.65	0.021753
		17.5	0.0932669					17.7	0.0215407
		17.55	0.0930952					17.75	0.0214346
		17.6	0.0927516					17.8	0.0213285
		17.65	0.0920646					17.9	0.0211163
		17.7	0.0913775					17.95	0.020798
		17.75	0.0906905					18	0.0205857
		17.8	0.0900034					18.05	0.0204796
		17.85	0.0893164					18.15	0.0202674
		17.9	0.0889729					18.2	0.0199491
		17.95	0.0886293					18.25	0.019843
		18	0.0882858					18.35	0.0197368
		18.05	0.0875988					18.4	0.0195246
		18.1	0.0870835					18.45	0.0191002
		18.15	0.0863964					18.5	0.0185696
		18.2	0.0862247					18.55	0.0184635
		18.25	0.0858811					18.6	0.0181452
		18.3	0.0855376					18.7	0.0178268
		18.35	0.0851941					18.75	0.0177207
		18.4	0.084507					18.8	0.0172963
		18.45	0.0841635					18.9	0.0168718
		18.5	0.0834765					18.95	0.0167657
		18.55	0.0824459					19	0.0166596
		18.6	0.0819306					19.05	0.016129
		18.65	0.0812436					19.1	0.0160229
		18.7	0.0809					19.15	0.0155985
		18.75	0.0803847					19.2	0.0154924
		18.8	0.0798695					19.3	0.0153862
		18.9	0.0795259					19.35	0.015174
		18.95	0.0791824					19.55	0.0149618
		19	0.0790106					19.6	0.0147496
		19.05	0.0788389					19.65	0.0145374
		19.1	0.0786671					19.7	0.0143251
		19.15	0.0776366					19.75	0.014219
		19.2	0.0771213					19.8	0.0141129
		19.25	0.0767777					19.85	0.0140068
		19.3	0.0760907					19.95	0.0137946
		19.35	0.0757472					20	0.0136885
		19.4	0.0747166					20.1	0.0133701
		19.45	0.0743731					20.15	0.0130518
		19.5	0.0738578					20.2	0.0127334
		19.55	0.073686					20.25	0.0126273
		19.6	0.0731707					20.35	0.0125212
		19.7	0.0726554					20.4	0.012309
		19.85	0.0724837					20.55	0.0122029
		19.9	0.0723119					20.75	0.0119907
		19.95	0.0721402					20.85	0.0118846
		20	0.0719684					20.9	0.0116723
		20.05	0.0712813					21	0.0115662
		20.1	0.0711096					21.05	0.011354
		20.15	0.0707661					21.2	0.0112479
		20.2	0.0704225					21.3	0.0111418
		20.25	0.0702508					21.35	0.0110357
		20.3	0.069392					21.45	0.0108234
		20.35	0.0685332					21.5	0.0106112
		20.4	0.0680179					21.6	0.0105051
		20.5	0.0676743					21.7	0.0102929
		20.6	0.0673308					21.75	0.0101868
		20.65	0.0669873					21.9	0.0100806
		20.7	0.0668155					21.95	0.00997453
		20.75	0.066472					22	0.00986842
		20.8	0.0661285					22.05	0.00976231
		20.85	0.065785					22.15	0.0096562
		20.95	0.0656132					22.2	0.00955008
		21	0.0652697					22.25	0.00944397
		21.05	0.0650979					22.3	0.00923175
		21.1	0.0649261					22.35	0.00912564
		21.15	0.0644109					22.45	0.00901952
		21.2	0.0637238					22.5	0.00870119
		21.25	0.0633803					22.65	0.00859508
		21.3	0.0630368					22.7	0.00838285
		21.35	0.062865					22.8	0.00827674
		21.4	0.0623497					23.1	0.00817063
		21.45	0.0621779					23.15	0.00806452
		21.5	0.0620062					23.2	0.0079584
		21.55	0.0616627					23.55	0.00785229
		21.6	0.0613191					23.75	0.00774618
		21.65	0.0606321					24	0.00764007
		21.7	0.0601168					24.1	0.00753396
		21.75	0.0597733					24.2	0.00732173
		21.8	0.0594297					24.25	0.00721562
		21.85	0.0589145					24.35	0.00689728
		21.9	0.0585709					24.4	0.00668506
		21.95	0.0582274					24.45	0.00657895
		22.05	0.0578839					24.8	0.00647284
		22.1	0.0571968					24.85	0.00626061
		22.2	0.0566816					24.9	0.0061545
		22.25	0.0565098					25.1	0.00604839
		22.3	0.0561663					25.15	0.00594228
		22.35	0.0553075					25.2	0.00583616
		22.4	0.0551357					25.25	0.00573005
		22.45	0.0546204					25.35	0.00562394
		22.5	0.0539334					25.4	0.00551783
		22.55	0.0537616					25.55	0.00541171
		22.6	0.0535898					25.65	0.0053056
		22.65	0.0534181					25.85	0.00519949
		22.7	0.0530745					25.95	0.00498727
		22.75	0.0529028					26.15	0.00488115
		22.8	0.052731					26.2	0.00477504
		22.95	0.0523875					26.4	0.00466893
		23.05	0.0522157					26.5	0.00456282
		23.1	0.0518722					26.65	0.00445671
		23.15	0.0517004					26.85	0.00413837
		23.25	0.0515287					26.95	0.00403226
		23.3	0.0511852					27	0.00392615
		23.35	0.0510134					27.25	0.00382003
		23.45	0.0503263					27.35	0.00371392
		23.5	0.0492958					27.4	0.00360781
		23.6	0.049124					27.8	0.0035017
		23.65	0.0489523					27.85	0.00339559
		23.7	0.0486087					27.95	0.00328947
		23.75	0.0475782					28	0.00318336
		23.8	0.0470629					28.25	0.00307725
		23.85	0.0467193
		23.9	0.0465476
		23.95	0.0462041
		24	0.0456888
		24.1	0.0453452
		24.2	0.0451735
		24.25	0.0443147
		24.3	0.0441429
		24.4	0.0436276
		24.5	0.0431123
		24.55	0.0427688
		24.6	0.0424253
		24.65	0.0422535
		24.7	0.0420818
		24.75	0.0415665
		24.85	0.0413947
		24.9	0.0412229
		25.15	0.0410512
		25.3	0.0405359
		25.35	0.0401924
		25.55	0.0400206
		25.6	0.0395053
		25.7	0.0393336
		25.75	0.0388183
		25.8	0.038303
		25.85	0.0376159
		25.95	0.0374442
		26	0.0371007
		26.2	0.0369289
		26.3	0.0367571
		26.35	0.0364136
		26.5	0.0358983
		26.75	0.0357266
		26.8	0.0352113
		26.85	0.0350395
		26.9	0.0348677
		27.05	0.034696
		27.15	0.0343525
		27.2	0.0341807
		27.25	0.0340089
		27.3	0.0338372
		27.35	0.0336654
		27.4	0.0334936
		27.45	0.0333219
		27.5	0.0331501
		27.65	0.0326348
		27.8	0.0322913
		27.85	0.0319478
		27.9	0.0316043
		28	0.0312607
		28.05	0.0309172
		28.1	0.0307454
		28.2	0.0304019
		28.3	0.0300584
		28.35	0.0291996
		28.4	0.0290278
		28.45	0.0288561
		28.55	0.0285125
		28.6	0.028169
		28.7	0.0279973
		28.8	0.0276537
		28.85	0.0273102
		29	0.0269667
		29.05	0.0264514
		29.1	0.0262796
		29.3	0.0257643
		29.45	0.0255926
		29.5	0.0254208
		29.7	0.0249055
		29.9	0.024562
		29.95	0.0243902
		30.05	0.0242185
		30.2	0.0240467
		30.25	0.023875
		30.3	0.0235314
		30.6	0.0233597
		30.75	0.0230161
		31	0.0226726
		31.1	0.0221573
		31.2	0.0219856
		31.25	0.0218138
		31.3	0.021642
		31.35	0.0214703
		31.7	0.0212985
		31.8	0.0211268
		31.95	0.020955
		32.05	0.0207832
		32.2	0.0206115
		32.35	0.0204397
		32.45	0.0200962
		32.5	0.0199244
		32.6	0.0195809
		32.65	0.0194091
		32.7	0.0192374
		32.85	0.0188939
		33	0.0187221
		33.05	0.0183786
		33.1	0.0182068
		33.15	0.018035
		33.2	0.0176915
		33.5	0.0175198
		33.55	0.017348
		34.1	0.0168327
		34.6	0.0164892
		34.7	0.0163174
		34.75	0.0161457
		34.95	0.0158021
		35.05	0.0156304
		35.25	0.0152868
		35.5	0.0149433
		35.65	0.0147716
		35.75	0.0145998
		35.8	0.014428
		35.9	0.0142563
		36	0.0140845
		36.1	0.013741
		36.15	0.0135692
		36.2	0.0133975
		36.4	0.0132257
		36.45	0.0128822
		36.7	0.0125386
		36.9	0.0121951
		36.95	0.0120234
		37.3	0.0118516
		37.45	0.0115081
		37.5	0.0113363
		37.7	0.0109928
		37.85	0.010821
		37.9	0.0103057
		38.1	0.010134
		38.2	0.00996221
		38.35	0.00979045
		38.6	0.00961869
		38.75	0.00927516
		38.9	0.0091034
		39.05	0.00893164
		39.2	0.00858811
		39.3	0.00841635
		39.4	0.00824459
		39.6	0.00807283
		39.65	0.00790106
		39.8	0.0077293
		39.85	0.00755754
		40.05	0.00738578
		40.15	0.00721402
		40.3	0.00687049
		40.75	0.00669873
		40.8	0.00652697
		41.3	0.00618344
		42.7	0.00601168
		42.75	0.00583992
		42.95	0.00566816
		43.45	0.00549639
		43.55	0.00532463
		43.65	0.00515287
		44.25	0.00498111
		44.3	0.00480934
		44.65	0.00463758
		45.15	0.00446582
		45.25	0.00429406
		45.55	0.00412229
		45.6	0.00377877
		45.65	0.00360701
		46.05	0.00343525
		46.25	0.00326348
		46.85	0.00309172
		48.45	0.00291996
		48.75	0.0027482
		48.85	0.00257643
		50.05	0.00240467
		50.1	0.00223291
		50.65	0.00206115
		52.25	0.00188939
		52.55	0.00171762
		53.65	0.00154586
		53.7	0.0013741
		54.9	0.00120234
		55.35	0.00103057
		56.45	0.000858811
		56.5	0.000687049
		56.8	0.000515287
		57.7	0.000343525

## Sheet: 2d-left-Insert
No. of Bound Frames per Origami
GAP	AA	TA	CA	GA
127	3482	710	867	3340
98	4239	680	563	2284
79	3848	941	1004	3592
128	3379	584	888	1435
165	3738	406	800	2184
129	2463	508	1082	3157
110	4094	717	784	417
112	3482	544	1048	3830
38	4910	714	894	2932
37	4079	472	587	2709
149	3237	762	666	2041
64	2763	718	771	2574
98	3469	859	848	3178
91	2131	711	920	2103
91	1919	837	703	1678
142	8105	477	667	1402
59	5691	709	1053	4816
185	4696	684	592	2885
88	4962	637	807	2504
1	3525	583	832	2189
249	3665	754	867	3164
91	5299	847	768	2119
119	3683	779	526	2203
80	3835	641	657	3285
130	3187	1126	732	2838
130	5027	742	546	1846
73	4303	643	655	2174
61	1099	911	867	3626
164	2784	564	617	2638
50	4859	278	617	2205
153	1366	649	660	2307
162	5120	1283	676	2637
146	4263	840	656	2325
178	4163	841	650	2301
76	3566	1196	1038	1652
126	2124	629	693	2179
124	2604	1004	545	1911
121	4100	750	851	2685
76	3202	973	725	2898
130	5360	762	507	2691
106	2970	918	1366	1995
88	3185	358	707	2480
94	2595	909	880	1172
150	4329	797	733	3768
100	2824	624	857	2008
115	4636	776	547	2040
167	4618	771	4567	2540
150	5994	538	627	3265
139	2505	1096	719	4116
133	3054	556	473	2406
80	2594	431	651	2750
93	5605	656	556	2555
98	5642	1092	633	1609
111	3783	461	323	1129
147	915	572	886	2015
97	2064	863	974	2200
99	2981	1115	931	2948
77	4576	670	1075	1935
124	4020	495	874	2377
94	2962	961	746	2777
51	4602	802	564	2496
73	3383	466	519	1517
122	3802	999	631	859
35	3824	690	867	3890
125	4658	532	717	2195
134	3722	766	982	2354
164	3189	639	858	3030
134	4008	637	1164	2270
133	3035	714	1122	1430
93	5477	830	981	2391
77	3236	943	1039	2186
172	4315	409	509	3671
76	4693	1145	628	3502
107	1511	948	831	2093
90	4932	755	927	2258
19	4273	717	416	2377
90	1244	716	697	2234
133	5679	628	315	2626
150	3830	739	542	3928
170	5012	799	684	2008
82	2608	1280	756	3298
81	4566	1169	843	1564
92	3449	950	875	3691
85	3021	1162	913	3289
99	3730	879	609	2420
151	4461	1043	553	3209
86	4701	386	887	2731
119	4938	365	521	1918
204	2957	558	984	2095
161	4336	765	809	1713
133	2054	616	586	1281
104	7104	1969	796	2849
112	3541	994	1216	2109
128	2796	625	908	2786
117	4368	522	1066	3466
142	2347	880	621	2791
142	4531	699	554	3277
84	4192	648	1022	2403
91	3588	2653	1298	2153
97	6412	898	854	1751
56	3501	857	667	2153
70	3436	689	681	2052
83	4029	848	1155	2339
223	5322	1115	793	2349
97	3877	504	721	2274
86	3477	1360	882	2771
92	3636	742	610	1857
36	2807	858	837	1120
87	7603	410	860	1964
119	3002	546	930	2774
68	4112	362	1226	1791
73	6113	1955	1075	3577
97	3949	883	541	2712
103	7820	567	882	1373
107	2693	877	674	2041
203	1614	995	552	2072
127	3372	551	842	3542
85	4703	689	523	2047
70	5846	840	496	2805
75	4419	1123	998	1630
81	3955	965	802	3471
94	3285	854	583	2871
122	4445	741	1407	3821
101	2907	848	1107	3867
124	4523	900	999	2374
86	4954	833	748	3316
114	3325	1138	1036	2329
194	3579	848	561	2192
80	4567	696	682	3945
111	3827	1037	484	1825
42	814	955	448	2295
93	2965	1227	827	2955
88	3132	1144	1453	2278
72	3707	1007	681	3100
80	1918	967	494	2880
53	3804	722	458	3580
141	6706	1621	1100	2057
119	2574	549	825	2283
106	5977	932	605	3394
170	2818	1454	906	2525
106	4821	1022	863	2901
82	2311	943	361	6190
149	3656	1007	863	1902
85	3683	978	577	2096
106	1810	836	747	3352
121	4646	528	1291	2902
101	4188	888	622	3426
56	5280	1167	1248	2788
180	3921	569	860	3340
62	2856	843	1233	2448
98	2523	658	838	2322
158	5208	474	625	2862
118	3116	991	961	2428
132	4617	752	808	4396
136	6368	642	959	2572
104	3087	801	777	9049
80	3092	731	1377	2648
119	3969	801	654	2955
64	3669	557	921	3935
82	4576	1021	820	1915
79	2152	1240	379	1830
120	4289	814	476	2537
106	3704	618	992	3035
88	3967	2105	1264	2203
107	3326	881	851	3085
133	4165	1110	786	2611
104	3079	1382	897	3203
106	2998	683	998	2814
153	3569	1187	683	3247
88	567	1407	776	2846
130	2835	698	576	2808
121	2941	684	4977	4256
103	5100	449	1094	1741
71	3681	584	976	1989
90	4408	354	422	2512
134	5524	975	744	2707
104	3234	907	606	1822
60	3054	413	742	2628
171	3466	674	777	2502
80	4713	742	678	3448
134	2554	750	338	2522
134	3787	645	1105	2116
138	2963	1114	766	2704
109	4000	1081	815	3422
121	817	807	764	2278
126	3461	475	473	3341
113	1403	691	932	2172
141	2584	516	576	2092
251	4142	815	504	2345
109	4158	834	667	1937
116	3493	623	748	1056
166	2966	0	382	2671
312	1887	682	1140	2863
90	3799	644	974	2073
74	4748	1085	584	2761
95	3631	730	712	2361
110	2939	3564	437	2352
129	4003	488	1282	2482
74	4275	1046	668	2360
110	3554	931	651	3587
112	3073	1204	624	2406
92	3795	771	544	2138
128	4964	574	945	3773
94	3481	689	705	2940
128	4633	488	874	2455
116	2272	572	694	2460
961	2588	927	942	2240
116	4135	486	896	2317
132	4409	403	949	3773
242		659	852	3843
125		672	677	1586
99		353	1292	3360
156		707	717	1566
51		1013	629	1525
72		821	558	2236
87		629	975	2331
186		644	818	1420
82		719	543	2511
125		632	397	3071
67		782	599	3327
117		728	481	4022
117		738	1041	1333
43		1197	937	2218
82		670	998	3698
116		430	717	3094
98		504	731	3438
76		999	646	2857
83		483	1070	2234
78			1055	2397
38			1081	1537
81			1027	3128
106			664	2357
122			667	3676
82			590	972
115			838	2315
142			496	3227
108			742	2295
187			734	1374
172			558	2642
173			725	4297
135			691	1446
68			599	1956
55			1030	3384
89			723	2372
145			1013	4351
90			901	2632
139			1125	1496
196			566	3058
152			1202	1690
145			761	778
114			603	3203
122			737	2981
113			578	2815
120			525	2138
113			550	2611
82			522	2479
89			679	1902
103			1256	1686
156			723	2498
116			764	2240
89			894	3443
101			609	4475
130			831	2346
62				2612
83				2308
150				3295
107				3985
126				3163
60				2934
235				3464
179				1896
230				2924
400				1159
69				2236
136				1811
127				2393
117				3936
60				4917
67				2726
77				1997
106				2966
117				1673
95				2527
72				4232
74				2103
112				1875
150
114
602
121
109
304
130
139
125
99
137
176
105
129
77
116
73
127
150
179
87
93
111
97
88
76
182
108
93
80
116
62
151
224
75
102
143
75
93
150
118
205
171
96
109
179
107
110
113
79

## Sheet: 2d-Right
GAP		AA		TA		CA		GA
Dark Time	Survival Fraction	Dark Time	Survival Fraction	Dark Time	Survival Fraction	Dark Time	Survival Fraction	Dark Time	Survival Fraction
2.55	1	2.55	1	2.55	1	2.55	1	2.55	1
2.6	0.999359	2.6	0.999013	2.6	0.999065	2.6	0.998795	2.6	0.998836
2.65	0.998398	2.65	0.998356	2.65	0.998131	2.65	0.998042	2.65	0.997838
2.7	0.997597	2.7	0.99726	2.7	0.997366	2.7	0.996912	2.7	0.996674
2.75	0.996877	2.75	0.996383	2.75	0.996091	2.75	0.996084	2.75	0.995067
2.8	0.996076	2.8	0.995396	2.8	0.994392	2.8	0.994803	2.8	0.993681
2.85	0.994874	2.85	0.994191	2.85	0.993457	2.85	0.993147	2.85	0.992572
2.9	0.993753	2.9	0.992985	2.9	0.992692	2.9	0.992318	2.9	0.991242
2.95	0.992792	2.95	0.992327	2.95	0.991502	2.95	0.990812	2.95	0.990466
3	0.992472	3	0.99156	3	0.990738	3	0.989682	3	0.989468
3.05	0.99127	3.05	0.990135	3.05	0.989633	3.05	0.988628	3.05	0.988083
3.1	0.990469	3.1	0.989148	3.1	0.988698	3.1	0.987875	3.1	0.986531
3.15	0.990149	3.15	0.987723	3.15	0.987848	3.15	0.987046	3.15	0.985588
3.2	0.989428	3.2	0.986518	3.2	0.987084	3.2	0.986142	3.2	0.984757
3.25	0.988787	3.25	0.985421	3.25	0.985979	3.25	0.984937	3.25	0.983482
3.3	0.987906	3.3	0.984435	3.3	0.984874	3.3	0.983356	3.3	0.982096
3.35	0.987426	3.35	0.9829	3.35	0.984024	3.35	0.982753	3.35	0.980378
3.4	0.986465	3.4	0.982023	3.4	0.98309	3.4	0.982076	3.4	0.97938
3.45	0.985584	3.45	0.98027	3.45	0.981815	3.45	0.981172	3.45	0.978327
3.5	0.984703	3.5	0.979174	3.5	0.981305	3.5	0.980193	3.5	0.977329
3.55	0.984302	3.55	0.977858	3.55	0.979946	3.55	0.979364	3.55	0.976387
3.6	0.982941	3.6	0.976872	3.6	0.978586	3.6	0.978837	3.6	0.975112
3.65	0.98198	3.65	0.975776	3.65	0.977481	3.65	0.977933	3.65	0.974004
3.7	0.980618	3.7	0.974241	3.7	0.976462	3.7	0.976277	3.7	0.973228
3.75	0.980218	3.75	0.973693	3.75	0.975272	3.75	0.97477	3.75	0.972119
3.8	0.979897	3.8	0.972706	3.8	0.974762	3.8	0.973716	3.8	0.970844
3.85	0.979177	3.85	0.971939	3.85	0.973487	3.85	0.972285	3.85	0.969403
3.9	0.978936	3.9	0.970953	3.9	0.972383	3.9	0.971532	3.9	0.967851
3.95	0.978055	3.95	0.969308	3.95	0.971788	3.95	0.970703	3.95	0.966798
4	0.977174	4	0.968322	4	0.970683	4	0.9698	4	0.965634
4.05	0.976133	4.05	0.967335	4.05	0.969918	4.05	0.969197	4.05	0.96447
4.1	0.975412	4.1	0.966239	4.1	0.968814	4.1	0.968218	4.1	0.962973
4.15	0.974131	4.15	0.965033	4.15	0.967964	4.15	0.96754	4.15	0.96192
4.2	0.97365	4.2	0.964157	4.2	0.967029	4.2	0.966561	4.2	0.960701
4.25	0.972529	4.25	0.962732	4.25	0.965585	4.25	0.965507	4.25	0.959537
4.3	0.971648	4.3	0.961855	4.3	0.964735	4.3	0.964151	4.3	0.958151
4.35	0.971088	4.35	0.960868	4.35	0.963545	4.35	0.963247	4.35	0.957209
4.4	0.969966	4.4	0.960539	4.4	0.962865	4.4	0.962796	4.4	0.956266
4.45	0.969566	4.45	0.959882	4.45	0.962016	4.45	0.962268	4.45	0.955601
4.5	0.968925	4.5	0.959553	4.5	0.961081	4.5	0.961139	4.5	0.954049
4.55	0.968525	4.55	0.958785	4.55	0.959976	4.55	0.960235	4.55	0.952885
4.6	0.967724	4.6	0.958128	4.6	0.958787	4.6	0.959105	4.6	0.952275
4.65	0.966763	4.65	0.95747	4.65	0.957852	4.65	0.958352	4.65	0.951278
4.7	0.965882	4.7	0.956703	4.7	0.956407	4.7	0.957298	4.7	0.94967
4.75	0.965241	4.75	0.955497	4.75	0.955218	4.75	0.956394	4.75	0.948672
4.8	0.9646	4.8	0.953634	4.8	0.954283	4.8	0.955641	4.8	0.947453
4.85	0.963319	4.85	0.952757	4.85	0.953008	4.85	0.954135	4.85	0.946289
4.9	0.962598	4.9	0.951551	4.9	0.951649	4.9	0.953156	4.9	0.94507
4.95	0.961877	4.95	0.950893	4.95	0.950204	4.95	0.952101	4.95	0.943628
5	0.960356	5	0.949688	5	0.948844	5	0.951423	5	0.942354
5.05	0.959635	5.05	0.948153	5.05	0.947655	5.05	0.949541	5.05	0.941633
5.1	0.958994	5.1	0.947167	5.1	0.94672	5.1	0.948034	5.1	0.940691
5.15	0.958353	5.15	0.946399	5.15	0.945445	5.15	0.947281	5.15	0.939527
5.2	0.957873	5.2	0.944974	5.2	0.943661	5.2	0.946001	5.2	0.938196
5.25	0.956912	5.25	0.944207	5.25	0.943066	5.25	0.944645	5.25	0.936921
5.3	0.955951	5.3	0.94322	5.3	0.942216	5.3	0.943817	5.3	0.935536
5.35	0.954669	5.35	0.942453	5.35	0.941451	5.35	0.942838	5.35	0.934261
5.4	0.954029	5.4	0.941686	5.4	0.940517	5.4	0.941934	5.4	0.933263
5.45	0.953388	5.45	0.940919	5.45	0.939582	5.45	0.941106	5.45	0.931822
5.5	0.952667	5.5	0.939713	5.5	0.938477	5.5	0.940127	5.5	0.930436
5.55	0.951866	5.55	0.938617	5.55	0.937458	5.55	0.938771	5.55	0.929383
5.6	0.951145	5.6	0.937301	5.6	0.936268	5.6	0.937641	5.6	0.928662
5.65	0.950585	5.65	0.936424	5.65	0.935503	5.65	0.936963	5.65	0.927886
5.7	0.949944	5.7	0.935767	5.7	0.934483	5.7	0.935834	5.7	0.926224
5.75	0.949463	5.75	0.935109	5.75	0.933379	5.75	0.935081	5.75	0.92506
5.8	0.948422	5.8	0.934232	5.8	0.932019	5.8	0.934478	5.8	0.923896
5.85	0.947621	5.85	0.932807	5.85	0.930914	5.85	0.932972	5.85	0.922898
5.9	0.94682	5.9	0.93215	5.9	0.930235	5.9	0.931993	5.9	0.921512
5.95	0.945939	5.95	0.930725	5.95	0.929215	5.95	0.931164	5.95	0.920126
6	0.945139	6	0.929848	6	0.92862	6	0.930411	6	0.919184
6.05	0.944097	6.05	0.92908	6.05	0.9276	6.05	0.929357	6.05	0.917854
6.1	0.943377	6.1	0.927984	6.1	0.926241	6.1	0.928453	6.1	0.916579
6.15	0.942416	6.15	0.927107	6.15	0.925306	6.15	0.928001	6.15	0.915747
6.2	0.942095	6.2	0.926121	6.2	0.924371	6.2	0.927173	6.2	0.914639
6.25	0.940573	6.25	0.925354	6.25	0.924031	6.25	0.926043	6.25	0.913586
6.3	0.939612	6.3	0.924038	6.3	0.922587	6.3	0.925064	6.3	0.912533
6.35	0.938651	6.35	0.92338	6.35	0.921397	6.35	0.923708	6.35	0.911701
6.4	0.938091	6.4	0.922942	6.4	0.920462	6.4	0.922503	6.4	0.910038
6.45	0.93753	6.45	0.922065	6.45	0.919613	6.45	0.921148	6.45	0.908708
6.5	0.93721	6.5	0.920969	6.5	0.918678	6.5	0.920093	6.5	0.90771
6.55	0.936489	6.55	0.919982	6.55	0.917998	6.55	0.91934	6.55	0.906214
6.6	0.935528	6.6	0.919544	6.6	0.917148	6.6	0.917759	6.6	0.905382
6.65	0.934807	6.65	0.918119	6.65	0.916213	6.65	0.916855	6.65	0.904551
6.7	0.934006	6.7	0.917023	6.7	0.914769	6.7	0.916027	6.7	0.903553
6.75	0.932805	6.75	0.916365	6.75	0.913919	6.75	0.914897	6.75	0.902555
6.8	0.931924	6.8	0.915927	6.8	0.913154	6.8	0.913842	6.8	0.901668
6.85	0.930963	6.85	0.91494	6.85	0.911965	6.85	0.912562	6.85	0.901114
6.9	0.929922	6.9	0.914173	6.9	0.910265	6.9	0.911884	6.9	0.899895
6.95	0.92896	6.95	0.913296	6.95	0.90967	6.95	0.911207	6.95	0.899063
7	0.927919	7	0.91209	7	0.90899	7	0.9097	7	0.898066
7.05	0.927118	7.05	0.911323	7.05	0.907971	7.05	0.90842	7.05	0.897123
7.1	0.926878	7.1	0.910008	7.1	0.906781	7.1	0.907742	7.1	0.896181
7.15	0.926317	7.15	0.908802	7.15	0.906186	7.15	0.906688	7.15	0.895294
7.2	0.925837	7.2	0.907377	7.2	0.905506	7.2	0.905558	7.2	0.894075
7.25	0.924395	7.25	0.906062	7.25	0.904402	7.25	0.904127	7.25	0.893132
7.3	0.923194	7.3	0.905075	7.3	0.903722	7.3	0.903223	7.3	0.892412
7.35	0.922233	7.35	0.903869	7.35	0.902447	7.35	0.90232	7.35	0.891469
7.4	0.921752	7.4	0.902664	7.4	0.901683	7.4	0.901265	7.4	0.89086
7.45	0.921192	7.45	0.901677	7.45	0.900493	7.45	0.900437	7.45	0.889807
7.5	0.920151	7.5	0.9008	7.5	0.899728	7.5	0.899307	7.5	0.888255
7.55	0.91951	7.55	0.899375	7.55	0.898963	7.55	0.898554	7.55	0.887035
7.6	0.918949	7.6	0.898608	7.6	0.897689	7.6	0.897726	7.6	0.886315
7.65	0.918068	7.65	0.897512	7.65	0.896499	7.65	0.896822	7.65	0.885372
7.7	0.917347	7.7	0.896416	7.7	0.895479	7.7	0.895767	7.7	0.88382
7.75	0.916386	7.75	0.895977	7.75	0.894799	7.75	0.894713	7.75	0.882767
7.8	0.915425	7.8	0.89532	7.8	0.89361	7.8	0.893508	7.8	0.88188
7.85	0.914624	7.85	0.894443	7.85	0.892675	7.85	0.892529	7.85	0.880661
7.9	0.913904	7.9	0.893346	7.9	0.891485	7.9	0.891625	7.9	0.87994
7.95	0.913423	7.95	0.891702	7.95	0.890721	7.95	0.890646	7.95	0.878887
8	0.912542	8	0.890825	8	0.889956	8	0.889818	8	0.877557
8.05	0.911901	8.05	0.889948	8.05	0.889361	8.05	0.888387	8.05	0.87667
8.1	0.911261	8.1	0.889729	8.1	0.888426	8.1	0.887408	8.1	0.875894
8.15	0.91086	8.15	0.888743	8.15	0.887746	8.15	0.886805	8.15	0.874896
8.2	0.910059	8.2	0.888195	8.2	0.887067	8.2	0.88545	8.2	0.873621
8.25	0.909258	8.25	0.887866	8.25	0.886387	8.25	0.884621	8.25	0.872291
8.3	0.907897	8.3	0.887318	8.3	0.885622	8.3	0.883491	8.3	0.871182
8.35	0.906856	8.35	0.886879	8.35	0.885027	8.35	0.882738	8.35	0.87024
8.4	0.905895	8.4	0.886331	8.4	0.884007	8.4	0.881533	8.4	0.869076
8.45	0.905254	8.45	0.885564	8.45	0.882223	8.45	0.88078	8.45	0.868245
8.5	0.904533	8.5	0.884249	8.5	0.880948	8.5	0.879876	8.5	0.867524
8.55	0.903572	8.55	0.883591	8.55	0.880014	8.55	0.878897	8.55	0.866748
8.6	0.902771	8.6	0.882824	8.6	0.879164	8.6	0.877994	8.6	0.86575
8.65	0.90157	8.65	0.881728	8.65	0.877974	8.65	0.877391	8.65	0.864974
8.7	0.900769	8.7	0.881179	8.7	0.877464	8.7	0.876186	8.7	0.864032
8.75	0.899648	8.75	0.880193	8.75	0.876615	8.75	0.875358	8.75	0.862812
8.8	0.899007	8.8	0.879206	8.8	0.87568	8.8	0.874228	8.8	0.861926
8.85	0.897806	8.85	0.87811	8.85	0.874915	8.85	0.873626	8.85	0.860817
8.9	0.897005	8.9	0.877343	8.9	0.87398	8.9	0.872722	8.9	0.859875
8.95	0.896524	8.95	0.876247	8.95	0.873215	8.95	0.872119	8.95	0.858877
9	0.895483	9	0.874712	9	0.872366	9	0.871592	9	0.857602
9.05	0.894682	9.05	0.873507	9.05	0.871431	9.05	0.870236	9.05	0.856715
9.1	0.894202	9.1	0.87263	9.1	0.870411	9.1	0.869935	9.1	0.85544
9.15	0.893401	9.15	0.871753	9.15	0.869392	9.15	0.868956	9.15	0.854609
9.2	0.89252	9.2	0.871095	9.2	0.867437	9.2	0.867977	9.2	0.853667
9.25	0.891639	9.25	0.870109	9.25	0.866842	9.25	0.866923	9.25	0.852891
9.3	0.891078	9.3	0.869012	9.3	0.865483	9.3	0.866245	9.3	0.851782
9.35	0.889877	9.35	0.868245	9.35	0.864463	9.35	0.865718	9.35	0.850673
9.4	0.888755	9.4	0.867587	9.4	0.863528	9.4	0.864663	9.4	0.849509
9.45	0.888515	9.45	0.866382	9.45	0.863018	9.45	0.86376	9.45	0.848733
9.5	0.887714	9.5	0.865614	9.5	0.862169	9.5	0.863006	9.5	0.847403
9.55	0.886673	9.55	0.864628	9.55	0.860809	9.55	0.862178	9.55	0.846572
9.6	0.886032	9.6	0.863641	9.6	0.859874	9.6	0.860596	9.6	0.845796
9.65	0.884831	9.65	0.862984	9.65	0.859194	9.65	0.859617	9.65	0.844909
9.7	0.88435	9.7	0.862326	9.7	0.858345	9.7	0.858864	9.7	0.843856
9.75	0.88403	9.75	0.861449	9.75	0.85758	9.75	0.857961	9.75	0.842858
9.8	0.883229	9.8	0.86112	9.8	0.85622	9.8	0.856756	9.8	0.841361
9.85	0.883149	9.85	0.860572	9.85	0.85554	9.85	0.855927	9.85	0.840086
9.9	0.882268	9.9	0.858928	9.9	0.854521	9.9	0.854948	9.9	0.838922
9.95	0.881708	9.95	0.857832	9.95	0.853161	9.95	0.85427	9.95	0.838146
10	0.880746	10	0.856845	10	0.852311	10	0.853216	10	0.836816
10.05	0.880266	10.05	0.856297	10.05	0.851717	10.05	0.852764	10.05	0.835597
10.1	0.878984	10.1	0.85553	10.1	0.851037	10.1	0.852011	10.1	0.834765
10.15	0.878744	10.15	0.854982	10.15	0.849762	10.15	0.851107	10.15	0.833878
10.2	0.877863	10.2	0.853995	10.2	0.848912	10.2	0.850279	10.2	0.833102
10.25	0.877383	10.25	0.852351	10.25	0.847978	10.25	0.849601	10.25	0.832271
10.3	0.876662	10.3	0.851584	10.3	0.846703	10.3	0.848396	10.3	0.831218
10.35	0.875941	10.35	0.850597	10.35	0.845428	10.35	0.847191	10.35	0.830054
10.4	0.875461	10.4	0.849611	10.4	0.844324	10.4	0.846212	10.4	0.829111
10.45	0.87458	10.45	0.848624	10.45	0.843474	10.45	0.845233	10.45	0.828502
10.5	0.873939	10.5	0.847967	10.5	0.842454	10.5	0.844706	10.5	0.827781
10.55	0.873618	10.55	0.846103	10.55	0.841689	10.55	0.844254	10.55	0.827005
10.6	0.872978	10.6	0.845446	10.6	0.840245	10.6	0.843425	10.6	0.825841
10.65	0.871856	10.65	0.845007	10.65	0.83965	10.65	0.842371	10.65	0.824788
10.7	0.870895	10.7	0.844021	10.7	0.839225	10.7	0.841467	10.7	0.823957
10.75	0.870415	10.75	0.842705	10.75	0.838035	10.75	0.840413	10.75	0.823236
10.8	0.869534	10.8	0.842157	10.8	0.837356	10.8	0.838906	10.8	0.822294
10.85	0.868973	10.85	0.84128	10.85	0.836591	10.85	0.837325	10.85	0.821407
10.9	0.868333	10.9	0.840513	10.9	0.835656	10.9	0.836722	10.9	0.82052
10.95	0.867612	10.95	0.839746	10.95	0.834466	10.95	0.835517	10.95	0.819245
11	0.866891	11	0.83865	11	0.833617	11	0.834463	11	0.818081
11.05	0.86569	11.05	0.837992	11.05	0.832682	11.05	0.833785	11.05	0.816751
11.1	0.865129	11.1	0.836896	11.1	0.831662	11.1	0.832881	11.1	0.815919
11.15	0.864568	11.15	0.835909	11.15	0.830387	11.15	0.831752	11.15	0.815032
11.2	0.863767	11.2	0.83569	11.2	0.829878	11.2	0.831074	11.2	0.814423
11.25	0.863287	11.25	0.834923	11.25	0.828943	11.25	0.830923	11.25	0.813037
11.3	0.862566	11.3	0.833936	11.3	0.827923	11.3	0.829794	11.3	0.811762
11.35	0.862005	11.35	0.832621	11.35	0.827158	11.35	0.829041	11.35	0.810764
11.4	0.861124	11.4	0.831854	11.4	0.826224	11.4	0.828061	11.4	0.809545
11.45	0.860644	11.45	0.831086	11.45	0.825374	11.45	0.827233	11.45	0.808824
11.5	0.859923	11.5	0.830977	11.5	0.824269	11.5	0.826028	11.5	0.807716
11.55	0.859362	11.55	0.829771	11.55	0.82308	11.55	0.825576	11.55	0.806441
11.6	0.858882	11.6	0.828784	11.6	0.82189	11.6	0.824522	11.6	0.805332
11.65	0.858401	11.65	0.828346	11.65	0.82087	11.65	0.823467	11.65	0.80439
11.7	0.857761	11.7	0.827798	11.7	0.820105	11.7	0.822714	11.7	0.803725
11.75	0.85688	11.75	0.82714	11.75	0.819086	11.75	0.821961	11.75	0.802727
11.8	0.856159	11.8	0.826044	11.8	0.817896	11.8	0.821133	11.8	0.801785
11.85	0.855118	11.85	0.825277	11.85	0.816621	11.85	0.820003	11.85	0.801231
11.9	0.854477	11.9	0.823961	11.9	0.815772	11.9	0.819551	11.9	0.800067
11.95	0.853996	11.95	0.823523	11.95	0.814752	11.95	0.818497	11.95	0.799124
12	0.853436	12	0.823194	12	0.814072	12	0.81812	12	0.798459
12.05	0.852795	12.05	0.822208	12.05	0.812882	12.05	0.816915	12.05	0.797905
12.1	0.852154	12.1	0.821769	12.1	0.812033	12.1	0.816463	12.1	0.797184
12.15	0.851113	12.15	0.820125	12.15	0.811098	12.15	0.815484	12.15	0.795909
12.2	0.850633	12.2	0.819248	12.2	0.809823	12.2	0.814581	12.2	0.795189
12.25	0.850232	12.25	0.81859	12.25	0.809143	12.25	0.813677	12.25	0.794302
12.3	0.849191	12.3	0.818152	12.3	0.808294	12.3	0.812321	12.3	0.793581
12.35	0.84863	12.35	0.817385	12.35	0.807019	12.35	0.811869	12.35	0.792417
12.4	0.847749	12.4	0.816727	12.4	0.806424	12.4	0.810966	12.4	0.791309
12.45	0.847109	12.45	0.815631	12.45	0.80532	12.45	0.809911	12.45	0.790366
12.5	0.846708	12.5	0.814864	12.5	0.80447	12.5	0.808857	12.5	0.789202
12.55	0.846068	12.55	0.813877	12.55	0.80345	12.55	0.808028	12.55	0.787761
12.6	0.845507	12.6	0.81289	12.6	0.8026	12.6	0.807275	12.6	0.786375
12.65	0.844786	12.65	0.811685	12.65	0.801835	12.65	0.806447	12.65	0.785766
12.7	0.844306	12.7	0.810589	12.7	0.801496	12.7	0.805543	12.7	0.784768
12.75	0.843665	12.75	0.809821	12.75	0.800476	12.75	0.804564	12.75	0.784325
12.8	0.842944	12.8	0.808835	12.8	0.799966	12.8	0.80366	12.8	0.78377
12.85	0.842063	12.85	0.807848	12.85	0.799456	12.85	0.802606	12.85	0.782662
12.9	0.841663	12.9	0.806533	12.9	0.798606	12.9	0.802003	12.9	0.782052
12.95	0.840862	12.95	0.805985	12.95	0.798012	12.95	0.801175	12.95	0.780888
13	0.840061	13	0.805766	13	0.797162	13	0.799669	13	0.779669
13.05	0.83958	13.05	0.805108	13.05	0.796142	13.05	0.799292	13.05	0.778782
13.1	0.83894	13.1	0.804012	13.1	0.794867	13.1	0.798539	13.1	0.778172
13.15	0.838219	13.15	0.802916	13.15	0.794358	13.15	0.79771	13.15	0.777119
13.2	0.837338	13.2	0.801381	13.2	0.793338	13.2	0.796505	13.2	0.776066
13.25	0.836777	13.25	0.800395	13.25	0.792318	13.25	0.795225	13.25	0.775123
13.3	0.836056	13.3	0.799298	13.3	0.791468	13.3	0.794547	13.3	0.774126
13.35	0.835656	13.35	0.798531	13.35	0.790959	13.35	0.793568	13.35	0.77346
13.4	0.835095	13.4	0.798202	13.4	0.790194	13.4	0.792514	13.4	0.772851
13.45	0.834455	13.45	0.797654	13.45	0.789344	13.45	0.791987	13.45	0.771465
13.5	0.833574	13.5	0.796887	13.5	0.788324	13.5	0.790782	13.5	0.770689
13.55	0.833173	13.55	0.79612	13.55	0.78739	13.55	0.789652	13.55	0.769303
13.6	0.832372	13.6	0.795024	13.6	0.78654	13.6	0.788824	13.6	0.768195
13.65	0.831651	13.65	0.794366	13.65	0.785435	13.65	0.787995	13.65	0.766975
13.7	0.83077	13.7	0.793489	13.7	0.78433	13.7	0.786338	13.7	0.76631
13.75	0.829889	13.75	0.792831	13.75	0.782631	13.75	0.785585	13.75	0.765146
13.8	0.829169	13.8	0.792064	13.8	0.781866	13.8	0.784757	13.8	0.764259
13.85	0.828608	13.85	0.791297	13.85	0.781101	13.85	0.783928	13.85	0.763428
13.9	0.827807	13.9	0.790091	13.9	0.779827	13.9	0.783025	13.9	0.762596
13.95	0.827247	13.95	0.789324	13.95	0.779317	13.95	0.781669	13.95	0.761654
14	0.826766	14	0.788776	14	0.778297	14	0.780087	14	0.760435
14.05	0.826125	14.05	0.787899	14.05	0.777532	14.05	0.779485	14.05	0.759714
14.1	0.825244	14.1	0.786912	14.1	0.776598	14.1	0.778506	14.1	0.758993
14.15	0.824764	14.15	0.786035	14.15	0.775663	14.15	0.777451	14.15	0.758217
14.2	0.824043	14.2	0.785816	14.2	0.775323	14.2	0.776472	14.2	0.757441
14.25	0.823402	14.25	0.785158	14.25	0.774303	14.25	0.775945	14.25	0.756998
14.3	0.822601	14.3	0.784391	14.3	0.773368	14.3	0.775117	14.3	0.756555
14.35	0.82172	14.35	0.783405	14.35	0.772604	14.35	0.774288	14.35	0.755446
14.4	0.820759	14.4	0.782528	14.4	0.772264	14.4	0.772933	14.4	0.754614
14.45	0.820119	14.45	0.782089	14.45	0.771244	14.45	0.772405	14.45	0.753894
14.5	0.819077	14.5	0.781432	14.5	0.770819	14.5	0.771652	14.5	0.752952
14.55	0.818677	14.55	0.780774	14.55	0.769969	14.55	0.770673	14.55	0.752397
14.6	0.817395	14.6	0.780116	14.6	0.769545	14.6	0.76992	14.6	0.751566
14.65	0.816995	14.65	0.77913	14.65	0.76878	14.65	0.769092	14.65	0.750568
14.7	0.816434	14.7	0.777814	14.7	0.767845	14.7	0.76864	14.7	0.749404
14.75	0.815714	14.75	0.776937	14.75	0.766655	14.75	0.767736	14.75	0.748684
14.8	0.815073	14.8	0.775512	14.8	0.765976	14.8	0.767209	14.8	0.748129
14.85	0.814192	14.85	0.774855	14.85	0.765126	14.85	0.766606	14.85	0.747187
14.9	0.813631	14.9	0.774197	14.9	0.764191	14.9	0.765552	14.9	0.746411
14.95	0.81243	14.95	0.77332	14.95	0.762831	14.95	0.764724	14.95	0.745801
15	0.811549	15	0.772772	15	0.761727	15	0.763594	15	0.74497
15.05	0.810588	15.05	0.772443	15.05	0.760367	15.05	0.763067	15.05	0.74436
15.1	0.809627	15.1	0.771786	15.1	0.759857	15.1	0.762163	15.1	0.74375
15.15	0.808826	15.15	0.771128	15.15	0.759177	15.15	0.760883	15.15	0.742919
15.2	0.807945	15.2	0.770032	15.2	0.758923	15.2	0.760355	15.2	0.741866
15.25	0.806904	15.25	0.769155	15.25	0.758243	15.25	0.759301	15.25	0.741367
15.3	0.806343	15.3	0.768388	15.3	0.757648	15.3	0.758699	15.3	0.740425
15.35	0.805462	15.35	0.767401	15.35	0.756628	15.35	0.757945	15.35	0.739538
15.4	0.804821	15.4	0.766415	15.4	0.755608	15.4	0.757268	15.4	0.738595
15.45	0.80378	15.45	0.765757	15.45	0.754759	15.45	0.756289	15.45	0.737542
15.5	0.802979	15.5	0.76488	15.5	0.754079	15.5	0.755234	15.5	0.736711
15.55	0.802259	15.55	0.763455	15.55	0.753144	15.55	0.754481	15.55	0.735935
15.6	0.801538	15.6	0.762907	15.6	0.752039	15.6	0.75418	15.6	0.735048
15.65	0.800897	15.65	0.762359	15.65	0.75136	15.65	0.753427	15.65	0.73405
15.7	0.800176	15.7	0.761592	15.7	0.750595	15.7	0.752372	15.7	0.73344
15.75	0.799696	15.75	0.761153	15.75	0.74949	15.75	0.75177	15.75	0.732831
15.8	0.799215	15.8	0.760605	15.8	0.74881	15.8	0.750339	15.8	0.732221
15.85	0.798654	15.85	0.759619	15.85	0.747621	15.85	0.749812	15.85	0.731223
15.9	0.797613	15.9	0.75918	15.9	0.746346	15.9	0.749209	15.9	0.730336
15.95	0.796893	15.95	0.758413	15.95	0.746006	15.95	0.747854	15.95	0.729616
16	0.796252	16	0.757755	16	0.745071	16	0.747251	16	0.728674
16.05	0.795691	16.05	0.757317	16.05	0.744562	16.05	0.746573	16.05	0.72823
16.1	0.79489	16.1	0.75644	16.1	0.744052	16.1	0.745971	16.1	0.727177
16.15	0.794009	16.15	0.755563	16.15	0.743032	16.15	0.745519	16.15	0.726179
16.2	0.793048	16.2	0.755124	16.2	0.742352	16.2	0.744841	16.2	0.725237
16.25	0.792488	16.25	0.754357	16.25	0.741927	16.25	0.743787	16.25	0.724239
16.3	0.791446	16.3	0.753919	16.3	0.740993	16.3	0.743184	16.3	0.723408
16.35	0.790966	16.35	0.753371	16.35	0.740398	16.35	0.742657	16.35	0.722854
16.4	0.790245	16.4	0.752274	16.4	0.739378	16.4	0.741452	16.4	0.721911
16.45	0.789364	16.45	0.751178	16.45	0.738868	16.45	0.740398	16.45	0.721135
16.5	0.788243	16.5	0.750301	16.5	0.737933	16.5	0.739343	16.5	0.720359
16.55	0.787602	16.55	0.749315	16.55	0.737508	16.55	0.738289	16.55	0.719583
16.6	0.786481	16.6	0.748438	16.6	0.736999	16.6	0.73746	16.6	0.718973
16.65	0.78576	16.65	0.74789	16.65	0.736489	16.65	0.736331	16.65	0.718142
16.7	0.78528	16.7	0.747342	16.7	0.735469	16.7	0.735427	16.7	0.717255
16.75	0.784479	16.75	0.746136	16.75	0.734619	16.75	0.7349	16.75	0.716535
16.8	0.783918	16.8	0.74493	16.8	0.733939	16.8	0.734147	16.8	0.715869
16.85	0.782556	16.85	0.743834	16.85	0.73292	16.85	0.733092	16.85	0.715093
16.9	0.781756	16.9	0.743067	16.9	0.732155	16.9	0.731963	16.9	0.713874
16.95	0.781275	16.95	0.742409	16.95	0.73156	16.95	0.731059	16.95	0.713098
17	0.780474	17	0.741752	17	0.730031	17	0.73023	17	0.712045
17.05	0.779513	17.05	0.740984	17.05	0.729266	17.05	0.729176	17.05	0.71138
17.1	0.778952	17.1	0.739888	17.1	0.728416	17.1	0.728498	17.1	0.710493
17.15	0.778152	17.15	0.739559	17.15	0.727311	17.15	0.72782	17.15	0.709273
17.2	0.777431	17.2	0.738573	17.2	0.726122	17.2	0.726766	17.2	0.708331
17.25	0.77671	17.25	0.737915	17.25	0.725442	17.25	0.726314	17.25	0.707333
17.3	0.776229	17.3	0.737367	17.3	0.724677	17.3	0.72541	17.3	0.706613
17.35	0.775829	17.35	0.737038	17.35	0.723997	17.35	0.724356	17.35	0.705892
17.4	0.775509	17.4	0.736381	17.4	0.722893	17.4	0.723829	17.4	0.705116
17.45	0.774387	17.45	0.735284	17.45	0.722638	17.45	0.723377	17.45	0.704063
17.5	0.773667	17.5	0.734736	17.5	0.722043	17.5	0.722398	17.5	0.703232
17.55	0.772946	17.55	0.73375	17.55	0.721533	17.55	0.721268	17.55	0.702234
17.6	0.772225	17.6	0.733202	17.6	0.720938	17.6	0.720214	17.6	0.701624
17.65	0.771264	17.65	0.732544	17.65	0.719918	17.65	0.71916	17.65	0.70046
17.7	0.771184	17.7	0.731667	17.7	0.719239	17.7	0.718482	17.7	0.699906
17.75	0.770943	17.75	0.731229	17.75	0.718899	17.75	0.717578	17.75	0.699074
17.8	0.770223	17.8	0.730571	17.8	0.718219	17.8	0.716524	17.8	0.698409
17.85	0.769422	17.85	0.729804	17.85	0.717199	17.85	0.71577	17.85	0.697411
17.9	0.768701	17.9	0.728817	17.9	0.716519	17.9	0.715243	17.9	0.696968
17.95	0.7679	17.95	0.72805	17.95	0.71567	17.95	0.714415	17.95	0.696081
18	0.767339	18	0.727283	18	0.71499	18	0.713511	18	0.695361
18.05	0.766859	18.05	0.726954	18.05	0.714225	18.05	0.713059	18.05	0.695028
18.1	0.765978	18.1	0.726187	18.1	0.713545	18.1	0.712306	18.1	0.693975
18.15	0.765257	18.15	0.725638	18.15	0.712695	18.15	0.711628	18.15	0.693531
18.2	0.764777	18.2	0.72509	18.2	0.711591	18.2	0.7108	18.2	0.693088
18.25	0.764296	18.25	0.724104	18.25	0.710656	18.25	0.710122	18.25	0.692423
18.3	0.763735	18.3	0.722789	18.3	0.709551	18.3	0.709595	18.3	0.691869
18.35	0.763175	18.35	0.721692	18.35	0.709041	18.35	0.709143	18.35	0.691203
18.4	0.762774	18.4	0.720925	18.4	0.707767	18.4	0.708164	18.4	0.690317
18.45	0.761813	18.45	0.720267	18.45	0.707002	18.45	0.706959	18.45	0.689762
18.5	0.761173	18.5	0.71961	18.5	0.705897	18.5	0.706206	18.5	0.688986
18.55	0.760452	18.55	0.718952	18.55	0.705472	18.55	0.705377	18.55	0.688487
18.6	0.759971	18.6	0.718075	18.6	0.704538	18.6	0.704323	18.6	0.6876
18.65	0.759411	18.65	0.717198	18.65	0.703773	18.65	0.704022	18.65	0.68688
18.7	0.75861	18.7	0.71665	18.7	0.703348	18.7	0.703419	18.7	0.685938
18.75	0.757408	18.75	0.715883	18.75	0.702583	18.75	0.70229	18.75	0.68494
18.8	0.757008	18.8	0.715006	18.8	0.701903	18.8	0.701461	18.8	0.684219
18.85	0.756367	18.85	0.714348	18.85	0.700969	18.85	0.700783	18.85	0.683277
18.9	0.755406	18.9	0.7138	18.9	0.700119	18.9	0.70003	18.9	0.682279
18.95	0.755006	18.95	0.713033	18.95	0.699184	18.95	0.699051	18.95	0.68178
19	0.754685	19	0.712375	19	0.698674	19	0.698223	19	0.680949
19.05	0.753964	19.05	0.711718	19.05	0.69791	19.05	0.697394	19.05	0.680118
19.1	0.753564	19.1	0.711279	19.1	0.696805	19.1	0.696264	19.1	0.679341
19.15	0.753003	19.15	0.709635	19.15	0.69553	19.15	0.696039	19.15	0.678621
19.2	0.752202	19.2	0.708758	19.2	0.694426	19.2	0.695361	19.2	0.677124
19.25	0.751402	19.25	0.7081	19.25	0.694001	19.25	0.694683	19.25	0.676459
19.3	0.750681	19.3	0.707333	19.3	0.692896	19.3	0.69408	19.3	0.67524
19.35	0.75012	19.35	0.706895	19.35	0.692556	19.35	0.693327	19.35	0.674353
19.4	0.749479	19.4	0.706566	19.4	0.691536	19.4	0.693101	19.4	0.673743
19.45	0.748679	19.45	0.706018	19.45	0.690772	19.45	0.692424	19.45	0.672801
19.5	0.747637	19.5	0.70536	19.5	0.690007	19.5	0.692122	19.5	0.671969
19.55	0.746516	19.55	0.704374	19.55	0.689412	19.55	0.691143	19.55	0.670916
19.6	0.746036	19.6	0.703825	19.6	0.688647	19.6	0.689788	19.6	0.67014
19.65	0.745074	19.65	0.703058	19.65	0.687542	19.65	0.68911	19.65	0.669752
19.7	0.744754	19.7	0.702401	19.7	0.687118	19.7	0.688507	19.7	0.669032
19.75	0.744274	19.75	0.701633	19.75	0.686438	19.75	0.687829	19.75	0.668366
19.8	0.743713	19.8	0.700647	19.8	0.685588	19.8	0.686926	19.8	0.667923
19.85	0.743232	19.85	0.69966	19.85	0.685163	19.85	0.686323	19.85	0.667036
19.9	0.742752	19.9	0.699003	19.9	0.684483	19.9	0.685495	19.9	0.666149
19.95	0.741791	19.95	0.698454	19.95	0.683719	19.95	0.684817	19.95	0.665429
20	0.74099	20	0.697249	20	0.683124	20	0.684064	20	0.664708
20.05	0.740429	20.05	0.696701	20.05	0.682529	20.05	0.683461	20.05	0.66371
20.1	0.739708	20.1	0.695933	20.1	0.681594	20.1	0.682708	20.1	0.662657
20.15	0.738988	20.15	0.695495	20.15	0.680829	20.15	0.682181	20.15	0.66166
20.2	0.738587	20.2	0.695056	20.2	0.680235	20.2	0.681579	20.2	0.660884
20.25	0.737866	20.25	0.69396	20.25	0.67998	20.25	0.680825	20.25	0.660108
20.3	0.737146	20.3	0.693412	20.3	0.6793	20.3	0.679922	20.3	0.65911
20.35	0.736665	20.35	0.692316	20.35	0.678365	20.35	0.679394	20.35	0.658722
20.4	0.735864	20.4	0.691878	20.4	0.677685	20.4	0.678792	20.4	0.657724
20.45	0.735384	20.45	0.691658	20.45	0.67726	20.45	0.677813	20.45	0.656893
20.5	0.734983	20.5	0.690891	20.5	0.676156	20.5	0.677135	20.5	0.656227
20.55	0.734102	20.55	0.690562	20.55	0.675051	20.55	0.676382	20.55	0.655451
20.6	0.733622	20.6	0.690014	20.6	0.674371	20.6	0.675779	20.6	0.654675
20.65	0.733061	20.65	0.689357	20.65	0.674031	20.65	0.674876	20.65	0.653955
20.7	0.73234	20.7	0.68848	20.7	0.673436	20.7	0.674047	20.7	0.653179
20.75	0.731459	20.75	0.687712	20.75	0.672332	20.75	0.673294	20.75	0.65207
20.8	0.730819	20.8	0.687384	20.8	0.671652	20.8	0.672918	20.8	0.651128
20.85	0.730178	20.85	0.686726	20.85	0.670887	20.85	0.67239	20.85	0.650075
20.9	0.729777	20.9	0.685849	20.9	0.670377	20.9	0.671939	20.9	0.649687
20.95	0.729217	20.95	0.685301	20.95	0.669443	20.95	0.671411	20.95	0.648745
21	0.728496	21	0.684534	21	0.668763	21	0.670508	21	0.648079
21.05	0.727535	21.05	0.683547	21.05	0.667913	21.05	0.670056	21.05	0.647248
21.1	0.726814	21.1	0.682341	21.1	0.667488	21.1	0.669001	21.1	0.646583
21.15	0.726013	21.15	0.681574	21.15	0.666808	21.15	0.668248	21.15	0.645862
21.2	0.725292	21.25	0.681136	21.2	0.665704	21.2	0.666968	21.2	0.645252
21.25	0.724732	21.3	0.680259	21.25	0.664939	21.25	0.666441	21.25	0.644366
21.3	0.724251	21.35	0.679711	21.3	0.664089	21.3	0.665462	21.3	0.643645
21.35	0.72353	21.4	0.679053	21.35	0.662814	21.35	0.664558	21.35	0.642592
21.4	0.72289	21.45	0.678176	21.4	0.66222	21.4	0.663579	21.4	0.642038
21.45	0.722329	21.5	0.67708	21.45	0.661625	21.45	0.66275	21.45	0.640818
21.5	0.721929	21.55	0.676532	21.5	0.66069	21.5	0.661771	21.5	0.640208
21.55	0.721528	21.6	0.675655	21.55	0.659925	21.55	0.661169	21.55	0.639543
21.6	0.721048	21.65	0.674668	21.6	0.659245	21.6	0.660792	21.6	0.638656
21.65	0.720327	21.7	0.673792	21.65	0.658821	21.65	0.66019	21.65	0.637991
21.7	0.719686	21.75	0.672915	21.7	0.657631	21.7	0.659512	21.7	0.637492
21.75	0.718965	21.8	0.672038	21.75	0.657291	21.75	0.658834	21.75	0.636716
21.8	0.718325	21.85	0.671709	21.8	0.656951	21.8	0.658458	21.8	0.636384
21.85	0.717524	21.9	0.670722	21.85	0.656101	21.85	0.657704	21.85	0.635829
21.9	0.716883	21.95	0.670394	21.9	0.655591	21.9	0.656801	21.9	0.63522
21.95	0.716002	22	0.669297	21.95	0.654997	21.95	0.656198	21.95	0.634167
22	0.715121	22.05	0.66853	22	0.653552	22	0.655746	22	0.63328
22.05	0.71432	22.1	0.667872	22.05	0.653042	22.05	0.655144	22.05	0.632282
22.1	0.713599	22.15	0.666996	22.1	0.652447	22.1	0.654089	22.1	0.631783
22.15	0.713119	22.2	0.666009	22.15	0.651513	22.15	0.653562	22.15	0.631229
22.2	0.712318	22.25	0.665461	22.2	0.650918	22.2	0.653035	22.2	0.630675
22.25	0.711517	22.3	0.665132	22.25	0.649983	22.25	0.652282	22.25	0.629954
22.3	0.711116	22.35	0.664584	22.3	0.649133	22.3	0.651529	22.3	0.629123
22.35	0.710396	22.4	0.663817	22.35	0.648623	22.35	0.651228	22.35	0.628679
22.4	0.710075	22.45	0.663049	22.4	0.647859	22.4	0.650625	22.4	0.628069
22.45	0.709595	22.5	0.662173	22.45	0.647179	22.45	0.649571	22.45	0.627238
22.5	0.709114	22.55	0.661186	22.5	0.646414	22.5	0.649345	22.5	0.626351
22.55	0.708153	22.6	0.660748	22.55	0.645819	22.55	0.648893	22.55	0.62552
22.6	0.707753	22.65	0.660419	22.6	0.645479	22.6	0.648441	22.6	0.625076
22.65	0.707352	22.7	0.659761	22.65	0.645139	22.65	0.647989	22.65	0.624466
22.7	0.706952	22.75	0.659213	22.7	0.644375	22.7	0.647387	22.7	0.623968
22.75	0.705991	22.8	0.658665	22.75	0.64361	22.75	0.646483	22.75	0.623025
22.8	0.70543	22.85	0.658226	22.8	0.64259	22.8	0.645353	22.8	0.622305
22.85	0.704389	22.9	0.657459	22.85	0.641995	22.85	0.6446	22.85	0.621529
22.9	0.703668	22.95	0.656253	22.9	0.641145	22.9	0.643847	22.9	0.620864
22.95	0.702867	23	0.655267	22.95	0.640211	22.95	0.643395	22.95	0.620254
23	0.702307	23.05	0.653842	23	0.639701	23	0.642491	23	0.619201
23.05	0.701986	23.1	0.653294	23.05	0.638851	23.05	0.641512	23.05	0.618646
23.1	0.701185	23.15	0.652417	23.1	0.638086	23.1	0.640834	23.1	0.618037
23.15	0.700465	23.2	0.65143	23.15	0.637322	23.15	0.640232	23.15	0.617261
23.2	0.700064	23.25	0.650444	23.2	0.636472	23.2	0.639178	23.2	0.616596
23.25	0.699343	23.3	0.649567	23.25	0.635622	23.25	0.638726	23.25	0.616041
23.3	0.698302	23.35	0.649019	23.3	0.635027	23.3	0.638048	23.3	0.615653
23.35	0.697501	23.4	0.648471	23.35	0.634092	23.35	0.63737	23.35	0.614988
23.4	0.69686	23.45	0.647923	23.4	0.632818	23.4	0.636843	23.4	0.614212
23.45	0.69614	23.5	0.647265	23.45	0.631883	23.45	0.63624	23.45	0.613381
23.5	0.695499	23.55	0.646388	23.5	0.631288	23.5	0.635186	23.5	0.612715
23.55	0.694858	23.6	0.645511	23.55	0.630863	23.55	0.634282	23.55	0.611995
23.6	0.694218	23.65	0.644854	23.6	0.630608	23.6	0.633529	23.6	0.611551
23.65	0.693657	23.7	0.644196	23.65	0.630184	23.65	0.633002	23.65	0.61133
23.7	0.693016	23.75	0.643648	23.7	0.629419	23.7	0.632324	23.7	0.610775
23.75	0.692456	23.8	0.642333	23.75	0.628569	23.75	0.631722	23.75	0.610055
23.8	0.692295	23.85	0.641565	23.8	0.627804	23.8	0.630818	23.8	0.609445
23.85	0.691414	23.9	0.641017	23.85	0.626785	23.85	0.630441	23.85	0.608447
23.9	0.690774	23.95	0.64036	23.9	0.625935	23.9	0.629914	23.9	0.607671
23.95	0.690133	24	0.639592	23.95	0.625	23.95	0.629462	23.95	0.607173
24	0.689412	24.05	0.639044	24	0.62449	24	0.628935	24	0.606507
24.05	0.688611	24.1	0.638715	24.05	0.624235	24.05	0.628634	24.05	0.605731
24.1	0.68789	24.15	0.638167	24.1	0.623555	24.1	0.627805	24.1	0.6049
24.15	0.68741	24.2	0.63729	24.15	0.623385	24.15	0.626676	24.15	0.604124
24.2	0.686929	24.25	0.636523	24.2	0.622791	24.2	0.625923	24.2	0.603681
24.25	0.686289	24.3	0.635975	24.25	0.622196	24.25	0.625019	24.25	0.602683
24.3	0.685488	24.35	0.635208	24.3	0.621261	24.3	0.624642	24.3	0.601796
24.35	0.684927	24.4	0.634879	24.35	0.620836	24.35	0.624266	24.35	0.601075
24.4	0.684206	24.45	0.633673	24.4	0.620411	24.4	0.623663	24.4	0.600299
24.45	0.683325	24.5	0.633015	24.45	0.620241	24.45	0.622835	24.45	0.599579
24.5	0.682605	24.55	0.632577	24.5	0.619731	24.5	0.622006	24.5	0.598858
24.55	0.682044	24.6	0.631919	24.55	0.618542	24.55	0.620801	24.55	0.598415
24.6	0.681724	24.65	0.630823	24.6	0.617607	24.6	0.620274	24.6	0.597694
24.65	0.681163	24.7	0.630275	24.65	0.616842	24.65	0.619747	24.65	0.597029
24.7	0.680843	24.75	0.629398	24.7	0.615738	24.7	0.619069	24.7	0.595976
24.75	0.680762	24.8	0.628631	24.75	0.614633	24.75	0.61809	24.75	0.595532
24.8	0.680202	24.85	0.627864	24.8	0.614378	24.8	0.617262	24.8	0.594812
24.85	0.679881	24.9	0.626768	24.85	0.613273	24.85	0.61696	24.85	0.593703
24.9	0.679241	24.95	0.626439	24.9	0.612593	24.9	0.616283	24.9	0.593094
24.95	0.67876	25	0.626	24.95	0.611999	24.95	0.615755	24.95	0.592428
25	0.677959	25.05	0.625233	25	0.611829	25	0.614927	25	0.591763
25.05	0.677639	25.1	0.624356	25.05	0.611404	25.05	0.614249	25.05	0.59132
25.1	0.677158	25.15	0.623808	25.1	0.610809	25.1	0.613647	25.1	0.590544
25.15	0.676358	25.2	0.62337	25.15	0.610299	25.15	0.612743	25.15	0.5901
25.2	0.675717	25.25	0.622602	25.2	0.609789	25.2	0.612216	25.2	0.589269
25.25	0.674916	25.3	0.621835	25.25	0.609109	25.25	0.611689	25.25	0.588049
25.3	0.674195	25.35	0.621177	25.3	0.608855	25.3	0.611161	25.3	0.587107
25.35	0.673634	25.4	0.620629	25.35	0.60809	25.35	0.610484	25.35	0.58622
25.4	0.673074	25.45	0.6203	25.4	0.607325	25.4	0.610182	25.4	0.585389
25.45	0.672593	25.5	0.619752	25.45	0.60656	25.45	0.609881	25.45	0.584779
25.5	0.672193	25.55	0.619204	25.5	0.606135	25.5	0.609429	25.5	0.584169
25.55	0.671872	25.6	0.618437	25.55	0.60554	25.55	0.608676	25.55	0.583726
25.6	0.671312	25.65	0.617998	25.6	0.60537	25.6	0.608074	25.6	0.582895
25.65	0.670671	25.7	0.617341	25.65	0.604096	25.65	0.607546	25.65	0.581786
25.7	0.670351	25.75	0.616793	25.7	0.603246	25.7	0.60717	25.7	0.580677
25.75	0.670191	25.8	0.615916	25.75	0.602396	25.75	0.606643	25.75	0.580012
25.8	0.66955	25.85	0.615149	25.8	0.601547	25.8	0.606492	25.8	0.579292
25.85	0.668909	25.9	0.614491	25.85	0.601207	25.85	0.605588	25.85	0.578571
25.9	0.668108	25.95	0.614272	25.9	0.600272	25.9	0.605136	25.9	0.57774
25.95	0.667708	26	0.613614	25.95	0.599677	25.95	0.604383	25.95	0.577074
26	0.667628	26.05	0.613395	26	0.599252	26	0.603479	26	0.575966
26.05	0.666987	26.1	0.613175	26.05	0.598487	26.05	0.602802	26.05	0.575301
26.1	0.666346	26.15	0.612737	26.1	0.597893	26.1	0.602124	26.1	0.574746
26.15	0.665946	26.2	0.612627	26.15	0.597213	26.15	0.601295	26.15	0.57397
26.2	0.665145	26.25	0.612299	26.2	0.596363	26.2	0.600693	26.2	0.573638
26.25	0.664504	26.3	0.61186	26.25	0.596023	26.25	0.600241	26.25	0.573084
26.3	0.663383	26.35	0.611531	26.3	0.595088	26.3	0.599638	26.3	0.572474
26.35	0.663063	26.4	0.610874	26.35	0.594324	26.35	0.598961	26.35	0.571809
26.4	0.662582	26.45	0.610326	26.4	0.593219	26.4	0.598208	26.4	0.571088
26.45	0.661701	26.5	0.609887	26.45	0.592454	26.45	0.597831	26.45	0.570257
26.5	0.66114	26.55	0.609229	26.5	0.592114	26.5	0.596701	26.5	0.569536
26.55	0.66074	26.6	0.608681	26.55	0.591349	26.55	0.596249	26.55	0.568871
26.6	0.659859	26.65	0.608243	26.6	0.59067	26.6	0.595873	26.6	0.568427
26.65	0.659379	26.7	0.607366	26.65	0.58999	26.65	0.595044	26.65	0.567707
26.7	0.658818	26.75	0.606599	26.7	0.58948	26.7	0.594291	26.7	0.566654
26.75	0.658337	26.8	0.605831	26.75	0.58897	26.75	0.593689	26.75	0.566099
26.8	0.657617	26.85	0.605503	26.8	0.58829	26.8	0.592785	26.8	0.565323
26.85	0.657056	26.9	0.604626	26.85	0.587695	26.85	0.592107	26.85	0.564603
26.9	0.656415	26.95	0.604078	26.9	0.587101	26.9	0.591354	26.9	0.563661
26.95	0.656095	27	0.60331	26.95	0.586421	26.95	0.590601	26.95	0.562885
27	0.655694	27.05	0.602872	27	0.585656	27	0.589697	27	0.562164
27.05	0.655214	27.1	0.601885	27.05	0.584976	27.05	0.589019	27.05	0.561388
27.1	0.654733	27.15	0.601228	27.1	0.584381	27.1	0.588643	27.1	0.560501
27.15	0.653852	27.2	0.601008	27.15	0.583787	27.15	0.58789	27.15	0.559725
27.2	0.653452	27.25	0.600132	27.2	0.583107	27.2	0.587287	27.2	0.558727
27.25	0.652891	27.3	0.598926	27.25	0.582172	27.25	0.587061	27.25	0.557896
27.3	0.652571	27.35	0.598378	27.3	0.581152	27.3	0.586534	27.3	0.557175
27.35	0.652251	27.4	0.597172	27.35	0.579878	27.35	0.585706	27.35	0.556676
27.4	0.65169	27.45	0.596734	27.4	0.579538	27.4	0.585028	27.4	0.556011
27.45	0.651129	27.5	0.596076	27.45	0.579113	27.45	0.583823	27.45	0.555512
27.5	0.650889	27.55	0.595309	27.5	0.578603	27.5	0.58307	27.5	0.555235
27.55	0.650569	27.6	0.594432	27.55	0.577753	27.55	0.582317	27.55	0.554736
27.6	0.650088	27.65	0.593445	27.6	0.577413	27.6	0.582015	27.6	0.554071
27.65	0.649688	27.7	0.593116	27.65	0.576818	27.65	0.581262	27.65	0.553295
27.7	0.648646	27.75	0.592459	27.7	0.576564	27.7	0.58066	27.7	0.55263
27.75	0.648086	27.8	0.591911	27.75	0.575884	27.75	0.579756	27.75	0.552131
27.8	0.647765	27.85	0.591472	27.8	0.574949	27.8	0.579455	27.8	0.551244
27.85	0.647205	27.9	0.590486	27.85	0.574354	27.85	0.578702	27.85	0.550635
27.9	0.646724	27.95	0.589828	27.9	0.573844	27.95	0.578024	27.9	0.55008
27.95	0.646324	28	0.58917	27.95	0.573674	28	0.577497	27.95	0.549637
28	0.645923	28.05	0.588732	28	0.57257	28.05	0.576894	28	0.549194
28.05	0.645603	28.1	0.587636	28.05	0.572145	28.1	0.57584	28.05	0.548528
28.1	0.644962	28.15	0.587088	28.1	0.57155	28.15	0.575237	28.1	0.54814
28.15	0.644722	28.2	0.58643	28.15	0.57104	28.2	0.574484	28.15	0.547697
28.2	0.644562	28.25	0.585224	28.2	0.570105	28.25	0.573957	28.2	0.547198
28.25	0.643681	28.3	0.584895	28.25	0.569511	28.3	0.573354	28.25	0.546699
28.3	0.64304	28.35	0.584457	28.3	0.568491	28.35	0.572601	28.3	0.546089
28.35	0.642159	28.4	0.58369	28.35	0.567556	28.4	0.571698	28.35	0.545313
28.4	0.641759	28.45	0.583251	28.4	0.567046	28.45	0.571246	28.4	0.544648
28.45	0.641438	28.5	0.582593	28.45	0.566706	28.5	0.570944	28.45	0.543983
28.5	0.641198	28.55	0.581717	28.5	0.566366	28.55	0.570041	28.5	0.543041
28.55	0.640798	28.6	0.580949	28.55	0.565857	28.6	0.568836	28.55	0.542542
28.6	0.640638	28.65	0.579853	28.6	0.565007	28.65	0.568534	28.6	0.542265
28.65	0.640157	28.7	0.578976	28.65	0.564412	28.7	0.567932	28.65	0.541821
28.7	0.639837	28.75	0.57788	28.7	0.563647	28.75	0.567329	28.7	0.540879
28.75	0.639596	28.8	0.576784	28.75	0.563137	28.8	0.566953	28.75	0.540436
28.8	0.638795	28.85	0.576017	28.8	0.563052	28.85	0.56635	28.8	0.540159
28.85	0.638395	28.9	0.575688	28.85	0.562203	28.9	0.565898	28.85	0.53966
28.9	0.637754	28.95	0.575249	28.9	0.561268	28.95	0.565296	28.9	0.538828
28.95	0.637274	29	0.574701	28.95	0.560673	29	0.564468	28.95	0.538496
29	0.636713	29.05	0.574263	29	0.559823	29.05	0.564016	29	0.537997
29.05	0.636393	29.1	0.573276	29.05	0.559313	29.1	0.563488	29.05	0.537387
29.1	0.635912	29.15	0.573057	29.1	0.558973	29.15	0.562359	29.1	0.536888
29.15	0.635432	29.2	0.572728	29.15	0.558464	29.2	0.561606	29.15	0.536057
29.2	0.635031	29.25	0.571413	29.2	0.557869	29.25	0.560777	29.2	0.535447
29.25	0.634631	29.3	0.570865	29.25	0.557444	29.3	0.56025	29.25	0.534726
29.3	0.63423	29.35	0.569878	29.3	0.557104	29.35	0.559648	29.3	0.534172
29.35	0.63375	29.4	0.56933	29.35	0.556424	29.4	0.55897	29.35	0.533396
29.4	0.633269	29.45	0.568782	29.4	0.555659	29.45	0.558518	29.4	0.533008
29.45	0.632869	29.5	0.568344	29.45	0.555065	29.5	0.558066	29.45	0.532509
29.5	0.632468	29.55	0.567357	29.5	0.55464	29.55	0.557388	29.5	0.531844
29.55	0.631828	29.6	0.5667	29.55	0.55379	29.6	0.557087	29.55	0.531567
29.6	0.631107	29.65	0.566042	29.6	0.55294	29.65	0.556409	29.6	0.53129
29.65	0.630706	29.7	0.564946	29.65	0.552345	29.7	0.555882	29.65	0.530791
29.7	0.630466	29.75	0.564507	29.7	0.55192	29.75	0.555053	29.7	0.529738
29.75	0.629986	29.8	0.56385	29.75	0.551156	29.8	0.554602	29.75	0.528962
29.8	0.629905	29.85	0.563302	29.8	0.550561	29.85	0.554225	29.8	0.52874
29.85	0.629185	29.9	0.562863	29.85	0.550051	29.9	0.553246	29.85	0.527909
29.9	0.628544	29.95	0.561657	29.9	0.549796	29.95	0.552869	29.9	0.52741
29.95	0.628144	30	0.561109	29.95	0.549201	30	0.552192	29.95	0.5268
30	0.627663	30.05	0.560123	30	0.548606	30.05	0.551815	30	0.526412
30.05	0.626862	30.1	0.559575	30.05	0.548266	30.1	0.550987	30.05	0.525691
30.1	0.626542	30.15	0.559136	30.1	0.547757	30.15	0.550384	30.1	0.524638
30.15	0.626221	30.2	0.558369	30.15	0.546822	30.2	0.549932	30.15	0.524195
30.2	0.625581	30.25	0.557931	30.2	0.546227	30.25	0.549104	30.2	0.523641
30.25	0.62502	30.3	0.557492	30.25	0.545292	30.3	0.548275	30.25	0.52292
30.3	0.624459	30.35	0.556725	30.3	0.544443	30.35	0.547522	30.3	0.522089
30.35	0.623739	30.4	0.556396	30.35	0.543848	30.4	0.54692	30.35	0.521479
30.4	0.623338	30.45	0.556177	30.4	0.543508	30.45	0.546618	30.4	0.520814
30.45	0.622938	30.5	0.555629	30.45	0.542658	30.5	0.546242	30.45	0.520259
30.5	0.622457	30.55	0.554752	30.5	0.542318	30.55	0.54579	30.5	0.51965
30.55	0.621897	30.6	0.553875	30.55	0.541978	30.6	0.545112	30.55	0.518985
30.6	0.621176	30.65	0.553108	30.6	0.541213	30.65	0.544359	30.6	0.518319
30.65	0.620615	30.7	0.552559	30.65	0.540789	30.7	0.543757	30.65	0.517543
30.7	0.620455	30.75	0.551573	30.7	0.540279	30.75	0.543079	30.7	0.516657
30.75	0.619894	30.8	0.551244	30.75	0.539939	30.8	0.542627	30.75	0.51588
30.8	0.619494	30.85	0.550696	30.8	0.539429	30.85	0.542326	30.8	0.515104
30.85	0.619173	30.9	0.549929	30.85	0.538494	30.9	0.541573	30.85	0.514439
30.9	0.618773	30.95	0.54971	30.9	0.537729	30.95	0.540669	30.9	0.513885
30.95	0.618212	31	0.548833	30.95	0.53688	31	0.539916	30.95	0.513442
31	0.617972	31.05	0.548723	31	0.53603	31.05	0.539464	31	0.512555
31.05	0.617492	31.1	0.548065	31.05	0.535435	31.1	0.539012	31.05	0.511612
31.1	0.617091	31.15	0.547627	31.1	0.534925	31.15	0.53856	31.1	0.511058
31.15	0.616691	31.2	0.54686	31.15	0.534415	31.2	0.538108	31.15	0.510615
31.2	0.61589	31.25	0.546312	31.2	0.534245	31.25	0.537732	31.2	0.510005
31.25	0.61565	31.3	0.545873	31.25	0.533396	31.3	0.537129	31.25	0.509118
31.3	0.615009	31.35	0.545106	31.3	0.532631	31.35	0.536376	31.3	0.508398
31.35	0.614448	31.4	0.544558	31.35	0.531866	31.4	0.535924	31.35	0.507511
31.4	0.613968	31.45	0.543681	31.4	0.531101	31.45	0.535397	31.4	0.507012
31.45	0.613407	31.5	0.542914	31.45	0.530591	31.5	0.53502	31.45	0.506291
31.5	0.612926	31.55	0.542146	31.5	0.529912	31.55	0.534644	31.5	0.505792
31.55	0.612286	31.6	0.541269	31.55	0.529232	31.6	0.533514	31.55	0.505016
31.6	0.612045	31.65	0.540502	31.6	0.528722	31.65	0.533138	31.6	0.504684
31.65	0.611645	31.7	0.539735	31.65	0.528212	31.7	0.532761	31.65	0.504185
31.7	0.610764	31.75	0.539516	31.7	0.527702	31.75	0.532083	31.7	0.503741
31.75	0.610203	31.8	0.539187	31.75	0.527362	31.8	0.531481	31.75	0.503021
31.8	0.609803	31.85	0.538858	31.8	0.526513	31.85	0.530803	31.8	0.502522
31.85	0.609082	31.9	0.537762	31.85	0.526173	31.9	0.5302	31.85	0.501968
31.9	0.608522	31.95	0.537214	31.9	0.525323	31.95	0.529673	31.9	0.501192
31.95	0.608121	32	0.536008	31.95	0.524728	32	0.529221	31.95	0.500748
32	0.6074	32.05	0.53546	32	0.524133	32.05	0.528845	32	0.499972
32.05	0.60676	32.1	0.534583	32.05	0.523538	32.1	0.528016	32.05	0.499196
32.1	0.606439	32.15	0.534144	32.1	0.522859	32.15	0.527564	32.1	0.498864
32.15	0.606119	32.2	0.533596	32.15	0.522434	32.2	0.527037	32.15	0.49842
32.2	0.605478	32.25	0.533158	32.2	0.521754	32.25	0.526661	32.2	0.498088
32.25	0.604998	32.3	0.53272	32.25	0.521159	32.3	0.526133	32.25	0.497478
32.3	0.604357	32.35	0.531623	32.3	0.520139	32.35	0.525456	32.3	0.497035
32.35	0.604117	32.4	0.531514	32.35	0.519375	32.4	0.524853	32.35	0.496868
32.4	0.603716	32.45	0.530966	32.4	0.518695	32.45	0.524025	32.4	0.496203
32.45	0.603316	32.5	0.530418	32.45	0.518015	32.5	0.523422	32.45	0.495483
32.5	0.602835	32.55	0.529212	32.5	0.51725	32.55	0.52297	32.5	0.495039
32.55	0.602275	32.6	0.528335	32.55	0.516655	32.6	0.522217	32.55	0.494374
32.6	0.601554	32.65	0.527458	32.6	0.516061	32.65	0.521841	32.6	0.493764
32.65	0.600833	32.7	0.52702	32.65	0.515551	32.7	0.521389	32.65	0.493376
32.7	0.600673	32.75	0.526581	32.7	0.514531	32.75	0.521163	32.7	0.492711
32.75	0.600112	32.8	0.526143	32.75	0.513596	32.8	0.520786	32.75	0.492212
32.8	0.599551	32.85	0.525156	32.8	0.513171	32.85	0.520033	32.8	0.491492
32.85	0.599311	32.9	0.524827	32.85	0.512746	32.9	0.519054	32.85	0.490882
32.9	0.598991	32.95	0.524389	32.9	0.512152	32.95	0.518753	32.9	0.490383
32.95	0.598671	33	0.52417	32.95	0.511727	33	0.518452	32.95	0.48994
33	0.59851	33.05	0.523512	33	0.510962	33.05	0.517924	33	0.48933
33.05	0.59811	33.1	0.522745	33.05	0.510622	33.1	0.517096	33.05	0.488665
33.1	0.59787	33.15	0.522306	33.1	0.509942	33.15	0.516493	33.1	0.487944
33.15	0.597709	33.2	0.521868	33.15	0.509347	33.2	0.516117	33.15	0.487334
33.2	0.596828	33.25	0.521101	33.2	0.508498	33.25	0.515288	33.2	0.486836
33.25	0.596348	33.3	0.520443	33.25	0.507988	33.3	0.514535	33.25	0.486614
33.3	0.595867	33.35	0.519895	33.3	0.507138	33.35	0.513858	33.3	0.485949
33.35	0.595387	33.4	0.519566	33.35	0.506713	33.4	0.513255	33.35	0.485505
33.4	0.595066	33.45	0.519018	33.4	0.505863	33.45	0.513029	33.4	0.484729
33.45	0.594346	33.5	0.518579	33.45	0.505778	33.5	0.512427	33.45	0.484009
33.5	0.594025	33.55	0.517703	33.5	0.504589	33.55	0.511824	33.5	0.483454
33.55	0.593865	33.6	0.517264	33.55	0.503909	33.6	0.511222	33.55	0.4829
33.6	0.593465	33.65	0.516716	33.6	0.503484	33.65	0.510243	33.6	0.482346
33.65	0.593064	33.7	0.515949	33.65	0.502889	33.7	0.510017	33.65	0.482069
33.7	0.592664	33.75	0.515729	33.7	0.502294	33.75	0.509188	33.7	0.481681
33.75	0.592183	33.8	0.514962	33.75	0.501954	33.8	0.508887	33.75	0.481237
33.8	0.591703	33.85	0.514524	33.8	0.50153	33.85	0.50851	33.8	0.480517
33.85	0.591462	33.9	0.513756	33.85	0.50102	33.9	0.507456	33.85	0.479962
33.9	0.590662	33.95	0.513208	33.9	0.500425	33.95	0.507305	33.9	0.479186
33.95	0.590181	34	0.51288	33.95	0.499575	34	0.507004	33.95	0.478687
34	0.58954	34.05	0.512112	34	0.49898	34.05	0.506402	34	0.47841
34.05	0.5889	34.1	0.511674	34.05	0.498215	34.1	0.505874	34.05	0.47769
34.1	0.588739	34.15	0.511126	34.1	0.497451	34.15	0.505197	34.1	0.477523
34.15	0.587858	34.2	0.510797	34.15	0.496941	34.2	0.50482	34.15	0.476637
34.2	0.587458	34.25	0.510687	34.2	0.496006	34.25	0.504443	34.2	0.476027
34.25	0.587058	34.3	0.510139	34.25	0.495666	34.3	0.503615	34.25	0.475473
34.3	0.586417	34.35	0.509591	34.3	0.495496	34.35	0.503088	34.3	0.475029
34.35	0.586016	34.4	0.509043	34.35	0.494562	34.4	0.502259	34.35	0.474364
34.4	0.585215	34.45	0.508166	34.4	0.494137	34.45	0.501808	34.4	0.473754
34.45	0.584495	34.5	0.508057	34.45	0.493627	34.5	0.501431	34.45	0.473422
34.5	0.584254	34.55	0.507618	34.5	0.493202	34.55	0.501205	34.5	0.472701
34.55	0.583534	34.6	0.50718	34.55	0.492267	34.6	0.500527	34.55	0.47187
34.6	0.582893	34.65	0.506412	34.6	0.491672	34.65	0.500226	34.6	0.471149
34.65	0.582332	34.7	0.505974	34.65	0.491417	34.7	0.499925	34.65	0.470373
34.7	0.581531	34.75	0.505645	34.7	0.490908	34.75	0.499473	34.7	0.469763
34.75	0.580811	34.8	0.505207	34.75	0.490228	34.8	0.499247	34.75	0.469264
34.8	0.58017	34.85	0.504659	34.8	0.489718	34.85	0.498946	34.8	0.468821
34.85	0.58001	34.9	0.504001	34.85	0.489038	34.9	0.49872	34.85	0.468433
34.9	0.579529	34.95	0.503672	34.9	0.488358	34.95	0.497967	34.9	0.468156
34.95	0.579129	35	0.503124	34.95	0.487933	35	0.497741	34.95	0.467546
35	0.578888	35.05	0.502686	35	0.487339	35.05	0.497213	35	0.467103
35.05	0.578248	35.1	0.501809	35.05	0.486744	35.1	0.496536	35.05	0.466548
35.1	0.577767	35.15	0.50137	35.1	0.486234	35.15	0.496008	35.1	0.465939
35.15	0.577287	35.2	0.501261	35.15	0.485724	35.2	0.495557	35.15	0.465606
35.2	0.576886	35.25	0.500384	35.2	0.485299	35.25	0.494879	35.2	0.465163
35.25	0.576325	35.3	0.499836	35.25	0.484959	35.3	0.494352	35.25	0.464664
35.3	0.576005	35.35	0.499178	35.3	0.484789	35.35	0.493674	35.3	0.463943
35.35	0.575765	35.4	0.498959	35.35	0.484364	35.4	0.492996	35.35	0.463334
35.4	0.574964	35.45	0.498301	35.4	0.48377	35.45	0.492469	35.4	0.462946
35.45	0.574884	35.5	0.497643	35.45	0.48343	35.5	0.492167	35.45	0.462391
35.5	0.573923	35.55	0.497205	35.5	0.48292	35.55	0.491942	35.5	0.461671
35.55	0.573683	35.6	0.497095	35.55	0.482495	35.6	0.491791	35.55	0.460895
35.6	0.573042	35.65	0.496876	35.6	0.48207	35.65	0.491188	35.6	0.460507
35.65	0.572641	35.7	0.496547	35.65	0.4819	35.7	0.490435	35.65	0.459897
35.7	0.571921	35.75	0.496109	35.7	0.48156	35.75	0.489682	35.7	0.459453
35.75	0.5716	35.8	0.495341	35.75	0.480965	35.8	0.48923	35.75	0.458733
35.8	0.570879	35.85	0.494684	35.8	0.48054	35.85	0.488703	35.8	0.458179
35.85	0.570559	35.9	0.494026	35.85	0.480286	35.9	0.487875	35.85	0.457569
35.9	0.569998	35.95	0.493807	35.9	0.480116	35.95	0.486745	35.9	0.456959
35.95	0.569758	36	0.493149	35.95	0.479436	36	0.486444	35.95	0.456183
36	0.569198	36.05	0.492382	36	0.479181	36.05	0.486142	36	0.455629
36.05	0.568797	36.1	0.491943	36.05	0.478671	36.1	0.485766	36.05	0.455019
36.1	0.568156	36.15	0.491286	36.1	0.478246	36.15	0.485239	36.1	0.454354
36.15	0.567436	36.2	0.490628	36.15	0.477736	36.2	0.484712	36.15	0.453911
36.2	0.567195	36.25	0.49008	36.2	0.477651	36.25	0.483958	36.2	0.453301
36.25	0.567035	36.3	0.489532	36.25	0.477141	36.3	0.48313	36.25	0.452802
36.3	0.566635	36.35	0.489093	36.3	0.476632	36.35	0.482904	36.3	0.452469
36.35	0.566555	36.4	0.488765	36.35	0.476462	36.4	0.482076	36.35	0.451804
36.4	0.566314	36.45	0.487669	36.4	0.475952	36.45	0.481624	36.4	0.451139
36.45	0.565674	36.5	0.487449	36.45	0.475357	36.5	0.480569	36.45	0.450696
36.5	0.565513	36.55	0.487011	36.5	0.474847	36.55	0.479892	36.5	0.45003
36.55	0.565193	36.6	0.486901	36.55	0.474507	36.6	0.47944	36.55	0.449587
36.6	0.565033	36.65	0.486353	36.6	0.474337	36.65	0.478912	36.6	0.449033
36.65	0.564712	36.75	0.485476	36.65	0.473912	36.7	0.478461	36.65	0.448257
36.7	0.564392	36.8	0.484928	36.7	0.473402	36.75	0.478009	36.7	0.447647
36.75	0.563912	36.85	0.48449	36.75	0.472978	36.8	0.477406	36.75	0.447093
36.8	0.563351	36.9	0.483942	36.8	0.472383	36.85	0.476804	36.8	0.446483
36.85	0.56279	36.95	0.483394	36.85	0.471788	36.95	0.476277	36.85	0.44604
36.9	0.56231	37	0.482517	36.9	0.471533	37	0.475448	36.9	0.44543
36.95	0.56215	37.05	0.481969	36.95	0.470938	37.05	0.474846	36.95	0.444654
37	0.561589	37.1	0.48164	37	0.470343	37.1	0.474092	37	0.444543
37.05	0.561108	37.15	0.481092	37.05	0.469918	37.15	0.473264	37.05	0.443822
37.1	0.560788	37.2	0.480653	37.1	0.469494	37.2	0.472887	37.1	0.443379
37.15	0.560147	37.25	0.480434	37.15	0.468899	37.25	0.47236	37.15	0.442825
37.2	0.559667	37.3	0.479996	37.2	0.467964	37.3	0.471682	37.2	0.442326
37.25	0.559346	37.35	0.479667	37.25	0.467624	37.35	0.470553	37.25	0.442049
37.3	0.559106	37.4	0.479119	37.3	0.466859	37.4	0.470176	37.3	0.441661
37.35	0.558385	37.45	0.47868	37.35	0.466179	37.45	0.4698	37.35	0.440996
37.4	0.558225	37.5	0.478023	37.4	0.46567	37.5	0.468971	37.4	0.440497
37.45	0.557584	37.55	0.477255	37.45	0.465245	37.55	0.46867	37.45	0.439721
37.5	0.557184	37.6	0.476707	37.5	0.464735	37.6	0.468067	37.5	0.439111
37.55	0.556543	37.65	0.476378	37.55	0.464395	37.65	0.467842	37.55	0.438501
37.6	0.555983	37.7	0.476159	37.6	0.46414	37.7	0.467088	37.6	0.438113
37.65	0.555742	37.75	0.475282	37.65	0.4638	37.75	0.466712	37.65	0.437781
37.7	0.555502	37.8	0.474844	37.7	0.46329	37.8	0.46626	37.7	0.437448
37.75	0.555262	37.85	0.474405	37.75	0.462441	37.85	0.466034	37.75	0.437115
37.8	0.554701	37.9	0.474077	37.8	0.462101	37.9	0.465733	37.8	0.436561
37.85	0.554301	37.95	0.473309	37.85	0.461846	37.95	0.465055	37.85	0.435896
37.9	0.5539	38	0.47309	37.9	0.461166	38	0.464829	37.9	0.435508
37.95	0.55358	38.05	0.472652	37.95	0.460571	38.05	0.464452	37.95	0.434954
38	0.552619	38.1	0.472103	38	0.460231	38.1	0.463925	38	0.434455
38.05	0.551978	38.15	0.471665	38.05	0.459636	38.15	0.463624	38.05	0.433457
38.1	0.551498	38.2	0.471227	38.1	0.459211	38.2	0.463172	38.1	0.433014
38.15	0.550937	38.25	0.470459	38.15	0.458277	38.25	0.46272	38.15	0.432459
38.2	0.550457	38.3	0.47013	38.2	0.457852	38.3	0.461967	38.2	0.432071
38.25	0.550136	38.35	0.468925	38.25	0.457342	38.35	0.46144	38.25	0.431295
38.3	0.549656	38.4	0.468267	38.3	0.456747	38.4	0.461063	38.3	0.430852
38.35	0.549095	38.45	0.467938	38.35	0.455897	38.45	0.460536	38.35	0.430021
38.4	0.549015	38.5	0.467719	38.4	0.455812	38.5	0.459934	38.4	0.429522
38.45	0.548534	38.55	0.467609	38.45	0.455557	38.55	0.459256	38.45	0.429244
38.5	0.548134	38.6	0.46739	38.5	0.455218	38.6	0.458503	38.5	0.429023
38.55	0.547894	38.65	0.46728	38.55	0.454538	38.65	0.457976	38.55	0.428524
38.6	0.547653	38.7	0.466952	38.6	0.454283	38.7	0.457599	38.6	0.42808
38.65	0.547333	38.75	0.466513	38.65	0.454113	38.75	0.457524	38.65	0.42736
38.7	0.546612	38.8	0.465856	38.7	0.453688	38.8	0.456921	38.7	0.426972
38.8	0.546132	38.85	0.465746	38.75	0.452923	38.85	0.456545	38.75	0.426473
38.85	0.545731	38.9	0.465417	38.8	0.452498	38.9	0.456168	38.8	0.426085
38.9	0.545411	38.95	0.465198	38.85	0.452243	38.95	0.455641	38.85	0.425697
38.95	0.54477	39	0.464869	38.9	0.451734	39	0.455415	38.9	0.425531
39	0.54429	39.05	0.46454	38.95	0.451564	39.05	0.455114	38.95	0.42542
39.05	0.543649	39.1	0.463882	39	0.451054	39.1	0.454587	39	0.425032
39.1	0.543489	39.15	0.462896	39.05	0.450459	39.15	0.454135	39.05	0.424588
39.15	0.543248	39.2	0.462786	39.1	0.449949	39.2	0.453758	39.1	0.424311
39.2	0.543008	39.25	0.462238	39.15	0.449439	39.25	0.453382	39.15	0.423757
39.25	0.542768	39.3	0.461581	39.2	0.449099	39.3	0.453005	39.2	0.423314
39.3	0.542127	39.35	0.460813	39.25	0.449014	39.35	0.452779	39.25	0.422815
39.35	0.541647	39.4	0.459827	39.3	0.448674	39.4	0.452026	39.3	0.422316
39.4	0.541006	39.45	0.459498	39.35	0.448419	39.45	0.451273	39.35	0.421928
39.45	0.540926	39.5	0.459279	39.4	0.448165	39.5	0.45067	39.4	0.421429
39.5	0.540525	39.55	0.45895	39.45	0.447315	39.55	0.450068	39.45	0.421207
39.55	0.540285	39.6	0.458183	39.5	0.446975	39.6	0.449089	39.5	0.420598
39.6	0.539644	39.65	0.457744	39.55	0.446635	39.65	0.448787	39.55	0.42032
39.65	0.538924	39.7	0.457086	39.6	0.44604	39.7	0.448185	39.6	0.420043
39.7	0.538844	39.75	0.456538	39.65	0.44519	39.75	0.447808	39.65	0.419711
39.75	0.538363	39.8	0.455881	39.7	0.44468	39.8	0.446679	39.7	0.419101
39.8	0.538203	39.85	0.455333	39.75	0.444086	39.85	0.446377	39.75	0.418768
39.85	0.537722	39.9	0.454894	39.8	0.443831	39.9	0.445549	39.8	0.418325
39.9	0.537162	39.95	0.454127	39.85	0.443491	39.95	0.445097	39.85	0.417992
39.95	0.536681	40	0.453469	39.9	0.442981	40	0.444796	39.9	0.417715
40	0.536281	40.05	0.452702	39.95	0.442811	40.05	0.444043	39.95	0.417327
40.05	0.53596	40.1	0.452044	40	0.442046	40.1	0.443666	40	0.417105
40.1	0.535159	40.15	0.451167	40.05	0.441536	40.15	0.44329	40.05	0.416662
40.15	0.534919	40.2	0.450839	40.1	0.441111	40.2	0.442838	40.1	0.416163
40.2	0.534599	40.25	0.449962	40.15	0.440517	40.25	0.442461	40.15	0.415775
40.25	0.533798	40.3	0.449414	40.2	0.440007	40.3	0.442235	40.2	0.415387
40.3	0.533157	40.35	0.449085	40.25	0.439157	40.35	0.441934	40.25	0.415221
40.35	0.532917	40.4	0.448646	40.3	0.438562	40.4	0.441557	40.3	0.414999
40.4	0.532597	40.45	0.447989	40.35	0.438137	40.45	0.441181	40.35	0.414611
40.45	0.532116	40.5	0.447441	40.4	0.437797	40.5	0.440729	40.4	0.414001
40.5	0.531956	40.55	0.446892	40.45	0.437203	40.55	0.440428	40.45	0.41378
40.55	0.531555	40.6	0.446673	40.5	0.436608	40.6	0.439825	40.5	0.413558
40.6	0.531155	40.65	0.445906	40.55	0.436098	40.65	0.439147	40.55	0.413059
40.65	0.530754	40.75	0.445029	40.6	0.435673	40.7	0.438846	40.6	0.41256
40.7	0.530274	40.8	0.444371	40.65	0.435078	40.75	0.438093	40.65	0.412172
40.75	0.529954	40.85	0.443823	40.7	0.434568	40.8	0.437717	40.7	0.411673
40.8	0.529473	40.9	0.443385	40.75	0.434143	40.85	0.437265	40.75	0.411396
40.85	0.528752	41	0.443275	40.8	0.433719	40.9	0.436888	40.8	0.41062
40.9	0.528432	41.05	0.442508	40.85	0.432954	40.95	0.436587	40.85	0.410232
40.95	0.528192	41.1	0.442289	40.9	0.432444	41	0.43621	40.9	0.409789
41	0.528031	41.15	0.441741	40.95	0.431849	41.05	0.435909	40.95	0.409401
41.05	0.527791	41.2	0.441193	41	0.431254	41.1	0.435457	41	0.408902
41.1	0.52723	41.25	0.440425	41.05	0.430659	41.15	0.43493	41.05	0.408514
41.15	0.52659	41.3	0.440316	41.1	0.43015	41.2	0.434553	41.1	0.408126
41.2	0.525949	41.35	0.439768	41.15	0.430065	41.25	0.433951	41.15	0.407793
41.25	0.525549	41.4	0.439329	41.2	0.429215	41.3	0.433499	41.2	0.407239
41.3	0.525068	41.45	0.438891	41.25	0.42828	41.35	0.432972	41.25	0.406796
41.35	0.524507	41.5	0.438014	41.3	0.427855	41.4	0.432369	41.3	0.406408
41.4	0.524027	41.55	0.437575	41.35	0.427345	41.45	0.431917	41.35	0.40602
41.45	0.523787	41.6	0.437137	41.4	0.42692	41.5	0.43139	41.4	0.405354
41.5	0.523306	41.65	0.436589	41.45	0.426411	41.55	0.430637	41.45	0.404689
41.55	0.522826	41.7	0.43637	41.5	0.426071	41.6	0.43011	41.5	0.404523
41.6	0.522425	41.75	0.435931	41.55	0.425476	41.65	0.429959	41.55	0.404301
41.65	0.522105	41.8	0.435383	41.6	0.424711	41.7	0.429357	41.6	0.403692
41.7	0.521784	41.85	0.434835	41.65	0.424371	41.75	0.42898	41.65	0.403414
41.75	0.521464	41.9	0.434397	41.7	0.423946	41.8	0.428378	41.7	0.402916
41.8	0.520903	41.95	0.434068	41.75	0.423436	41.85	0.427775	41.75	0.402361
41.85	0.520583	42	0.433629	41.8	0.422927	41.9	0.427399	41.8	0.402029
41.9	0.520343	42.05	0.433191	41.85	0.422332	41.95	0.427323	41.85	0.401419
41.95	0.519702	42.1	0.433081	41.9	0.421652	42	0.426344	41.9	0.400809
42	0.518981	42.15	0.432424	41.95	0.420887	42.05	0.425968	41.95	0.4002
42.05	0.5181	42.2	0.431875	42	0.420462	42.1	0.42529	42	0.399701
42.1	0.517379	42.25	0.431766	42.05	0.419952	42.15	0.425064	42.05	0.399202
42.15	0.517059	42.3	0.431547	42.1	0.419613	42.2	0.424763	42.1	0.398814
42.2	0.516739	42.35	0.430779	42.15	0.419103	42.25	0.423859	42.15	0.398426
42.25	0.516498	42.4	0.43067	42.2	0.418848	42.3	0.423257	42.2	0.397816
42.3	0.516418	42.45	0.430231	42.25	0.418338	42.35	0.42288	42.25	0.397428
42.35	0.516018	42.5	0.429574	42.3	0.417828	42.4	0.422353	42.3	0.397151
42.4	0.515217	42.55	0.429135	42.35	0.417488	42.45	0.421675	42.35	0.396763
42.45	0.514576	42.6	0.428697	42.4	0.417063	42.5	0.421298	42.4	0.396264
42.5	0.513856	42.65	0.428368	42.45	0.416553	42.55	0.420319	42.45	0.39571
42.55	0.513535	42.7	0.42782	42.5	0.415789	42.6	0.419867	42.5	0.395266
42.6	0.513295	42.75	0.426943	42.55	0.415364	42.65	0.41934	42.55	0.394823
42.65	0.512975	42.8	0.426614	42.6	0.414854	42.7	0.418888	42.6	0.394213
42.7	0.512734	42.85	0.426285	42.65	0.414344	42.75	0.418512	42.65	0.393714
42.75	0.512414	42.9	0.426066	42.7	0.414089	42.8	0.417759	42.7	0.393326
42.8	0.511853	42.95	0.425628	42.75	0.413834	42.85	0.417533	42.75	0.392883
42.85	0.511373	43	0.425299	42.8	0.413409	42.9	0.417006	42.8	0.392384
42.9	0.510572	43.05	0.42486	42.85	0.412984	42.95	0.416629	42.85	0.391885
42.95	0.510412	43.1	0.423764	42.9	0.412814	43	0.416328	42.9	0.391497
43	0.510011	43.15	0.423435	42.95	0.412135	43.05	0.415951	42.95	0.39122
43.05	0.509531	43.2	0.422997	43	0.411455	43.1	0.41565	43	0.391054
43.1	0.509451	43.25	0.422558	43.05	0.411115	43.15	0.415198	43.05	0.390721
43.15	0.50881	43.3	0.422339	43.1	0.410775	43.2	0.414897	43.1	0.390222
43.2	0.50857	43.35	0.421353	43.15	0.41052	43.25	0.414294	43.15	0.389613
43.25	0.508009	43.4	0.421133	43.2	0.410095	43.3	0.413767	43.2	0.389114
43.3	0.507448	43.45	0.420585	43.25	0.41001	43.35	0.413391	43.25	0.388726
43.35	0.507208	43.5	0.420366	43.3	0.409755	43.4	0.412863	43.3	0.388449
43.4	0.506808	43.55	0.419928	43.35	0.40916	43.45	0.412186	43.35	0.387783
43.45	0.506407	43.6	0.419708	43.4	0.408906	43.5	0.411734	43.4	0.38734
43.5	0.505847	43.65	0.41927	43.45	0.408396	43.55	0.411282	43.45	0.386952
43.55	0.505606	43.7	0.419051	43.5	0.408141	43.6	0.410981	43.5	0.386675
43.6	0.505046	43.75	0.418503	43.55	0.407801	43.65	0.410152	43.55	0.386231
43.65	0.504485	43.8	0.418283	43.6	0.407461	43.7	0.409248	43.6	0.385622
43.7	0.503844	43.85	0.417845	43.65	0.406951	43.75	0.408797	43.65	0.385234
43.75	0.503364	43.9	0.417187	43.7	0.406356	43.8	0.408571	43.7	0.384735
43.8	0.503123	43.95	0.417078	43.75	0.405846	43.85	0.408269	43.75	0.384402
43.85	0.502723	44	0.41631	43.8	0.405337	43.9	0.407742	43.8	0.383848
43.9	0.502162	44.05	0.416091	43.85	0.404912	43.95	0.406914	43.85	0.383349
43.95	0.501922	44.1	0.415434	43.9	0.404487	44	0.406311	43.9	0.382961
44	0.501682	44.15	0.414776	43.95	0.404232	44.05	0.406085	43.95	0.38224
44.05	0.501362	44.2	0.414557	44	0.403722	44.1	0.405558	44	0.38213
44.1	0.500961	44.25	0.414228	44.05	0.403382	44.15	0.405106	44.05	0.381631
44.15	0.500801	44.3	0.413899	44.1	0.402872	44.2	0.404428	44.1	0.381464
44.2	0.50016	44.35	0.413351	44.15	0.402447	44.25	0.403977	44.15	0.380799
44.25	0.49976	44.4	0.412912	44.2	0.401852	44.3	0.403675	44.2	0.38019
44.3	0.499119	44.45	0.411926	44.25	0.401173	44.35	0.403525	44.25	0.37958
44.35	0.498959	44.5	0.411707	44.3	0.400663	44.4	0.402997	44.3	0.379247
44.4	0.498158	44.55	0.411597	44.35	0.400238	44.45	0.402621	44.35	0.378915
44.45	0.497838	44.6	0.411049	44.4	0.399983	44.5	0.40232	44.4	0.37825
44.5	0.497277	44.65	0.410501	44.45	0.399473	44.55	0.401792	44.45	0.378139
44.55	0.496716	44.7	0.410282	44.5	0.399303	44.6	0.401567	44.5	0.377862
44.6	0.496396	44.75	0.409953	44.55	0.398963	44.65	0.40119	44.55	0.377474
44.65	0.496076	44.8	0.409405	44.6	0.398368	44.7	0.400813	44.6	0.377086
44.7	0.495755	44.85	0.408966	44.65	0.398283	44.75	0.400512	44.65	0.376531
44.75	0.495435	44.9	0.408528	44.7	0.397944	44.8	0.400136	44.7	0.375866
44.8	0.495195	44.95	0.408089	44.75	0.397519	44.85	0.399533	44.75	0.375644
44.85	0.494714	45	0.407651	44.8	0.397179	44.9	0.399382	44.8	0.375367
44.9	0.494073	45.05	0.407322	44.85	0.397094	44.95	0.398855	44.85	0.374757
44.95	0.493913	45.1	0.406774	44.9	0.396839	45	0.398328	44.9	0.374647
45	0.493593	45.15	0.406555	44.95	0.396584	45.05	0.397726	44.95	0.374203
45.05	0.493272	45.2	0.406226	45	0.395819	45.1	0.397424	45	0.37376
45.1	0.493032	45.25	0.406007	45.05	0.395564	45.15	0.397048	45.05	0.373039
45.15	0.492632	45.3	0.405568	45.1	0.395479	45.2	0.396746	45.1	0.372485
45.2	0.491831	45.35	0.40502	45.15	0.394884	45.25	0.396445	45.15	0.371986
45.25	0.49135	45.4	0.404691	45.25	0.394545	45.3	0.395993	45.2	0.371432
45.3	0.49103	45.45	0.404582	45.3	0.394205	45.35	0.395692	45.25	0.370933
45.35	0.490549	45.5	0.404472	45.35	0.394035	45.4	0.395014	45.3	0.370656
45.4	0.489749	45.55	0.404253	45.4	0.393695	45.45	0.394788	45.35	0.370434
45.45	0.489268	45.6	0.403924	45.45	0.39327	45.5	0.394487	45.4	0.370157
45.5	0.488868	45.65	0.403266	45.5	0.392675	45.55	0.394261	45.45	0.369769
45.55	0.488307	45.7	0.402828	45.55	0.39208	45.6	0.39396	45.5	0.369381
45.6	0.487906	45.75	0.40228	45.6	0.391655	45.65	0.393357	45.55	0.368827
45.65	0.487506	45.8	0.401732	45.65	0.391485	45.7	0.392755	45.6	0.368549
45.7	0.487025	45.85	0.401184	45.7	0.390891	45.75	0.392152	45.65	0.368106
45.75	0.486545	45.9	0.400745	45.8	0.390296	45.8	0.391475	45.7	0.367552
45.8	0.485904	45.95	0.400417	45.85	0.390041	45.85	0.390872	45.75	0.366887
45.85	0.485344	46	0.400088	45.9	0.389701	45.9	0.389968	45.8	0.366554
45.95	0.484943	46.05	0.399868	45.95	0.389276	45.95	0.389516	45.85	0.366388
46	0.484623	46.1	0.39943	46	0.389021	46	0.389065	45.9	0.366166
46.05	0.484383	46.15	0.398772	46.05	0.388596	46.05	0.388839	45.95	0.365778
46.1	0.484062	46.2	0.398553	46.1	0.388086	46.1	0.388236	46	0.365501
46.15	0.483822	46.25	0.397895	46.15	0.387576	46.15	0.38801	46.05	0.364947
46.2	0.483582	46.3	0.397567	46.2	0.387067	46.2	0.387558	46.1	0.364559
46.25	0.483101	46.35	0.397347	46.25	0.386812	46.25	0.387257	46.15	0.364004
46.3	0.482861	46.4	0.396799	46.3	0.386302	46.3	0.386504	46.2	0.363672
46.35	0.48214	46.45	0.39647	46.35	0.385877	46.35	0.385751	46.25	0.363284
46.4	0.481259	46.5	0.395813	46.4	0.385197	46.4	0.385374	46.3	0.362674
46.45	0.481019	46.55	0.395265	46.45	0.384517	46.45	0.384998	46.35	0.36223
46.5	0.480538	46.6	0.395045	46.5	0.384092	46.5	0.384395	46.4	0.361842
46.55	0.480058	46.65	0.394826	46.55	0.383753	46.55	0.383868	46.45	0.361344
46.6	0.479577	46.7	0.394388	46.6	0.383243	46.6	0.383491	46.5	0.360845
46.65	0.478856	46.75	0.39384	46.65	0.382818	46.65	0.383115	46.55	0.360346
46.7	0.478456	46.8	0.393401	46.7	0.382648	46.7	0.382964	46.6	0.359902
46.75	0.477975	46.85	0.392963	46.75	0.382393	46.75	0.382588	46.65	0.359625
46.8	0.477655	46.9	0.392853	46.8	0.382053	46.8	0.382136	46.7	0.359126
46.85	0.477174	46.95	0.392415	46.85	0.381373	46.85	0.381835	46.75	0.358572
46.9	0.476694	47	0.392086	46.9	0.381118	46.9	0.381533	46.8	0.35824
46.95	0.476293	47.05	0.391976	46.95	0.380863	46.95	0.381232	46.85	0.357907
47	0.475973	47.1	0.391538	47	0.380354	47	0.381081	46.9	0.35763
47.05	0.475733	47.15	0.391319	47.05	0.380014	47.05	0.38063	46.95	0.357076
47.1	0.475332	47.2	0.390771	47.1	0.379929	47.1	0.380253	47	0.35641
47.15	0.475172	47.25	0.390442	47.15	0.379079	47.2	0.380102	47.05	0.356078
47.2	0.474692	47.3	0.389674	47.2	0.378484	47.25	0.379726	47.1	0.355413
47.25	0.474371	47.35	0.389017	47.25	0.377889	47.3	0.379349	47.15	0.355025
47.3	0.473891	47.4	0.388578	47.3	0.377464	47.35	0.379123	47.2	0.354692
47.35	0.47349	47.45	0.387701	47.35	0.377209	47.4	0.378897	47.25	0.354138
47.4	0.47317	47.5	0.387373	47.4	0.377039	47.45	0.378521	47.3	0.353417
47.45	0.47301	47.55	0.387044	47.45	0.376445	47.5	0.37837	47.35	0.352863
47.5	0.472689	47.6	0.386934	47.5	0.376105	47.55	0.378069	47.4	0.35253
47.55	0.472289	47.65	0.386715	47.55	0.375595	47.6	0.377692	47.45	0.35181
47.6	0.471648	47.7	0.386496	47.6	0.37551	47.65	0.377165	47.5	0.351533
47.65	0.471088	47.75	0.386276	47.65	0.375425	47.7	0.376563	47.55	0.351255
47.7	0.470607	47.8	0.385948	47.7	0.37483	47.75	0.376111	47.6	0.350867
47.75	0.470046	47.85	0.385838	47.75	0.37432	47.8	0.375734	47.65	0.350369
47.8	0.469806	47.9	0.3854	47.8	0.374065	47.85	0.375207	47.7	0.349703
47.85	0.469486	47.95	0.384851	47.85	0.37347	47.9	0.37468	47.75	0.349482
47.9	0.469005	48	0.384413	47.9	0.372961	47.95	0.374153	47.8	0.349149
47.95	0.468605	48.05	0.384084	47.95	0.372791	48	0.37355	47.85	0.348872
48	0.468124	48.1	0.383317	48	0.371941	48.05	0.373324	47.9	0.348207
48.05	0.467964	48.15	0.382988	48.05	0.371431	48.1	0.373174	47.95	0.347874
48.1	0.467804	48.2	0.382659	48.1	0.371346	48.15	0.372496	48	0.347486
48.15	0.467564	48.25	0.382111	48.15	0.371261	48.2	0.371893	48.05	0.347209
48.2	0.467083	48.3	0.381892	48.2	0.370836	48.25	0.371517	48.1	0.346655
48.25	0.466683	48.35	0.381344	48.25	0.370496	48.3	0.37099	48.15	0.346211
48.3	0.466282	48.4	0.381015	48.3	0.369731	48.35	0.370613	48.2	0.345602
48.35	0.466042	48.45	0.380686	48.35	0.369052	48.4	0.370086	48.25	0.345269
48.4	0.465722	48.5	0.380577	48.4	0.368542	48.45	0.369935	48.3	0.344881
48.45	0.465321	48.55	0.380248	48.45	0.367947	48.5	0.369559	48.35	0.344493
48.5	0.465001	48.6	0.379809	48.5	0.367692	48.55	0.369107	48.4	0.344105
48.55	0.46444	48.65	0.379152	48.55	0.367097	48.6	0.368806	48.45	0.343551
48.6	0.46412	48.7	0.379042	48.6	0.366927	48.65	0.368429	48.5	0.342886
48.65	0.463639	48.75	0.378604	48.65	0.366417	48.7	0.368052	48.55	0.342664
48.7	0.463319	48.8	0.377946	48.7	0.366077	48.75	0.367601	48.6	0.342387
48.75	0.462999	48.85	0.377288	48.75	0.365993	48.8	0.367224	48.65	0.341999
48.8	0.462358	48.9	0.377179	48.8	0.365568	48.85	0.366847	48.7	0.3415
48.85	0.462037	48.95	0.376521	48.85	0.365483	48.9	0.366546	48.75	0.341056
48.9	0.461717	49	0.376082	48.9	0.364888	48.95	0.36617	48.8	0.340835
48.95	0.461397	49.05	0.375644	48.95	0.364633	49	0.365416	48.85	0.34028
49	0.460596	49.1	0.375315	49	0.364208	49.05	0.364739	48.9	0.339726
49.05	0.460195	49.15	0.374657	49.05	0.363783	49.1	0.364588	48.95	0.339227
49.1	0.459875	49.2	0.374329	49.1	0.363443	49.15	0.364287	49	0.338728
49.15	0.459635	49.25	0.373561	49.15	0.363358	49.2	0.363986	49.05	0.33834
49.2	0.459395	49.3	0.372904	49.2	0.362933	49.25	0.363534	49.1	0.337952
49.25	0.459154	49.35	0.372684	49.25	0.362339	49.3	0.363232	49.15	0.337564
49.3	0.458674	49.4	0.372246	49.3	0.361999	49.35	0.362856	49.2	0.337287
49.35	0.458273	49.45	0.372136	49.35	0.361829	49.4	0.362404	49.25	0.337176
49.4	0.457713	49.5	0.371808	49.4	0.361149	49.45	0.362027	49.3	0.336844
49.45	0.457232	49.55	0.371698	49.45	0.360724	49.5	0.3615	49.35	0.336345
49.5	0.456591	49.6	0.371479	49.5	0.360299	49.55	0.361199	49.4	0.336068
49.55	0.456191	49.7	0.37104	49.55	0.360214	49.6	0.360747	49.45	0.335735
49.6	0.45579	49.75	0.370602	49.6	0.359449	49.7	0.360371	49.5	0.334904
49.65	0.45539	49.8	0.370054	49.65	0.359194	49.75	0.360145	49.55	0.33446
49.7	0.45499	49.85	0.369506	49.7	0.358855	49.8	0.359542	49.6	0.333851
49.75	0.454749	49.9	0.368848	49.75	0.35843	49.85	0.359241	49.65	0.333518
49.8	0.454429	49.95	0.368629	49.8	0.35775	49.9	0.358789	49.7	0.333019
49.85	0.454349	50	0.3683	49.85	0.35741	49.95	0.358111	49.75	0.332631
49.9	0.454029	50.05	0.368081	49.9	0.35707	50	0.357659	49.8	0.33241
49.95	0.453548	50.1	0.367752	49.95	0.35673	50.05	0.357207	49.85	0.332077
50	0.453388	50.15	0.367313	50	0.356475	50.1	0.35668	49.9	0.331744
50.05	0.452987	50.2	0.366765	50.05	0.35639	50.15	0.356304	49.95	0.331245
50.1	0.452587	50.25	0.366217	50.1	0.356135	50.2	0.356228	50	0.330968
50.15	0.452347	50.3	0.36556	50.15	0.355965	50.25	0.356153	50.05	0.330414
50.2	0.452026	50.35	0.365121	50.2	0.35588	50.3	0.355852	50.1	0.330137
50.25	0.451626	50.4	0.364902	50.25	0.355286	50.35	0.355475	50.15	0.329804
50.3	0.451145	50.45	0.364135	50.3	0.354861	50.4	0.355325	50.2	0.32925
50.35	0.450985	50.5	0.363806	50.35	0.354691	50.45	0.355249	50.25	0.328862
50.4	0.450344	50.55	0.363587	50.4	0.354351	50.5	0.354873	50.3	0.328252
50.45	0.449704	50.6	0.363258	50.45	0.354181	50.55	0.354571	50.35	0.328086
50.5	0.449223	50.65	0.363038	50.5	0.353756	50.6	0.353894	50.4	0.327365
50.55	0.448582	50.7	0.36271	50.55	0.353331	50.65	0.353442	50.45	0.327088
50.6	0.447701	50.75	0.361723	50.6	0.353161	50.7	0.353141	50.5	0.326645
50.65	0.447141	50.8	0.361175	50.65	0.352906	50.75	0.352387	50.55	0.326479
50.7	0.44642	50.85	0.360298	50.7	0.352566	50.8	0.351785	50.6	0.326201
50.75	0.445939	50.9	0.359969	50.75	0.351971	50.85	0.351484	50.65	0.32598
50.8	0.445619	50.95	0.35986	50.8	0.351717	50.9	0.351258	50.7	0.325813
50.85	0.445459	51	0.359421	50.85	0.350782	50.95	0.350956	50.75	0.32537
50.9	0.445219	51.05	0.358983	50.9	0.350527	51	0.350731	50.8	0.324982
50.95	0.444898	51.1	0.358325	50.95	0.350187	51.05	0.350429	50.85	0.324816
51	0.444338	51.15	0.358106	51	0.349677	51.1	0.350203	50.9	0.324539
51.05	0.444258	51.2	0.357667	51.05	0.349167	51.15	0.349676	50.95	0.324261
51.1	0.443617	51.25	0.357448	51.1	0.348827	51.2	0.3493	51	0.323929
51.15	0.443296	51.3	0.35701	51.15	0.348402	51.25	0.348998	51.05	0.323375
51.2	0.443136	51.35	0.356352	51.2	0.348232	51.3	0.348848	51.1	0.322931
51.25	0.442576	51.4	0.355914	51.25	0.347808	51.35	0.348245	51.15	0.322654
51.3	0.442335	51.45	0.355694	51.3	0.347638	51.4	0.347944	51.2	0.321989
51.35	0.441935	51.5	0.355146	51.35	0.347213	51.45	0.347643	51.25	0.321324
51.4	0.441214	51.55	0.354708	51.4	0.347043	51.5	0.347417	51.3	0.320936
51.45	0.440974	51.6	0.353941	51.45	0.346873	51.55	0.347116	51.35	0.320769
51.5	0.440573	51.65	0.353721	51.5	0.346363	51.6	0.346588	51.4	0.320437
51.55	0.440333	51.7	0.353612	51.55	0.345938	51.65	0.346287	51.45	0.32016
51.6	0.440013	51.75	0.353393	51.6	0.345768	51.7	0.345835	51.5	0.319661
51.65	0.439853	51.8	0.353064	51.65	0.345598	51.75	0.345383	51.55	0.319384
51.7	0.439532	51.85	0.352735	51.7	0.345428	51.8	0.344931	51.6	0.319217
51.75	0.439132	51.9	0.352516	51.75	0.345088	51.85	0.344555	51.65	0.31894
51.8	0.438892	51.95	0.352187	51.8	0.344748	51.9	0.344404	51.7	0.318663
51.85	0.438491	52	0.351858	51.85	0.344663	51.95	0.344028	51.75	0.318275
51.9	0.438091	52.05	0.351419	51.9	0.344069	52	0.343425	51.8	0.318164
51.95	0.43769	52.1	0.350652	51.95	0.343474	52.05	0.343049	51.85	0.317942
52	0.43745	52.15	0.349995	52	0.343219	52.1	0.342672	51.9	0.317721
52.05	0.43721	52.2	0.349885	52.05	0.343049	52.15	0.342145	51.95	0.317444
52.1	0.436809	52.25	0.349446	52.1	0.342879	52.2	0.341768	52	0.317111
52.15	0.436649	52.3	0.349118	52.15	0.342284	52.25	0.341392	52.05	0.316889
52.2	0.436409	52.35	0.348789	52.2	0.341774	52.3	0.340865	52.1	0.31639
52.25	0.436008	52.4	0.348241	52.25	0.341604	52.35	0.340563	52.15	0.31628
52.3	0.435848	52.45	0.347802	52.3	0.341264	52.4	0.340262	52.2	0.315836
52.35	0.435448	52.5	0.347364	52.35	0.341094	52.45	0.339735	52.25	0.31567
52.4	0.434967	52.55	0.346925	52.4	0.34067	52.5	0.339358	52.3	0.315448
52.45	0.434487	52.6	0.346377	52.45	0.3405	52.55	0.339057	52.35	0.315171
52.5	0.434006	52.65	0.346158	52.5	0.33999	52.6	0.338229	52.4	0.31445
52.55	0.433526	52.7	0.345829	52.55	0.33965	52.65	0.337852	52.45	0.314118
52.6	0.433285	52.75	0.3455	52.6	0.339395	52.7	0.337551	52.5	0.31373
52.65	0.432965	52.8	0.345062	52.65	0.33914	52.75	0.337099	52.55	0.313286
52.7	0.432324	52.85	0.344623	52.7	0.33863	52.8	0.336873	52.6	0.312954
52.75	0.432084	52.9	0.344075	52.75	0.33795	52.85	0.336647	52.65	0.312621
52.8	0.431844	52.95	0.343747	52.8	0.337695	52.9	0.336271	52.7	0.312233
52.85	0.431283	53	0.343089	52.85	0.337271	52.95	0.33612	52.75	0.311679
52.9	0.430642	53.05	0.34276	52.9	0.336761	53	0.335668	52.8	0.311402
52.95	0.430322	53.1	0.342102	52.95	0.336336	53.05	0.335141	52.85	0.311014
53	0.429681	53.15	0.341664	53	0.336166	53.1	0.334764	52.9	0.310903
53.05	0.429281	53.2	0.341335	53.05	0.335826	53.15	0.334538	52.95	0.310293
53.1	0.42872	53.25	0.341116	53.1	0.335741	53.2	0.334312	53	0.30985
53.15	0.4284	53.3	0.340239	53.2	0.335486	53.25	0.333936	53.05	0.309683
53.2	0.428079	53.35	0.339801	53.25	0.335231	53.3	0.33371	53.1	0.309295
53.25	0.427839	53.4	0.339362	53.3	0.334891	53.35	0.333484	53.15	0.309074
53.3	0.427198	53.45	0.339252	53.35	0.334636	53.4	0.332957	53.2	0.30863
53.35	0.427038	53.5	0.338704	53.4	0.334211	53.45	0.332806	53.25	0.308298
53.4	0.426958	53.55	0.338485	53.45	0.334041	53.5	0.332354	53.3	0.307743
53.45	0.426638	53.6	0.338376	53.5	0.333362	53.55	0.332204	53.35	0.307522
53.5	0.426398	53.65	0.337937	53.55	0.332937	53.6	0.331827	53.4	0.307245
53.55	0.425917	53.7	0.337718	53.6	0.332682	53.65	0.331225	53.45	0.306912
53.6	0.425677	53.75	0.337389	53.65	0.332342	53.7	0.330923	53.5	0.306413
53.65	0.425356	53.8	0.336622	53.7	0.332002	53.75	0.330697	53.55	0.306025
53.7	0.424796	53.85	0.335964	53.75	0.331662	53.8	0.330396	53.6	0.305693
53.75	0.424395	53.9	0.335416	53.8	0.331492	53.85	0.330095	53.65	0.305415
53.8	0.424235	53.95	0.334868	53.85	0.331067	53.9	0.329492	53.7	0.305083
53.85	0.423755	54	0.334649	53.9	0.330642	53.95	0.329041	53.75	0.304861
53.9	0.423675	54.05	0.33421	53.95	0.330303	54	0.328589	53.8	0.304473
53.95	0.423274	54.1	0.334101	54	0.330048	54.05	0.328137	53.85	0.304307
54	0.422954	54.15	0.333881	54.05	0.329623	54.1	0.32761	53.9	0.304196
54.05	0.422553	54.2	0.333662	54.1	0.329283	54.15	0.327459	53.95	0.303863
54.1	0.422073	54.25	0.333114	54.15	0.328858	54.2	0.327007	54	0.303531
54.15	0.421672	54.3	0.332347	54.2	0.328688	54.25	0.326405	54.05	0.303309
54.2	0.420791	54.35	0.332018	54.25	0.328603	54.3	0.326179	54.1	0.302866
54.25	0.420711	54.4	0.331799	54.3	0.328178	54.35	0.325877	54.15	0.302644
54.3	0.420231	54.45	0.331031	54.35	0.327923	54.4	0.325275	54.2	0.302201
54.35	0.41999	54.5	0.330264	54.4	0.327668	54.45	0.324823	54.25	0.301979
54.4	0.41943	54.55	0.329716	54.45	0.327243	54.5	0.324446	54.3	0.301757
54.45	0.419109	54.6	0.329606	54.5	0.326818	54.55	0.32407	54.35	0.301425
54.5	0.418789	54.65	0.329278	54.55	0.326479	54.6	0.323769	54.4	0.301147
54.55	0.418389	54.7	0.32862	54.6	0.326224	54.65	0.323317	54.45	0.300759
54.6	0.417988	54.75	0.328291	54.65	0.326054	54.7	0.323016	54.5	0.300482
54.65	0.417588	54.8	0.328182	54.7	0.325459	54.75	0.322865	54.55	0.300039
54.7	0.417347	54.85	0.327962	54.75	0.325034	54.8	0.322639	54.6	0.29954
54.75	0.416947	54.9	0.327853	54.8	0.324779	54.85	0.322488	54.65	0.299429
54.8	0.416867	55	0.327524	54.85	0.324524	54.9	0.321961	54.7	0.299041
54.85	0.416547	55.05	0.327195	54.9	0.324014	54.95	0.321585	54.75	0.298598
54.9	0.415986	55.15	0.326428	54.95	0.323759	55	0.320982	54.8	0.298099
54.95	0.415505	55.2	0.326208	55	0.323334	55.05	0.320304	54.85	0.297988
55	0.415425	55.25	0.32588	55.05	0.322995	55.1	0.319928	54.9	0.297766
55.05	0.415265	55.3	0.325332	55.1	0.32257	55.15	0.319626	54.95	0.297434
55.1	0.414785	55.35	0.325003	55.15	0.32172	55.2	0.31925	55	0.297212
55.15	0.414064	55.4	0.324893	55.2	0.321635	55.25	0.318949	55.05	0.29699
55.2	0.413743	55.45	0.324674	55.25	0.32138	55.3	0.318421	55.1	0.296547
55.25	0.413263	55.5	0.324345	55.3	0.32121	55.35	0.318196	55.15	0.296325
55.3	0.412942	55.55	0.324016	55.35	0.32087	55.4	0.317744	55.2	0.296103
55.35	0.412702	55.6	0.323359	55.4	0.320445	55.45	0.317593	55.25	0.295715
55.4	0.412462	55.7	0.322482	55.45	0.319935	55.5	0.317216	55.3	0.295272
55.45	0.412142	55.75	0.322262	55.5	0.319596	55.55	0.316689	55.35	0.295161
55.5	0.411661	55.8	0.322153	55.55	0.319256	55.6	0.316388	55.4	0.294662
55.55	0.411421	55.85	0.321714	55.6	0.318831	55.65	0.315936	55.45	0.293942
55.6	0.41102	55.9	0.321057	55.65	0.318491	55.7	0.315635	55.5	0.293554
55.65	0.41078	55.95	0.320837	55.7	0.318321	55.75	0.315334	55.55	0.293332
55.7	0.41038	56	0.320728	55.75	0.317981	55.8	0.314957	55.6	0.292944
55.8	0.409899	56.1	0.320509	55.8	0.317811	55.85	0.314806	55.65	0.292667
55.85	0.409579	56.15	0.320289	55.85	0.317641	55.9	0.314279	55.7	0.292168
55.9	0.409018	56.2	0.319961	55.9	0.317301	55.95	0.313978	55.75	0.29178
55.95	0.408457	56.25	0.319632	55.95	0.317131	56	0.313677	55.8	0.291281
56	0.408217	56.3	0.319303	56	0.316791	56.05	0.313451	55.85	0.290782
56.05	0.407496	56.35	0.318974	56.05	0.316706	56.1	0.313074	55.9	0.290505
56.1	0.407096	56.4	0.318645	56.1	0.316366	56.15	0.312848	55.95	0.290062
56.15	0.406776	56.45	0.318097	56.15	0.316281	56.2	0.312246	56	0.28984
56.2	0.406215	56.5	0.317878	56.2	0.316111	56.25	0.311945	56.05	0.289729
56.25	0.405895	56.55	0.317659	56.25	0.315772	56.3	0.311493	56.1	0.289396
56.3	0.405654	56.6	0.31722	56.3	0.315517	56.35	0.311267	56.15	0.288787
56.35	0.405334	56.65	0.317111	56.35	0.315177	56.4	0.31074	56.2	0.288676
56.4	0.404853	56.7	0.316672	56.4	0.314922	56.45	0.310514	56.25	0.28851
56.5	0.404533	56.75	0.316343	56.45	0.314582	56.5	0.309986	56.3	0.288232
56.55	0.404133	56.8	0.316014	56.5	0.314327	56.55	0.309309	56.35	0.287844
56.6	0.403972	56.85	0.315905	56.55	0.314242	56.6	0.309083	56.4	0.287401
56.65	0.403732	56.9	0.315576	56.6	0.313987	56.65	0.308706	56.45	0.287013
56.7	0.403572	56.95	0.315357	56.65	0.313732	56.75	0.308556	56.5	0.286459
56.75	0.402931	57.05	0.315138	56.7	0.313222	56.8	0.308179	56.55	0.286126
56.8	0.402451	57.1	0.314589	56.75	0.312967	56.85	0.307652	56.6	0.285461
56.85	0.40213	57.15	0.314041	56.8	0.312542	56.9	0.307125	56.65	0.285184
56.9	0.40189	57.2	0.313822	56.85	0.312203	56.95	0.306823	56.7	0.284796
56.95	0.40157	57.25	0.313603	56.9	0.311863	57	0.306522	56.75	0.284463
57	0.400929	57.3	0.313384	56.95	0.311523	57.05	0.306221	56.8	0.283909
57.05	0.400609	57.35	0.312836	57	0.311013	57.1	0.305694	56.85	0.28341
57.1	0.400368	57.4	0.312068	57.05	0.310758	57.15	0.305317	56.9	0.283133
57.15	0.400208	57.45	0.311849	57.1	0.310418	57.2	0.305016	56.95	0.282523
57.2	0.399808	57.55	0.311301	57.15	0.310078	57.25	0.304489	57	0.282246
57.25	0.399487	57.6	0.311082	57.2	0.309908	57.3	0.304112	57.1	0.281692
57.3	0.399247	57.65	0.310972	57.3	0.309568	57.35	0.303811	57.15	0.281248
57.35	0.398927	57.7	0.310643	57.4	0.309398	57.45	0.303585	57.2	0.280971
57.4	0.398286	57.75	0.310424	57.45	0.309228	57.5	0.303284	57.25	0.28086
57.45	0.398046	57.8	0.310315	57.5	0.308973	57.6	0.302907	57.3	0.280361
57.5	0.397725	57.85	0.309986	57.55	0.308719	57.65	0.302756	57.35	0.28014
57.55	0.397485	57.95	0.309767	57.6	0.308549	57.7	0.30238	57.4	0.279807
57.6	0.397085	58	0.309438	57.65	0.308379	57.75	0.302079	57.45	0.279585
57.65	0.396925	58.05	0.30889	57.7	0.308124	57.8	0.301551	57.5	0.279197
57.7	0.396604	58.1	0.308342	57.75	0.307614	57.85	0.301401	57.55	0.27892
57.75	0.396204	58.15	0.308013	57.8	0.307274	57.9	0.3011	57.6	0.278588
57.8	0.395963	58.2	0.307793	57.85	0.306764	57.95	0.300798	57.65	0.278421
57.85	0.395803	58.25	0.307465	57.9	0.306594	58	0.300572	57.7	0.278144
57.9	0.395323	58.35	0.307245	57.95	0.306424	58.05	0.300346	57.75	0.277867
57.95	0.394922	58.4	0.307026	58	0.306339	58.1	0.299744	57.8	0.277424
58	0.394762	58.45	0.306697	58.05	0.306084	58.15	0.299292	57.85	0.277091
58.05	0.394282	58.55	0.306478	58.1	0.305659	58.2	0.298915	57.9	0.276703
58.1	0.394121	58.65	0.306149	58.15	0.30515	58.25	0.298539	57.95	0.27637
58.15	0.393721	58.7	0.305711	58.2	0.304725	58.3	0.298388	58	0.275761
58.2	0.393401	58.75	0.305492	58.25	0.304385	58.35	0.297861	58.05	0.275594
58.25	0.39316	58.8	0.305382	58.3	0.30413	58.4	0.29771	58.1	0.275428
58.3	0.39292	58.85	0.305272	58.35	0.303705	58.45	0.297409	58.15	0.274985
58.35	0.39252	58.9	0.305053	58.4	0.30345	58.5	0.296957	58.2	0.274597
58.4	0.392359	58.95	0.304944	58.45	0.303195	58.55	0.296656	58.25	0.274264
58.45	0.391879	59	0.304615	58.5	0.302855	58.6	0.29643	58.3	0.273932
58.5	0.391238	59.05	0.304286	58.55	0.3026	58.65	0.295752	58.35	0.273377
58.55	0.390998	59.1	0.304067	58.6	0.302175	58.7	0.295602	58.4	0.273211
58.6	0.390678	59.15	0.303957	58.65	0.301581	58.75	0.295075	58.45	0.272823
58.65	0.390277	59.2	0.303847	58.7	0.301156	58.8	0.294472	58.5	0.272657
58.7	0.389877	59.25	0.30319	58.75	0.300986	58.85	0.294246	58.55	0.27238
58.75	0.389556	59.3	0.302971	58.8	0.300646	58.9	0.293945	58.6	0.271992
58.8	0.389236	59.35	0.302642	58.85	0.300306	58.95	0.293568	58.65	0.271714
58.85	0.388835	59.4	0.302422	58.9	0.299881	59	0.293418	58.7	0.271382
58.9	0.388435	59.5	0.301765	58.95	0.299626	59.05	0.292966	58.75	0.271105
58.95	0.387955	59.55	0.301546	59	0.299371	59.1	0.292439	58.8	0.270772
59	0.387474	59.6	0.301326	59.05	0.299201	59.15	0.292213	58.85	0.270661
59.05	0.387394	59.65	0.301107	59.1	0.298776	59.2	0.29161	58.9	0.27044
59.1	0.386913	59.7	0.300669	59.15	0.298521	59.25	0.291309	58.95	0.26983
59.15	0.386593	59.75	0.300559	59.2	0.298182	59.3	0.291008	59	0.269442
59.2	0.385952	59.8	0.30023	59.25	0.297927	59.35	0.290556	59.05	0.269276
59.25	0.385712	59.85	0.300011	59.3	0.297587	59.4	0.290255	59.1	0.268943
59.3	0.385392	59.9	0.299901	59.35	0.297077	59.45	0.289953	59.15	0.268832
59.35	0.385071	59.95	0.299792	59.4	0.296822	59.5	0.289652	59.2	0.268777
59.4	0.384751	60.05	0.299573	59.45	0.296567	59.55	0.289275	59.25	0.26861
59.45	0.384431	60.1	0.299463	59.5	0.296397	59.6	0.288748	59.3	0.268278
59.5	0.38363	60.2	0.299244	59.55	0.296227	59.65	0.288447	59.35	0.268056
59.55	0.383469	60.25	0.298915	59.65	0.296142	59.7	0.288146	59.4	0.267613
59.6	0.383069	60.3	0.298586	59.7	0.295887	59.75	0.28792	59.45	0.267003
59.65	0.382829	60.35	0.298367	59.75	0.295632	59.8	0.287769	59.5	0.266781
59.7	0.382348	60.4	0.298038	59.8	0.295207	59.85	0.287619	59.55	0.26656
59.75	0.382108	60.45	0.297709	59.85	0.294952	59.9	0.287393	59.6	0.266504
59.8	0.381788	60.5	0.29749	59.9	0.294443	59.95	0.287167	59.65	0.266227
59.85	0.381307	60.55	0.297161	59.95	0.293933	60	0.28679	59.7	0.266061
59.9	0.380827	60.6	0.296832	60	0.293508	60.05	0.286489	59.75	0.265839
59.95	0.380666	60.7	0.296613	60.05	0.293338	60.1	0.285886	59.8	0.265451
60	0.380186	60.75	0.296284	60.1	0.292998	60.15	0.285585	59.85	0.265285
60.05	0.380026	60.8	0.296065	60.15	0.292658	60.2	0.285209	59.9	0.264841
60.1	0.379705	60.85	0.295846	60.2	0.292148	60.25	0.284907	59.95	0.264619
60.15	0.379225	60.9	0.295298	60.25	0.291638	60.3	0.284757	60	0.264176
60.2	0.378984	60.95	0.29464	60.3	0.290874	60.35	0.284455	60.05	0.263788
60.25	0.378664	61	0.294311	60.35	0.290364	60.4	0.284305	60.1	0.263622
60.3	0.378344	61.05	0.294092	60.4	0.290194	60.45	0.284154	60.15	0.263511
60.35	0.378184	61.1	0.293873	60.45	0.290024	60.5	0.283778	60.2	0.263234
60.4	0.377703	61.15	0.293653	60.5	0.289599	60.55	0.283401	60.25	0.263067
60.45	0.377383	61.2	0.293544	60.55	0.289259	60.6	0.283175	60.3	0.262846
60.5	0.376982	61.25	0.293215	60.65	0.288834	60.65	0.282723	60.35	0.262624
60.55	0.376422	61.35	0.292776	60.7	0.288749	60.7	0.282573	60.4	0.262291
60.6	0.376021	61.4	0.292667	60.75	0.288494	60.75	0.282347	60.45	0.261848
60.65	0.375861	61.45	0.292228	60.8	0.288409	60.8	0.282121	60.5	0.261405
60.7	0.375461	61.5	0.292009	60.85	0.288324	60.85	0.281669	60.55	0.261072
60.75	0.37514	61.55	0.29179	60.9	0.287984	60.9	0.281217	60.6	0.260629
60.8	0.3749	61.6	0.291571	60.95	0.287899	60.95	0.281066	60.65	0.260462
60.85	0.374499	61.65	0.291352	61	0.287644	61	0.280916	60.7	0.260407
60.9	0.374339	61.7	0.291132	61.05	0.28722	61.05	0.280389	60.75	0.260185
60.95	0.374179	61.75	0.290694	61.1	0.287135	61.1	0.279937	60.8	0.259963
61	0.373618	61.8	0.290365	61.15	0.28671	61.15	0.279635	60.85	0.259465
61.05	0.373138	61.85	0.290255	61.2	0.28654	61.25	0.279334	60.9	0.259187
61.1	0.372978	61.9	0.289598	61.25	0.2862	61.3	0.279184	60.95	0.258855
61.15	0.372737	61.95	0.289378	61.3	0.285945	61.35	0.279033	61	0.258467
61.2	0.372497	62	0.289159	61.35	0.28586	61.4	0.278807	61.05	0.258245
61.3	0.372337	62.05	0.28883	61.4	0.285605	61.45	0.27843	61.1	0.257913
61.35	0.372017	62.1	0.288721	61.45	0.28535	61.5	0.278129	61.15	0.257525
61.4	0.371536	62.15	0.288392	61.5	0.28518	61.55	0.277979	61.2	0.257414
61.45	0.371216	62.25	0.288063	61.55	0.28501	61.6	0.277753	61.25	0.257026
61.5	0.370895	62.3	0.287954	61.6	0.28467	61.65	0.277527	61.3	0.256693
61.55	0.370335	62.35	0.287625	61.65	0.28433	61.7	0.277075	61.35	0.25625
61.6	0.369614	62.4	0.287077	61.7	0.28399	61.75	0.276924	61.4	0.256028
61.65	0.369534	62.45	0.286857	61.75	0.283651	61.8	0.276472	61.45	0.255806
61.7	0.369294	62.5	0.286638	61.8	0.283481	61.85	0.276246	61.5	0.25564
61.75	0.368893	62.55	0.2862	61.85	0.283141	61.9	0.275644	61.55	0.255196
61.8	0.368573	62.6	0.285761	61.9	0.282716	61.95	0.275418	61.6	0.254919
61.85	0.368333	62.65	0.285652	61.95	0.282461	62	0.275117	61.65	0.254531
61.95	0.368012	62.7	0.285323	62	0.282291	62.05	0.274891	61.7	0.254143
62	0.367932	62.75	0.285104	62.05	0.282036	62.1	0.27459	61.75	0.253866
62.05	0.367612	62.8	0.284665	62.1	0.281526	62.15	0.274288	61.8	0.253589
62.1	0.367371	62.85	0.284556	62.15	0.281101	62.2	0.273912	61.85	0.253367
62.15	0.367131	62.9	0.284336	62.2	0.280761	62.25	0.27361	61.9	0.253146
62.2	0.366731	62.95	0.283898	62.25	0.280506	62.3	0.273234	61.95	0.252924
62.25	0.366571	63	0.283679	62.3	0.280082	62.35	0.272933	62	0.252647
62.3	0.36617	63.05	0.283569	62.35	0.279742	62.4	0.272405	62.05	0.25248
62.35	0.36601	63.1	0.283021	62.4	0.279487	62.45	0.27233	62.1	0.25237
62.4	0.36585	63.2	0.282911	62.45	0.279232	62.5	0.272104	62.15	0.251704
62.45	0.36569	63.25	0.282473	62.5	0.279062	62.55	0.271652	62.2	0.251261
62.5	0.365049	63.3	0.282254	62.55	0.278807	62.6	0.271577	62.25	0.250984
62.55	0.364809	63.35	0.281925	62.6	0.278552	62.65	0.271125	62.3	0.250651
62.6	0.364648	63.4	0.281596	62.65	0.278467	62.7	0.270598	62.35	0.250319
62.65	0.364088	63.45	0.281486	62.7	0.278382	62.75	0.270297	62.4	0.250042
62.7	0.364008	63.55	0.281048	62.75	0.278297	62.8	0.26977	62.45	0.249875
62.75	0.363848	63.6	0.280829	62.8	0.277957	62.85	0.269694	62.5	0.24982
62.8	0.363447	63.65	0.2805	62.85	0.277532	62.9	0.269393	62.55	0.249709
62.85	0.363047	63.7	0.280171	62.9	0.277107	62.95	0.26879	62.6	0.249543
62.9	0.362566	63.75	0.279842	62.95	0.276598	63	0.268565	62.65	0.249155
62.95	0.362326	63.8	0.279404	63	0.276173	63.05	0.268263	62.7	0.248822
63	0.361845	63.85	0.279075	63.05	0.275748	63.1	0.268037	62.75	0.2486
63.05	0.361525	63.9	0.278965	63.1	0.275238	63.15	0.267811	62.8	0.248323
63.1	0.361205	63.95	0.278636	63.15	0.274813	63.2	0.267736	62.85	0.248102
63.15	0.360884	64	0.278417	63.2	0.274558	63.25	0.26736	62.9	0.247935
63.2	0.360083	64.05	0.278088	63.25	0.274048	63.3	0.266908	62.95	0.247603
63.25	0.359763	64.1	0.277979	63.3	0.273878	63.35	0.266155	63	0.247381
63.3	0.359603	64.15	0.27776	63.35	0.273538	63.4	0.266004	63.05	0.24727
63.35	0.359523	64.2	0.277211	63.4	0.273283	63.45	0.265778	63.1	0.246827
63.4	0.359282	64.25	0.276444	63.45	0.272944	63.5	0.265477	63.15	0.24666
63.45	0.358882	64.3	0.276225	63.5	0.272689	63.55	0.265175	63.2	0.246328
63.5	0.358562	64.35	0.276115	63.55	0.272519	63.6	0.264799	63.25	0.245884
63.55	0.358161	64.4	0.275896	63.6	0.272094	63.65	0.264573	63.3	0.245718
63.6	0.358081	64.45	0.275677	63.65	0.271669	63.7	0.264196	63.35	0.245607
63.65	0.357841	64.5	0.275458	63.7	0.271159	63.75	0.264046	63.4	0.245441
63.7	0.357681	64.6	0.275238	63.75	0.270904	63.8	0.263745	63.45	0.24533
63.75	0.3572	64.65	0.275129	63.8	0.270819	63.85	0.263368	63.5	0.245108
63.8	0.35688	64.7	0.2748	63.85	0.270309	63.9	0.262916	63.55	0.244887
63.85	0.356239	64.75	0.274142	63.9	0.270054	63.95	0.26254	63.6	0.244665
63.9	0.355919	64.8	0.274033	63.95	0.269799	64	0.262238	63.65	0.244499
63.95	0.355518	64.85	0.273704	64	0.269714	64.05	0.262012	63.7	0.244332
64	0.355438	64.9	0.273594	64.05	0.26946	64.1	0.261485	63.75	0.243778
64.05	0.355118	65	0.273156	64.1	0.269375	64.15	0.261033	63.8	0.243335
64.1	0.354958	65.05	0.272717	64.15	0.26929	64.2	0.260883	63.85	0.243057
64.15	0.354717	65.1	0.272388	64.2	0.26912	64.25	0.260657	63.9	0.242836
64.2	0.354397	65.15	0.272169	64.25	0.26861	64.3	0.260205	63.95	0.242559
64.25	0.353996	65.2	0.271731	64.3	0.268525	64.35	0.26013	64	0.242226
64.3	0.353756	65.25	0.271073	64.35	0.26793	64.4	0.259678	64.05	0.242004
64.35	0.353436	65.3	0.270854	64.4	0.26776	64.45	0.259376	64.1	0.241616
64.4	0.353115	65.35	0.270744	64.45	0.26759	64.5	0.259075	64.15	0.241117
64.45	0.352955	65.4	0.270525	64.5	0.267505	64.55	0.258397	64.2	0.240896
64.55	0.352555	65.5	0.270087	64.55	0.267335	64.6	0.258021	64.25	0.240674
64.6	0.352315	65.55	0.269977	64.6	0.26708	64.65	0.257795	64.3	0.240619
64.65	0.351834	65.6	0.269648	64.7	0.26674	64.7	0.257644	64.35	0.240341
64.7	0.351674	65.65	0.269539	64.75	0.266655	64.75	0.257192	64.4	0.240064
64.75	0.351193	65.7	0.269429	64.8	0.2664	64.8	0.256891	64.45	0.239787
64.8	0.350873	65.75	0.269319	64.85	0.266315	64.85	0.25674	64.5	0.239565
64.85	0.350633	65.8	0.26921	64.9	0.266061	64.9	0.25659	64.55	0.239455
64.95	0.350232	65.85	0.268881	64.95	0.265721	64.95	0.256213	64.6	0.239344
65	0.349912	65.9	0.268552	65	0.265636	65	0.255912	64.65	0.239011
65.05	0.349832	65.95	0.268223	65.05	0.265296	65.05	0.255535	64.7	0.238512
65.1	0.349592	66	0.267785	65.1	0.265126	65.1	0.255234	64.75	0.238235
65.15	0.349351	66.05	0.267456	65.15	0.264871	65.15	0.255084	64.8	0.237958
65.2	0.349031	66.1	0.267017	65.2	0.264701	65.2	0.254707	64.85	0.237792
65.25	0.34863	66.15	0.266689	65.25	0.264446	65.25	0.254406	64.9	0.237515
65.3	0.34831	66.2	0.266469	65.3	0.264361	65.3	0.254255	64.95	0.237293
65.35	0.34823	66.25	0.266031	65.35	0.263936	65.35	0.254105	65	0.23696
65.4	0.34815	66.3	0.265812	65.4	0.263596	65.4	0.253803	65.05	0.236683
65.45	0.34783	66.35	0.265483	65.45	0.263341	65.45	0.253502	65.1	0.236295
65.6	0.347349	66.4	0.264935	65.5	0.263001	65.5	0.252975	65.15	0.236073
65.65	0.347269	66.45	0.264277	65.55	0.262661	65.55	0.2529	65.2	0.235796
65.7	0.347029	66.5	0.263948	65.6	0.262322	65.6	0.252598	65.25	0.23563
65.75	0.346708	66.65	0.263619	65.65	0.262237	65.65	0.252372	65.3	0.235297
65.8	0.346228	66.75	0.2634	65.7	0.261982	65.7	0.252222	65.35	0.235076
65.85	0.345747	66.8	0.263181	65.8	0.261727	65.75	0.251996	65.4	0.23502
65.9	0.345427	66.85	0.263071	65.85	0.261642	65.8	0.25177	65.45	0.234632
65.95	0.345347	66.9	0.262962	65.9	0.261472	65.85	0.251318	65.5	0.234355
66	0.345187	66.95	0.262852	65.95	0.260962	65.9	0.251167	65.55	0.234023
66.05	0.344946	67	0.262743	66	0.260537	65.95	0.250941	65.6	0.233413
66.1	0.344546	67.05	0.262633	66.05	0.259857	66	0.25064	65.65	0.232969
66.15	0.344226	67.1	0.262304	66.1	0.259602	66.05	0.250414	65.7	0.232581
66.2	0.343905	67.15	0.261866	66.15	0.259432	66.1	0.250038	65.75	0.232304
66.25	0.343825	67.2	0.260989	66.25	0.259262	66.15	0.249435	65.8	0.232193
66.3	0.343665	67.25	0.260769	66.3	0.259007	66.2	0.249209	65.85	0.231972
66.35	0.343505	67.3	0.260441	66.35	0.258753	66.25	0.249134	65.9	0.231694
66.4	0.343104	67.4	0.260331	66.4	0.258413	66.3	0.248908	65.95	0.231528
66.45	0.342944	67.45	0.260221	66.45	0.258073	66.35	0.248682	66	0.231196
66.5	0.342624	67.5	0.260002	66.5	0.257733	66.4	0.248607	66.05	0.230974
66.55	0.342544	67.55	0.259893	66.55	0.257393	66.45	0.248456	66.1	0.230475
66.6	0.342063	67.6	0.259454	66.6	0.256883	66.5	0.24823	66.15	0.23042
66.65	0.341903	67.65	0.258906	66.65	0.256543	66.55	0.24808	66.2	0.230142
66.7	0.341663	67.75	0.258796	66.7	0.256288	66.6	0.247854	66.25	0.229921
66.8	0.341262	67.8	0.258468	66.75	0.256033	66.65	0.247628	66.3	0.229533
66.85	0.341102	67.85	0.258248	66.8	0.255948	66.7	0.247176	66.35	0.229477
66.9	0.340782	67.9	0.25781	66.85	0.255438	66.75	0.24695	66.4	0.2292
66.95	0.340541	67.95	0.257262	66.9	0.255269	66.8	0.246649	66.45	0.228923
67	0.340141	68	0.256933	66.95	0.255099	66.85	0.246498	66.5	0.228701
67.05	0.339741	68.05	0.256385	67	0.254674	66.9	0.246197	66.55	0.228424
67.1	0.33918	68.1	0.256166	67.1	0.254334	66.95	0.246121	66.6	0.228092
67.15	0.33902	68.15	0.255727	67.15	0.254249	67	0.246046	66.65	0.22787
67.2	0.338699	68.2	0.255618	67.2	0.253824	67.05	0.24582	66.7	0.227371
67.25	0.338459	68.25	0.255508	67.25	0.253484	67.1	0.245745	66.75	0.226928
67.3	0.338059	68.3	0.255289	67.3	0.253314	67.15	0.245519	66.8	0.22665
67.35	0.337738	68.35	0.25507	67.35	0.253144	67.2	0.245293	66.85	0.226484
67.4	0.337418	68.4	0.254522	67.4	0.252889	67.25	0.245142	66.9	0.226152
67.45	0.337258	68.45	0.253973	67.45	0.252464	67.3	0.244916	66.95	0.225985
67.5	0.336617	68.5	0.253535	67.5	0.252124	67.35	0.244465	67	0.22593
67.55	0.336457	68.55	0.253206	67.55	0.251954	67.4	0.244239	67.05	0.225708
67.6	0.335976	68.6	0.252658	67.6	0.251785	67.45	0.244088	67.1	0.225265
67.65	0.335736	68.65	0.252439	67.65	0.25153	67.5	0.243787	67.15	0.224988
67.7	0.335576	68.7	0.25222	67.7	0.25136	67.55	0.243711	67.2	0.224766
67.75	0.335336	68.75	0.252	67.75	0.25102	67.6	0.243485	67.25	0.224655
67.85	0.334855	68.8	0.251672	67.8	0.250765	67.65	0.243109	67.3	0.224489
67.9	0.334535	68.85	0.251014	67.85	0.250595	67.7	0.242958	67.35	0.224433
68	0.334455	68.9	0.250575	67.95	0.25034	67.75	0.242808	67.4	0.224156
68.05	0.334214	69	0.250356	68	0.250085	67.8	0.242205	67.45	0.223824
68.1	0.334134	69.05	0.250027	68.05	0.24983	67.85	0.242055	67.5	0.223713
68.15	0.333974	69.1	0.249699	68.1	0.249575	67.9	0.241753	67.55	0.223491
68.2	0.333494	69.15	0.24926	68.2	0.249065	67.95	0.241527	67.6	0.223158
68.25	0.333333	69.2	0.249041	68.25	0.248895	68	0.241075	67.65	0.222881
68.3	0.333093	69.25	0.248822	68.3	0.248725	68.05	0.24085	67.7	0.222659
68.35	0.332853	69.3	0.248164	68.35	0.248555	68.1	0.240699	67.75	0.222271
68.4	0.332532	69.35	0.248054	68.4	0.248131	68.15	0.240247	67.8	0.222105
68.45	0.332212	69.45	0.247835	68.45	0.247961	68.2	0.23987	67.85	0.221773
68.5	0.331571	69.5	0.247397	68.5	0.247876	68.25	0.23972	67.9	0.221551
68.55	0.331411	69.55	0.247177	68.55	0.247621	68.3	0.239569	67.95	0.221385
68.6	0.331011	69.6	0.246849	68.6	0.247451	68.35	0.239193	68	0.221218
68.65	0.330851	69.65	0.24652	68.65	0.246941	68.4	0.238665	68.05	0.220941
68.7	0.33053	69.7	0.24641	68.7	0.246771	68.45	0.238289	68.1	0.22083
68.75	0.33037	69.8	0.246191	68.75	0.246686	68.55	0.238214	68.15	0.220719
68.8	0.33029	69.85	0.246081	68.8	0.246431	68.6	0.237988	68.2	0.220331
68.85	0.33013	69.9	0.245972	68.85	0.246091	68.65	0.237686	68.25	0.22011
68.95	0.329569	69.95	0.245533	68.9	0.246006	68.7	0.23746	68.3	0.219888
69.05	0.329409	70.05	0.245314	68.95	0.245751	68.75	0.237385	68.35	0.219611
69.1	0.329169	70.1	0.245095	69	0.245581	68.8	0.237009	68.4	0.219223
69.15	0.328928	70.15	0.244985	69.05	0.245411	68.85	0.236858	68.45	0.219001
69.2	0.328688	70.2	0.244547	69.1	0.245326	68.9	0.236783	68.5	0.218946
69.25	0.328448	70.25	0.244437	69.15	0.245156	68.95	0.236481	68.55	0.21889
69.3	0.328208	70.3	0.244108	69.2	0.244986	69	0.235954	68.6	0.218724
69.35	0.327967	70.35	0.24356	69.25	0.244646	69.05	0.235653	68.65	0.218558
69.4	0.327567	70.4	0.243341	69.3	0.244477	69.1	0.235502	68.7	0.218391
69.45	0.327407	70.45	0.243122	69.35	0.244137	69.15	0.234975	68.75	0.218225
69.5	0.327327	70.5	0.242903	69.4	0.243797	69.2	0.2349	68.8	0.218003
69.55	0.327006	70.55	0.242793	69.45	0.243627	69.25	0.234599	68.85	0.217726
69.6	0.326766	70.6	0.242245	69.5	0.243287	69.35	0.234222	68.9	0.21756
69.65	0.326446	70.65	0.241697	69.55	0.243117	69.4	0.234147	68.95	0.217394
69.7	0.326285	70.7	0.241258	69.6	0.242437	69.45	0.233996	69	0.217061
69.75	0.325885	70.75	0.241149	69.65	0.242097	69.5	0.233544	69.05	0.216784
69.8	0.325485	70.8	0.241039	69.7	0.241927	69.55	0.233469	69.1	0.216618
69.85	0.324844	70.85	0.24082	69.75	0.241757	69.6	0.233318	69.15	0.216396
69.9	0.324604	70.9	0.240601	69.9	0.241332	69.65	0.232942	69.2	0.216174
69.95	0.324283	71	0.240272	69.95	0.241247	69.7	0.232791	69.25	0.215786
70	0.324123	71.05	0.240053	70	0.240908	69.75	0.23264	69.3	0.215731
70.05	0.323883	71.1	0.239724	70.05	0.240738	69.8	0.232264	69.35	0.215509
70.1	0.323723	71.15	0.239395	70.1	0.240398	69.85	0.231887	69.4	0.215066
70.15	0.323562	71.25	0.239066	70.15	0.240313	69.9	0.231586	69.45	0.214899
70.2	0.323082	71.3	0.238956	70.25	0.239888	69.95	0.231435	69.5	0.214622
70.25	0.323002	71.35	0.238737	70.3	0.239718	70	0.231059	69.55	0.214345
70.3	0.322761	71.4	0.238518	70.35	0.239633	70.05	0.230984	69.6	0.214123
70.35	0.322601	71.45	0.238299	70.4	0.239463	70.1	0.230908	69.65	0.213902
70.4	0.322441	71.5	0.23786	70.45	0.239208	70.15	0.230381	69.7	0.213514
70.45	0.322041	71.55	0.237751	70.5	0.238868	70.2	0.230155	69.75	0.213181
70.5	0.321881	71.6	0.237422	70.55	0.238698	70.25	0.23008	69.8	0.212959
70.55	0.32172	71.65	0.237203	70.6	0.238443	70.3	0.229779	69.85	0.212793
70.65	0.32156	71.7	0.237093	70.65	0.238358	70.35	0.229628	69.9	0.212571
70.7	0.32124	71.75	0.236983	70.7	0.238188	70.4	0.229477	69.95	0.21235
70.75	0.32116	71.8	0.236655	70.75	0.237933	70.45	0.229251	70	0.212294
70.8	0.320919	71.85	0.236545	70.8	0.237508	70.5	0.228649	70.05	0.212073
70.85	0.320679	71.9	0.236326	70.85	0.236999	70.55	0.228423	70.1	0.21174
70.9	0.320279	71.95	0.236216	70.9	0.236744	70.6	0.228046	70.15	0.211463
70.95	0.319958	72	0.236107	70.95	0.236574	70.65	0.227745	70.2	0.211352
71	0.319398	72.05	0.235887	71	0.236489	70.7	0.227218	70.25	0.210964
71.05	0.318997	72.1	0.235778	71.05	0.236404	70.75	0.226992	70.3	0.210908
71.1	0.318757	72.15	0.235449	71.1	0.236064	70.8	0.226917	70.35	0.210687
71.15	0.318597	72.2	0.23523	71.15	0.235639	70.9	0.226615	70.4	0.21041
71.2	0.318276	72.25	0.23512	71.2	0.235554	70.95	0.226465	70.45	0.210132
71.25	0.317876	72.3	0.234901	71.25	0.235299	71.05	0.226314	70.5	0.210022
71.3	0.317796	72.35	0.234791	71.3	0.235129	71.1	0.226239	70.55	0.209855
71.35	0.317476	72.4	0.234682	71.35	0.234619	71.15	0.226164	70.6	0.209744
71.4	0.317235	72.45	0.234462	71.4	0.234449	71.2	0.226013	70.65	0.209467
71.45	0.317075	72.5	0.234243	71.45	0.234024	71.25	0.225862	70.7	0.209301
71.55	0.316755	72.55	0.233805	71.5	0.233685	71.3	0.225486	70.75	0.209135
71.6	0.316514	72.6	0.233695	71.6	0.23343	71.35	0.225335	70.8	0.208913
71.65	0.316034	72.65	0.233037	71.65	0.233345	71.4	0.22526	70.85	0.208636
71.7	0.315794	72.7	0.232818	71.7	0.233005	71.45	0.225034	70.9	0.208414
71.75	0.315393	72.8	0.232709	71.75	0.232665	71.5	0.224883	70.95	0.208248
71.8	0.315153	72.85	0.232599	71.8	0.232495	71.55	0.224507	71	0.208192
71.9	0.314833	72.9	0.23238	71.85	0.232325	71.6	0.224281	71.05	0.207971
72	0.314672	72.95	0.23227	71.9	0.23207	71.65	0.224205	71.1	0.207694
72.05	0.314512	73	0.232051	71.95	0.231645	71.7	0.223754	71.15	0.207472
72.1	0.314432	73.05	0.231722	72	0.23122	71.75	0.223603	71.2	0.20725
72.15	0.314192	73.1	0.231612	72.05	0.23105	71.8	0.223226	71.25	0.207084
72.2	0.314032	73.15	0.231393	72.1	0.23088	71.85	0.222925	71.3	0.206973
72.25	0.313711	73.25	0.231284	72.15	0.23054	71.9	0.222549	71.35	0.20664
72.3	0.313231	73.3	0.231064	72.2	0.230455	71.95	0.222323	71.4	0.20653
72.35	0.31283	73.35	0.230407	72.25	0.230286	72	0.221946	71.45	0.206363
72.4	0.31259	73.4	0.230297	72.35	0.229946	72.05	0.221871	71.5	0.206197
72.45	0.31251	73.45	0.229639	72.4	0.229691	72.1	0.221419	71.55	0.205643
72.5	0.31235	73.5	0.22953	72.45	0.229266	72.15	0.221344	71.6	0.205587
72.55	0.31219	73.55	0.228982	72.55	0.229181	72.25	0.220967	71.65	0.205421
72.6	0.311789	73.6	0.228872	72.65	0.228841	72.3	0.22059	71.7	0.205088
72.65	0.311709	73.65	0.228543	72.75	0.228756	72.35	0.22044	71.75	0.204756
72.7	0.311309	73.7	0.228105	72.8	0.228501	72.4	0.219913	71.8	0.204368
72.75	0.311068	73.75	0.227886	72.85	0.228416	72.5	0.219762	71.85	0.204035
72.8	0.310828	73.8	0.227557	72.9	0.228161	72.55	0.219536	71.9	0.203647
72.85	0.310348	73.85	0.227009	72.95	0.228076	72.6	0.219235	71.95	0.20337
72.9	0.310027	73.9	0.226789	73	0.227736	72.65	0.219084	72	0.203315
72.95	0.309787	73.95	0.22657	73.05	0.227651	72.75	0.218783	72.05	0.203148
73	0.309387	74	0.226461	73.1	0.227566	72.8	0.218482	72.1	0.203038
73.05	0.309066	74.05	0.226241	73.15	0.227226	72.85	0.218105	72.15	0.202594
73.1	0.308746	74.1	0.226022	73.25	0.226886	72.9	0.217804	72.2	0.202206
73.15	0.308666	74.2	0.225255	73.3	0.226717	72.95	0.217201	72.25	0.20204
73.2	0.308345	74.25	0.225036	73.35	0.226632	73	0.217051	72.3	0.201874
73.25	0.308185	74.3	0.224926	73.4	0.226547	73.05	0.216975	72.35	0.201596
73.3	0.307945	74.35	0.224816	73.45	0.226292	73.1	0.216599	72.4	0.201098
73.35	0.307625	74.4	0.224488	73.5	0.226122	73.15	0.216448	72.45	0.20082
73.4	0.307144	74.45	0.224049	73.55	0.225952	73.2	0.216298	72.5	0.200654
73.45	0.306423	74.5	0.22383	73.6	0.225697	73.25	0.216072	72.55	0.200488
73.5	0.306023	74.6	0.22372	73.65	0.225272	73.3	0.21577	72.6	0.200321
73.55	0.305863	74.65	0.223611	73.7	0.225102	73.35	0.215545	72.65	0.200266
73.6	0.305542	74.7	0.223063	73.75	0.224932	73.4	0.215243	72.7	0.200044
73.7	0.305462	74.75	0.222405	73.8	0.224422	73.45	0.215017	72.75	0.199933
73.75	0.305222	74.8	0.222295	73.85	0.224082	73.5	0.214942	72.8	0.199767
73.8	0.305062	74.85	0.221857	73.9	0.223742	73.55	0.214716	72.85	0.199656
73.85	0.304661	74.9	0.221638	73.95	0.223232	73.6	0.214641	72.9	0.199213
73.9	0.304501	74.95	0.221199	74	0.223148	73.65	0.214415	72.95	0.198936
73.95	0.304421	75	0.22098	74.1	0.222893	73.7	0.214189	73	0.198603
74	0.304261	75.1	0.220761	74.15	0.222723	73.75	0.213963	73.05	0.198381
74.05	0.30386	75.15	0.220651	74.2	0.222638	73.8	0.213737	73.1	0.197993
74.1	0.30362	75.2	0.220541	74.25	0.222298	73.85	0.213511	73.2	0.197883
74.15	0.30346	75.25	0.220322	74.3	0.222213	73.9	0.213135	73.25	0.197772
74.2	0.3033	75.3	0.219884	74.35	0.222043	73.95	0.212833	73.3	0.197661
74.25	0.30322	75.35	0.219665	74.4	0.221788	74	0.212607	73.35	0.197495
74.3	0.302819	75.4	0.219445	74.45	0.221533	74.05	0.212381	73.4	0.197107
74.35	0.302659	75.45	0.219226	74.5	0.221193	74.1	0.212155	73.45	0.196829
74.4	0.302339	75.5	0.219007	74.55	0.221023	74.15	0.21208	73.5	0.196331
74.45	0.302098	75.55	0.218678	74.6	0.220938	74.25	0.211628	73.55	0.19622
74.5	0.301538	75.65	0.218568	74.65	0.220768	74.4	0.211327	73.6	0.196053
74.55	0.301378	75.7	0.218349	74.7	0.220513	74.45	0.211026	73.65	0.195943
74.6	0.301217	75.75	0.21824	74.75	0.220343	74.5	0.210875	73.75	0.195776
74.65	0.300817	75.8	0.217911	74.8	0.219918	74.55	0.210574	73.8	0.195333
74.7	0.300497	75.85	0.217363	74.85	0.219579	74.6	0.210273	73.85	0.195222
74.75	0.300176	75.9	0.217034	74.9	0.219409	74.65	0.210197	73.9	0.194889
74.8	0.299696	75.95	0.216815	74.95	0.219069	74.7	0.209896	73.95	0.194501
74.85	0.299455	76	0.216705	75	0.218814	74.75	0.209745	74	0.194335
74.9	0.299135	76.1	0.216267	75.05	0.218474	74.85	0.209595	74.05	0.194113
74.95	0.299055	76.15	0.215719	75.1	0.218304	74.9	0.209444	74.1	0.193892
75	0.298895	76.2	0.215499	75.15	0.218134	74.95	0.209369	74.15	0.193559
75.05	0.298654	76.25	0.21539	75.2	0.217794	75	0.209294	74.2	0.193227
75.1	0.298414	76.3	0.215061	75.25	0.217539	75.05	0.208917	74.25	0.193005
75.15	0.298254	76.35	0.214842	75.3	0.217199	75.1	0.208842	74.3	0.192839
75.25	0.298094	76.45	0.214732	75.35	0.216774	75.15	0.208691	74.35	0.192561
75.3	0.297774	76.5	0.214513	75.4	0.216604	75.25	0.208315	74.4	0.192395
75.35	0.297533	76.55	0.214184	75.45	0.216519	75.3	0.208239	74.45	0.192229
75.4	0.297293	76.6	0.214074	75.5	0.216264	75.35	0.207787	74.5	0.192007
75.45	0.296893	76.65	0.213855	75.55	0.216094	75.4	0.207637	74.55	0.19173
75.5	0.296732	76.7	0.213636	75.6	0.21601	75.45	0.207335	74.6	0.191619
75.55	0.296492	76.8	0.213526	75.65	0.215925	75.5	0.20711	74.65	0.191342
75.6	0.296252	76.85	0.213197	75.7	0.21567	75.55	0.206884	74.7	0.191009
75.65	0.296092	76.9	0.212978	75.75	0.215415	75.6	0.206658	74.75	0.190732
75.7	0.295771	77.05	0.212759	75.8	0.21516	75.65	0.206507	74.8	0.190566
75.75	0.295531	77.1	0.21254	75.85	0.21482	75.7	0.20613	74.85	0.190233
75.8	0.295291	77.15	0.21243	75.9	0.21465	75.75	0.205905	74.9	0.189956
75.85	0.29505	77.2	0.212211	75.95	0.21431	75.8	0.205679	74.95	0.189845
75.9	0.29489	77.25	0.211882	76	0.21414	75.85	0.205453	75	0.18979
75.95	0.29457	77.3	0.211772	76.05	0.2138	75.9	0.205377	75.05	0.189679
76	0.29425	77.35	0.211444	76.1	0.213545	75.95	0.205151	75.1	0.189291
76.05	0.294169	77.4	0.211224	76.15	0.213375	76	0.205001	75.15	0.189125
76.1	0.293849	77.45	0.211115	76.2	0.213035	76.05	0.204775	75.2	0.188958
76.15	0.293449	77.5	0.210676	76.25	0.212865	76.1	0.204474	75.25	0.188848
76.2	0.293288	77.55	0.210238	76.3	0.21278	76.15	0.203946	75.3	0.188681
76.25	0.293208	77.6	0.210019	76.35	0.212525	76.2	0.203796	75.35	0.18857
76.3	0.292968	77.7	0.209799	76.4	0.212101	76.25	0.203645	75.4	0.188293
76.35	0.292888	77.8	0.209471	76.5	0.211931	76.3	0.203419	75.45	0.188072
76.4	0.292808	77.85	0.209361	76.55	0.211761	76.35	0.203193	75.5	0.187961
76.5	0.292648	77.95	0.209142	76.6	0.211506	76.4	0.202967	75.55	0.187905
76.55	0.292407	78	0.208923	76.65	0.211421	76.45	0.202741	75.6	0.187684
76.6	0.291767	78.05	0.208813	76.7	0.211336	76.5	0.202591	75.65	0.187517
76.65	0.291527	78.1	0.208594	76.75	0.211251	76.55	0.20244	75.75	0.187296
76.7	0.291206	78.15	0.208265	76.8	0.211081	76.6	0.202365	75.8	0.187074
76.8	0.291126	78.2	0.207826	76.85	0.210826	76.65	0.202139	75.85	0.186852
76.85	0.290806	78.25	0.207607	76.9	0.210656	76.7	0.202064	75.9	0.186741
76.9	0.290726	78.3	0.207498	76.95	0.210486	76.75	0.201612	76	0.18652
76.95	0.290405	78.35	0.207059	77	0.210146	76.8	0.201461	76.05	0.186409
77	0.290005	78.45	0.206949	77.05	0.210061	76.85	0.201235	76.1	0.186353
77.1	0.289765	78.5	0.206621	77.1	0.209976	76.9	0.20116	76.15	0.186187
77.15	0.289604	78.6	0.206182	77.15	0.209636	76.95	0.201009	76.2	0.18591
77.2	0.289444	78.65	0.205963	77.2	0.209551	77	0.200633	76.25	0.185799
77.25	0.289124	78.7	0.205853	77.25	0.209381	77.1	0.200407	76.3	0.185522
77.3	0.288884	78.75	0.205305	77.3	0.209296	77.15	0.200181	76.35	0.185411
77.35	0.288723	78.8	0.204976	77.35	0.209041	77.2	0.20003	76.4	0.185189
77.4	0.288643	78.85	0.204648	77.4	0.208787	77.25	0.199804	76.45	0.184746
77.45	0.288563	78.9	0.204209	77.45	0.208702	77.3	0.199729	76.5	0.184469
77.5	0.288083	79	0.203661	77.5	0.208617	77.35	0.199428	76.55	0.184413
77.55	0.287922	79.1	0.203223	77.6	0.208532	77.4	0.199202	76.6	0.184247
77.6	0.287522	79.15	0.203003	77.65	0.208447	77.5	0.199051	76.65	0.184025
77.65	0.287122	79.2	0.202455	77.7	0.208362	77.55	0.198599	76.7	0.183637
77.75	0.287041	79.25	0.202236	77.75	0.208192	77.6	0.198373	76.75	0.183471
77.85	0.286641	79.3	0.202017	77.8	0.207937	77.65	0.198072	76.8	0.183305
77.9	0.286481	79.35	0.201907	77.85	0.207682	77.7	0.197921	76.85	0.183138
77.95	0.286241	79.45	0.201798	77.9	0.207172	77.75	0.197771	76.9	0.183083
78	0.28592	79.5	0.201469	77.95	0.207002	77.8	0.197695	76.95	0.182972
78.05	0.28576	79.55	0.20114	78	0.206832	77.85	0.197469	77	0.18275
78.1	0.28568	79.6	0.200702	78.05	0.206322	77.9	0.197394	77.05	0.182473
78.15	0.28536	79.7	0.200373	78.1	0.206152	77.95	0.197319	77.1	0.182418
78.2	0.285039	79.75	0.200044	78.15	0.205982	78	0.197018	77.15	0.182196
78.25	0.284959	79.8	0.199825	78.2	0.205642	78.05	0.196867	77.2	0.18203
78.3	0.284799	79.95	0.199605	78.25	0.205303	78.1	0.196716	77.25	0.181864
78.35	0.284559	80	0.199277	78.35	0.204963	78.15	0.196566	77.3	0.181476
78.4	0.284399	80.05	0.199167	78.45	0.204623	78.2	0.19649	77.35	0.181198
78.45	0.284238	80.1	0.198948	78.5	0.204453	78.25	0.19634	77.4	0.180977
78.5	0.283918	80.15	0.198838	78.55	0.204283	78.3	0.196189	77.45	0.180755
78.55	0.283518	80.2	0.19829	78.6	0.204113	78.35	0.195813	77.5	0.180145
78.6	0.283437	80.25	0.19818	78.65	0.203773	78.4	0.195662	77.55	0.18009
78.65	0.283357	80.3	0.197852	78.7	0.203518	78.45	0.195511	77.65	0.179924
78.7	0.283197	80.35	0.197632	78.75	0.203348	78.5	0.195361	77.7	0.179702
78.75	0.283037	80.4	0.197523	78.8	0.203263	78.55	0.19521	77.75	0.17948
78.8	0.282877	80.45	0.197413	78.85	0.203008	78.65	0.194984	77.8	0.179425
78.85	0.282556	80.5	0.197084	78.9	0.202583	78.75	0.194457	77.85	0.179092
78.9	0.282156	80.55	0.196755	78.95	0.202243	78.8	0.194306	77.9	0.17887
78.95	0.282076	80.6	0.196536	79	0.202158	78.85	0.194156	77.95	0.178815
79	0.281996	80.65	0.196207	79.05	0.201903	78.9	0.193854	78	0.178427
79.05	0.281836	80.7	0.196098	79.1	0.201564	78.95	0.193704	78.05	0.178316
79.1	0.281195	80.75	0.195988	79.15	0.201479	79	0.193478	78.1	0.177817
79.15	0.280875	80.8	0.195879	79.2	0.201394	79.05	0.193252	78.15	0.177485
79.2	0.280394	80.9	0.19555	79.25	0.200969	79.1	0.193177	78.2	0.177318
79.25	0.280314	80.95	0.195221	79.3	0.200884	79.15	0.192875	78.25	0.177207
79.3	0.279833	81	0.195002	79.35	0.200799	79.25	0.192725	78.3	0.176986
79.35	0.279593	81.1	0.194892	79.4	0.200459	79.3	0.192424	78.35	0.176875
79.4	0.279433	81.15	0.194563	79.45	0.200204	79.35	0.192273	78.4	0.176709
79.45	0.279273	81.25	0.194454	79.5	0.199864	79.4	0.191896	78.45	0.176487
79.5	0.279113	81.3	0.194125	79.55	0.199694	79.5	0.191821	78.5	0.176321
79.55	0.279033	81.35	0.194015	79.6	0.199439	79.55	0.191369	78.55	0.17621
79.6	0.278792	81.4	0.193906	79.65	0.199269	79.6	0.191143	78.6	0.175766
79.65	0.278472	81.45	0.193686	79.7	0.199099	79.65	0.190993	78.65	0.175655
79.7	0.278232	81.5	0.193577	79.8	0.198929	79.7	0.190767	78.7	0.175434
79.75	0.277591	81.55	0.193357	79.85	0.198759	79.75	0.190616	78.75	0.175157
79.8	0.277351	81.6	0.193248	79.9	0.198504	79.8	0.190164	78.8	0.175046
79.85	0.27719	81.65	0.192809	79.95	0.198334	79.85	0.190014	78.85	0.174658
79.9	0.27695	81.7	0.1927	80	0.198249	79.9	0.189938	78.9	0.174491
79.95	0.27671	81.75	0.19259	80.05	0.198165	79.95	0.189712	78.95	0.174325
80	0.27639	81.85	0.192042	80.15	0.19808	80	0.189486	79	0.174159
80.05	0.275829	81.9	0.191604	80.2	0.19791	80.05	0.189411	79.05	0.173993
80.1	0.275669	81.95	0.191494	80.25	0.197655	80.15	0.189185	79.1	0.173605
80.15	0.275509	82.05	0.191384	80.3	0.197485	80.2	0.189034	79.15	0.173438
80.2	0.275348	82.1	0.191275	80.35	0.19723	80.25	0.188884	79.2	0.173217
80.25	0.275268	82.2	0.190946	80.4	0.197145	80.3	0.188658	79.25	0.172884
80.3	0.275028	82.25	0.190836	80.45	0.19706	80.35	0.188507	79.3	0.172773
80.35	0.274948	82.3	0.190508	80.5	0.196975	80.4	0.188131	79.35	0.172551
80.4	0.274708	82.35	0.190398	80.55	0.196465	80.45	0.18798	79.4	0.172274
80.45	0.274227	82.45	0.190288	80.6	0.196295	80.5	0.187679	79.45	0.171997
80.5	0.274067	82.5	0.190069	80.65	0.19604	80.55	0.187604	79.5	0.171609
80.55	0.273827	82.55	0.189959	80.7	0.1957	80.65	0.187302	79.55	0.171498
80.6	0.273586	82.6	0.189521	80.75	0.195615	80.7	0.187227	79.6	0.171221
80.65	0.273266	82.65	0.189411	80.8	0.19553	80.75	0.187076	79.65	0.170944
80.7	0.273106	82.7	0.189083	80.9	0.195105	80.8	0.1867	79.7	0.170889
80.8	0.272866	82.75	0.188973	80.95	0.19502	80.85	0.186323	79.75	0.170667
80.85	0.272705	82.8	0.188315	81	0.194935	80.9	0.186173	79.8	0.170501
80.9	0.272465	82.85	0.188096	81.05	0.194426	80.95	0.185947	79.85	0.170113
80.95	0.272225	82.9	0.187986	81.15	0.193916	81	0.185721	79.9	0.16978
81	0.271824	82.95	0.187767	81.25	0.193576	81.05	0.185645	79.95	0.169725
81.05	0.271424	83	0.187219	81.3	0.193406	81.1	0.185495	80	0.169614
81.2	0.271104	83.05	0.18689	81.35	0.193321	81.15	0.185419	80.05	0.169447
81.25	0.270783	83.1	0.186561	81.45	0.193066	81.2	0.185194	80.1	0.169115
81.3	0.270543	83.2	0.186342	81.5	0.192641	81.25	0.184968	80.2	0.168949
81.35	0.270062	83.25	0.186233	81.55	0.192556	81.3	0.184817	80.25	0.168838
81.4	0.269742	83.3	0.186123	81.6	0.192386	81.35	0.184742	80.3	0.168727
81.45	0.269662	83.45	0.185575	81.65	0.192301	81.4	0.184591	80.35	0.168505
81.5	0.269422	83.5	0.185356	81.7	0.192131	81.45	0.184365	80.4	0.168394
81.55	0.269342	83.6	0.185136	81.75	0.191961	81.5	0.184064	80.45	0.168283
81.6	0.269021	83.65	0.184808	81.8	0.191876	81.55	0.183838	80.5	0.168006
81.65	0.268941	83.7	0.18426	81.85	0.191451	81.6	0.183763	80.55	0.167784
81.7	0.268701	83.75	0.183931	81.9	0.191281	81.65	0.183461	80.6	0.167674
81.75	0.268541	83.8	0.183821	81.95	0.190942	81.7	0.183235	80.65	0.167507
81.8	0.26814	83.95	0.183711	82	0.190772	81.85	0.182934	80.7	0.167119
81.85	0.26798	84	0.183383	82.05	0.190517	81.9	0.182708	80.75	0.167064
81.9	0.26782	84.05	0.183273	82.1	0.190432	81.95	0.182332	80.8	0.166898
81.95	0.26758	84.1	0.183054	82.15	0.190347	82	0.182181	80.85	0.166565
82	0.267099	84.15	0.182944	82.2	0.190177	82.05	0.18203	80.9	0.166232
82.05	0.266699	84.2	0.182615	82.25	0.189837	82.1	0.181579	80.95	0.166066
82.15	0.266539	84.25	0.182506	82.3	0.189582	82.15	0.181127	81	0.166011
82.2	0.266138	84.3	0.182177	82.4	0.189497	82.2	0.181051	81.05	0.165844
82.25	0.265978	84.35	0.182067	82.5	0.189327	82.25	0.180976	81.1	0.165678
82.3	0.265658	84.4	0.181958	82.55	0.189242	82.3	0.180901	81.15	0.165512
82.35	0.265577	84.45	0.181848	82.6	0.189072	82.35	0.180298	81.2	0.165456
82.4	0.265417	84.5	0.181738	82.65	0.188902	82.5	0.180223	81.25	0.165346
82.45	0.265097	84.55	0.181519	82.7	0.188647	82.55	0.179997	81.3	0.165179
82.5	0.264937	84.6	0.1813	82.75	0.188562	82.6	0.179846	81.35	0.165124
82.55	0.264777	84.65	0.181081	82.8	0.188392	82.7	0.179696	81.4	0.165013
82.6	0.264616	84.7	0.180971	82.85	0.188222	82.8	0.17962	81.45	0.16468
82.65	0.264376	84.75	0.180862	82.9	0.188137	82.85	0.17947	81.5	0.164292
82.7	0.264216	84.8	0.180313	82.95	0.187797	82.9	0.179169	81.55	0.164071
82.75	0.264056	84.85	0.180094	83	0.187627	83	0.178943	81.6	0.164015
82.8	0.263655	84.9	0.179875	83.05	0.187373	83.05	0.178641	81.65	0.163849
82.85	0.263575	84.95	0.179765	83.1	0.187033	83.1	0.178265	81.7	0.163794
82.9	0.263335	85	0.179656	83.15	0.186608	83.15	0.178039	81.75	0.163572
82.95	0.263255	85.05	0.179437	83.25	0.186523	83.2	0.177436	81.8	0.163295
83.05	0.262934	85.1	0.178998	83.3	0.186438	83.25	0.177286	81.85	0.162851
83.1	0.262774	85.25	0.178779	83.35	0.186268	83.3	0.177135	81.9	0.162796
83.15	0.262694	85.3	0.17856	83.4	0.186183	83.35	0.176909	81.95	0.16263
83.2	0.262454	85.4	0.17834	83.45	0.186098	83.4	0.176834	82	0.162463
83.25	0.262134	85.45	0.178121	83.5	0.185843	83.45	0.176683	82.05	0.162297
83.3	0.261733	85.5	0.178012	83.6	0.185588	83.55	0.176533	82.1	0.162186
83.35	0.261493	85.55	0.177902	83.65	0.185333	83.6	0.176457	82.15	0.161909
83.4	0.261173	85.6	0.177683	83.7	0.185078	83.65	0.176307	82.2	0.161632
83.5	0.261092	85.65	0.177573	83.75	0.184993	83.7	0.176231	82.25	0.161521
83.55	0.261012	85.7	0.177464	83.8	0.184823	83.75	0.176005	82.3	0.16141
83.6	0.260932	85.8	0.177354	83.85	0.184313	83.8	0.175704	82.35	0.161188
83.65	0.260612	85.85	0.177135	83.9	0.183719	83.85	0.175478	82.4	0.160967
83.7	0.260452	85.95	0.177025	83.95	0.183464	83.9	0.175252	82.45	0.160745
83.75	0.260051	86	0.176915	84	0.183039	83.95	0.174876	82.5	0.160412
83.8	0.259811	86.05	0.176477	84.05	0.182699	84	0.1748	82.55	0.160357
83.85	0.259571	86.1	0.176367	84.1	0.182614	84.05	0.174574	82.6	0.160302
83.9	0.259411	86.2	0.176039	84.15	0.182529	84.1	0.174499	82.65	0.159969
83.95	0.25909	86.25	0.17571	84.2	0.182274	84.15	0.174424	82.7	0.159636
84	0.25861	86.3	0.1756	84.3	0.182104	84.2	0.174349	82.75	0.159359
84.05	0.258369	86.45	0.175491	84.35	0.181764	84.25	0.174047	82.8	0.159138
84.1	0.258049	86.5	0.175271	84.4	0.181594	84.3	0.173821	82.85	0.159082
84.15	0.257969	86.55	0.175162	84.45	0.181509	84.35	0.173445	82.9	0.158805
84.2	0.257729	86.6	0.174723	84.5	0.181254	84.4	0.173144	83	0.158472
84.25	0.257568	86.65	0.174394	84.55	0.180999	84.45	0.173068	83.05	0.158306
84.3	0.257488	86.7	0.174285	84.6	0.180744	84.5	0.172842	83.1	0.158195
84.35	0.257248	86.8	0.174066	84.7	0.180574	84.55	0.172616	83.15	0.157974
84.4	0.257088	86.85	0.173956	84.75	0.18032	84.6	0.172541	83.2	0.157863
84.45	0.256848	86.9	0.173737	84.8	0.18015	84.65	0.172089	83.25	0.157696
84.5	0.256768	86.95	0.173408	84.85	0.17998	84.7	0.171637	83.3	0.157641
84.55	0.256687	87	0.17286	84.9	0.17981	84.8	0.171487	83.35	0.157475
84.6	0.256607	87.05	0.172531	84.95	0.17947	84.85	0.171336	83.4	0.157364
84.65	0.256287	87.1	0.172421	85	0.179045	84.9	0.171261	83.45	0.15692
84.7	0.256047	87.2	0.171983	85.05	0.17879	84.95	0.17111	83.5	0.156699
84.75	0.255967	87.25	0.171654	85.1	0.178535	85	0.170884	83.55	0.156532
84.85	0.255726	87.35	0.171435	85.15	0.178195	85.05	0.170658	83.6	0.156421
84.9	0.255406	87.4	0.171216	85.2	0.178025	85.1	0.170508	83.65	0.156255
84.95	0.255246	87.45	0.171106	85.25	0.17794	85.15	0.170282	83.7	0.156089
85	0.254765	87.5	0.170996	85.3	0.17777	85.2	0.16998	83.75	0.155867
85.05	0.254605	87.55	0.170558	85.35	0.177685	85.25	0.169905	83.8	0.155756
85.1	0.253884	87.65	0.170339	85.4	0.177515	85.3	0.169754	83.85	0.155535
85.15	0.253484	87.75	0.170119	85.45	0.17726	85.35	0.169604	83.9	0.155479
85.2	0.253404	87.8	0.1699	85.5	0.177175	85.4	0.169378	83.95	0.155313
85.25	0.253083	87.85	0.169791	85.55	0.17692	85.45	0.169303	84	0.155202
85.3	0.252763	87.9	0.169681	85.6	0.176835	85.5	0.169077	84.05	0.15498
85.35	0.252683	87.95	0.169352	85.7	0.176496	85.55	0.168926	84.1	0.154925
85.4	0.252523	88	0.169243	85.9	0.176326	85.6	0.1687	84.15	0.154814
85.45	0.252283	88.1	0.168914	85.95	0.175816	85.65	0.168474	84.2	0.154648
85.5	0.252042	88.15	0.168585	86	0.175731	85.7	0.168173	84.25	0.154481
85.55	0.251962	88.2	0.168475	86.1	0.175476	85.75	0.168098	84.3	0.154426
85.6	0.251722	88.25	0.168256	86.2	0.175136	85.8	0.167796	84.35	0.154093
85.7	0.251482	88.3	0.168146	86.25	0.174966	85.85	0.16757	84.4	0.153705
85.75	0.251321	88.35	0.168037	86.3	0.174711	85.9	0.16742	84.45	0.153539
85.8	0.251161	88.45	0.167818	86.35	0.174541	85.95	0.167269	84.5	0.153317
85.85	0.251081	88.5	0.167598	86.4	0.174456	86	0.167043	84.6	0.153207
85.9	0.250841	88.6	0.167379	86.45	0.174371	86.05	0.166893	84.65	0.15304
85.95	0.250681	88.7	0.16716	86.5	0.174201	86.1	0.166817	84.7	0.152929
86	0.25044	88.75	0.166831	86.55	0.173946	86.15	0.166667	84.75	0.152874
86.05	0.24996	88.8	0.166721	86.6	0.173521	86.3	0.166441	84.8	0.152763
86.1	0.24988	88.85	0.166612	86.65	0.173266	86.35	0.166215	84.85	0.152597
86.15	0.24972	88.9	0.166502	86.75	0.173097	86.4	0.165914	84.9	0.152375
86.2	0.249319	88.95	0.166393	86.8	0.172927	86.45	0.165838	84.95	0.15232
86.25	0.249239	89.05	0.166064	86.85	0.172672	86.55	0.165612	85	0.152153
86.3	0.248999	89.1	0.165845	86.9	0.172587	86.6	0.165462	85.05	0.151876
86.35	0.248919	89.15	0.165735	87.05	0.172502	86.65	0.165236	85.1	0.151599
86.4	0.248759	89.25	0.165406	87.1	0.172417	86.7	0.16501	85.15	0.151267
86.45	0.248679	89.35	0.165187	87.15	0.172162	86.75	0.164784	85.2	0.151045
86.5	0.248358	89.4	0.164968	87.25	0.171822	86.8	0.164633	85.25	0.150712
86.55	0.247958	89.55	0.164639	87.35	0.171652	86.85	0.164257	85.3	0.15038
86.6	0.247237	89.6	0.164529	87.4	0.171397	86.9	0.164031	85.35	0.150213
86.65	0.246836	89.65	0.163981	87.45	0.171312	86.95	0.163805	85.4	0.150158
86.7	0.246676	89.7	0.163762	87.5	0.171142	87	0.163654	85.45	0.150103
86.75	0.246596	89.75	0.163652	87.55	0.171057	87.05	0.163579	85.5	0.150047
86.85	0.246356	89.8	0.163104	87.6	0.170887	87.1	0.163353	85.55	0.149936
86.9	0.245795	89.85	0.162775	87.65	0.170717	87.15	0.162901	85.6	0.14977
86.95	0.245475	89.9	0.162556	87.7	0.170632	87.3	0.1626	85.65	0.149659
87	0.245315	89.95	0.162447	87.75	0.170207	87.35	0.162148	85.7	0.149604
87.05	0.245235	90	0.162337	87.8	0.170122	87.4	0.162073	85.75	0.149382
87.1	0.244994	90.05	0.162227	87.85	0.169952	87.45	0.161847	85.8	0.149327
87.15	0.244914	90.15	0.161898	87.9	0.169613	87.5	0.161771	85.85	0.149216
87.2	0.244754	90.2	0.161789	87.95	0.169358	87.55	0.161621	85.9	0.14916
87.25	0.244594	90.3	0.16135	88.1	0.169188	87.6	0.161545	85.95	0.149049
87.3	0.244514	90.35	0.161241	88.15	0.169018	87.65	0.16147	86	0.148883
87.35	0.244193	90.4	0.161131	88.2	0.168848	87.75	0.161319	86.05	0.148717
87.4	0.244033	90.45	0.160912	88.25	0.168593	87.8	0.161094	86.1	0.148495
87.45	0.243953	90.5	0.160802	88.3	0.168423	87.85	0.161018	86.2	0.148329
87.5	0.243713	90.55	0.160474	88.35	0.168253	87.95	0.160943	86.25	0.148107
87.55	0.243473	90.6	0.160364	88.4	0.167913	88	0.160868	86.3	0.147941
87.6	0.242992	90.7	0.160254	88.45	0.167828	88.1	0.160792	86.35	0.147664
87.7	0.242672	90.75	0.160035	88.5	0.167573	88.15	0.160717	86.4	0.147442
87.75	0.242432	90.8	0.159925	88.55	0.167403	88.2	0.160416	86.45	0.14722
87.8	0.242191	90.85	0.159816	88.6	0.167233	88.25	0.16019	86.55	0.147109
87.85	0.242031	90.9	0.159706	88.65	0.167063	88.35	0.160039	86.6	0.146832
87.9	0.241871	90.95	0.159597	88.75	0.166978	88.4	0.159889	86.65	0.146666
87.95	0.241631	91	0.159377	88.8	0.166723	88.45	0.159587	86.7	0.1465
88	0.24147	91.05	0.159049	88.9	0.166553	88.5	0.159512	86.75	0.146333
88.05	0.24107	91.2	0.158939	89	0.166468	88.55	0.159437	86.8	0.146278
88.1	0.24091	91.25	0.158829	89.05	0.166213	88.6	0.159211	86.85	0.146167
88.15	0.24075	91.3	0.15861	89.1	0.165959	88.65	0.158985	86.9	0.146001
88.3	0.240589	91.35	0.158391	89.15	0.165789	88.7	0.158834	86.95	0.145779
88.35	0.240429	91.4	0.158281	89.2	0.165619	88.75	0.158608	87	0.145557
88.4	0.240189	91.5	0.158062	89.25	0.165279	88.8	0.158382	87.05	0.145502
88.45	0.240109	91.6	0.157733	89.3	0.165109	88.85	0.158081	87.1	0.145058
88.5	0.240029	91.65	0.157624	89.35	0.165024	88.9	0.158006	87.15	0.144781
88.55	0.239949	91.7	0.157514	89.4	0.164854	88.95	0.15793	87.2	0.14467
88.6	0.239789	91.75	0.157185	89.45	0.164769	89	0.15778	87.25	0.14456
88.65	0.239628	91.8	0.157076	89.5	0.164599	89.05	0.157704	87.3	0.144504
88.7	0.239548	91.85	0.156966	89.55	0.164514	89.1	0.157554	87.35	0.144393
88.75	0.239388	91.9	0.156747	89.6	0.164429	89.15	0.157177	87.4	0.144338
88.8	0.239228	91.95	0.156527	89.65	0.164174	89.2	0.157027	87.45	0.144282
88.9	0.239068	92	0.156199	89.7	0.163834	89.25	0.156725	87.5	0.144005
88.95	0.238908	92.05	0.156089	89.75	0.163749	89.3	0.156424	87.55	0.143784
89	0.238747	92.1	0.155979	89.8	0.163579	89.35	0.156349	87.6	0.143617
89.05	0.238667	92.15	0.15576	89.9	0.163494	89.4	0.156198	87.65	0.143562
89.1	0.238587	92.25	0.155651	89.95	0.163324	89.45	0.156048	87.7	0.143396
89.15	0.238107	92.3	0.155541	90	0.163239	89.5	0.155822	87.75	0.143174
89.2	0.237866	92.35	0.155102	90.05	0.163069	89.55	0.155596	87.8	0.143063
89.25	0.237786	92.4	0.154883	90.1	0.162899	89.6	0.15552	87.85	0.143008
89.3	0.237546	92.45	0.154554	90.15	0.162475	89.65	0.155445	87.9	0.142841
89.35	0.237306	92.5	0.154335	90.2	0.16239	89.7	0.155219	87.95	0.142675
89.4	0.236905	92.55	0.154226	90.25	0.162305	89.75	0.155144	88	0.14262
89.45	0.236585	92.65	0.154116	90.3	0.16222	89.8	0.154918	88.05	0.142398
89.5	0.236505	92.7	0.153787	90.35	0.16205	89.9	0.154767	88.1	0.141954
89.55	0.236425	92.75	0.153678	90.45	0.16171	89.95	0.154617	88.15	0.141788
89.65	0.236104	92.8	0.15291	90.5	0.16154	90	0.154315	88.2	0.141622
89.7	0.236024	92.95	0.152691	90.55	0.161455	90.05	0.154089	88.25	0.141566
89.75	0.235944	93.05	0.152472	90.6	0.161285	90.1	0.153638	88.3	0.141345
89.8	0.235784	93.1	0.152362	90.65	0.161115	90.15	0.153487	88.4	0.141068
89.85	0.235384	93.15	0.152033	90.7	0.160775	90.2	0.153412	88.45	0.14079
89.9	0.234743	93.2	0.151704	90.75	0.16069	90.25	0.153186	88.5	0.14068
89.95	0.234503	93.25	0.151485	90.8	0.160605	90.3	0.152884	88.55	0.140569
90	0.234342	93.3	0.150828	90.85	0.160435	90.35	0.152659	88.6	0.140458
90.05	0.234262	93.35	0.150608	90.95	0.160265	90.4	0.152433	88.65	0.140402
90.1	0.234022	93.4	0.150499	91	0.160095	90.45	0.152131	88.7	0.140125
90.15	0.233942	93.5	0.15006	91.05	0.15984	90.5	0.151981	88.75	0.140014
90.2	0.233782	93.55	0.149841	91.1	0.159755	90.6	0.15183	88.8	0.139793
90.25	0.233461	93.6	0.149622	91.15	0.159585	90.65	0.151454	88.85	0.139626
90.3	0.233141	93.65	0.149403	91.25	0.159245	90.7	0.151228	88.9	0.139405
90.35	0.232981	93.7	0.148745	91.3	0.15899	90.75	0.151077	88.95	0.139294
90.4	0.232901	93.75	0.148416	91.4	0.158651	90.8	0.150776	89	0.139238
90.45	0.23258	93.8	0.148197	91.45	0.158566	90.85	0.150625	89.05	0.139017
90.55	0.23242	93.9	0.148087	91.5	0.158311	90.9	0.150399	89.1	0.138961
90.6	0.23226	93.95	0.147868	91.55	0.158226	91	0.150324	89.15	0.13874
90.65	0.2321	94	0.14743	91.6	0.158141	91.05	0.150173	89.2	0.138684
90.7	0.23202	94.05	0.14721	91.65	0.158056	91.1	0.150023	89.25	0.138573
90.8	0.23178	94.1	0.147101	91.7	0.157716	91.15	0.149797	89.3	0.138407
90.85	0.231619	94.15	0.146662	91.8	0.157461	91.2	0.149646	89.35	0.138296
90.9	0.231459	94.2	0.146553	91.85	0.157291	91.25	0.149345	89.4	0.138019
90.95	0.231299	94.25	0.146443	91.9	0.157206	91.4	0.149194	89.45	0.137797
91	0.230979	94.35	0.146333	91.95	0.157121	91.5	0.149044	89.5	0.137409
91.05	0.230738	94.4	0.146224	92	0.156951	91.55	0.148893	89.55	0.137354
91.1	0.230498	94.5	0.146005	92.05	0.156866	91.7	0.148818	89.6	0.137243
91.15	0.230418	94.55	0.145785	92.1	0.156696	91.75	0.148667	89.7	0.137132
91.2	0.230098	94.6	0.145676	92.15	0.156611	91.8	0.148592	89.75	0.137021
91.3	0.229938	94.75	0.145457	92.2	0.156441	91.85	0.148441	89.8	0.136744
91.35	0.229857	94.8	0.145347	92.25	0.156271	91.95	0.148215	89.85	0.136578
91.4	0.229617	94.85	0.145237	92.3	0.156016	92	0.148064	89.9	0.136522
91.45	0.229537	94.9	0.145128	92.35	0.155846	92.05	0.147914	89.95	0.136412
91.5	0.229457	94.95	0.144908	92.4	0.155506	92.1	0.147839	90	0.136301
91.55	0.229377	95	0.144799	92.45	0.155421	92.15	0.147688	90.05	0.136134
91.6	0.229057	95.05	0.144689	92.5	0.155337	92.2	0.147613	90.1	0.135746
91.65	0.228896	95.1	0.14447	92.55	0.155167	92.25	0.147462	90.15	0.135635
91.7	0.228576	95.15	0.14436	92.6	0.154827	92.3	0.147161	90.2	0.135414
91.75	0.228416	95.2	0.144141	92.7	0.154657	92.35	0.146859	90.25	0.135303
91.85	0.228256	95.25	0.143922	92.75	0.154572	92.4	0.146709	90.35	0.135192
91.9	0.228095	95.3	0.143812	92.8	0.154402	92.45	0.146558	90.4	0.135081
91.95	0.227935	95.4	0.143484	92.85	0.154232	92.5	0.146483	90.45	0.135026
92.05	0.227855	95.45	0.143374	92.9	0.153977	92.55	0.146257	90.5	0.134915
92.1	0.227615	95.55	0.143045	92.95	0.153807	92.6	0.146106	90.55	0.134859
92.15	0.227455	95.65	0.142935	93	0.153722	92.65	0.145956	90.6	0.134638
92.2	0.227134	95.7	0.142826	93.05	0.153637	92.7	0.145805	90.65	0.134416
92.25	0.227054	95.75	0.142607	93.1	0.153382	92.75	0.145579	90.7	0.134305
92.3	0.226974	95.8	0.142497	93.2	0.153127	92.8	0.145429	90.75	0.13425
92.35	0.226574	95.85	0.142168	93.3	0.152957	92.85	0.145278	90.8	0.134139
92.4	0.226414	95.95	0.141839	93.4	0.152787	92.9	0.145127	90.85	0.133973
92.5	0.226173	96	0.14151	93.45	0.152447	92.95	0.145052	90.9	0.133862
92.55	0.226093	96.05	0.141291	93.5	0.152192	93	0.144901	90.95	0.133695
92.6	0.225853	96.1	0.141182	93.6	0.152022	93.05	0.144374	91	0.133474
92.65	0.225693	96.2	0.141072	93.7	0.151937	93.15	0.144299	91.05	0.133197
92.7	0.225453	96.25	0.140743	93.8	0.151768	93.2	0.143998	91.1	0.133086
92.75	0.225212	96.3	0.140524	93.85	0.151683	93.25	0.143546	91.15	0.132809
92.8	0.224972	96.35	0.140414	93.9	0.151598	93.3	0.14347	91.2	0.132531
92.85	0.224892	96.4	0.139976	93.95	0.151513	93.4	0.143244	91.25	0.132365
92.9	0.224732	96.5	0.139866	94	0.151428	93.45	0.142717	91.3	0.132143
92.95	0.224652	96.55	0.139757	94.05	0.151343	93.5	0.142491	91.35	0.132088
93	0.224572	96.65	0.139647	94.1	0.151258	93.55	0.142416	91.4	0.132033
93.1	0.224411	96.7	0.139428	94.15	0.151173	93.6	0.142265	91.45	0.131811
93.15	0.224251	96.75	0.139318	94.2	0.151003	93.65	0.141889	91.5	0.131755
93.2	0.224011	96.8	0.138989	94.25	0.150748	93.7	0.141512	91.55	0.1317
93.25	0.22353	96.9	0.13877	94.3	0.150663	93.75	0.141437	91.6	0.131534
93.3	0.22337	96.95	0.138441	94.35	0.150408	93.8	0.141362	91.7	0.131312
93.35	0.22305	97	0.138222	94.4	0.150323	93.85	0.14106	91.8	0.131201
93.4	0.22297	97.05	0.138112	94.5	0.150238	93.9	0.140759	91.85	0.131035
93.45	0.222649	97.15	0.138003	94.55	0.149983	93.95	0.140609	91.9	0.130979
93.5	0.222409	97.25	0.137784	94.6	0.149898	94	0.140533	91.95	0.130869
93.55	0.222169	97.3	0.137455	94.65	0.149558	94.1	0.140232	92	0.130758
93.6	0.222089	97.35	0.137345	94.7	0.149473	94.15	0.140081	92.05	0.130425
93.7	0.221929	97.5	0.137126	94.75	0.149218	94.25	0.139931	92.1	0.130093
93.75	0.221688	97.55	0.137016	94.8	0.149048	94.3	0.13978	92.15	0.130037
93.8	0.221528	97.65	0.136907	94.9	0.148708	94.4	0.139404	92.2	0.129982
93.85	0.221448	97.7	0.136687	94.95	0.148538	94.45	0.139102	92.25	0.129871
93.9	0.221368	97.75	0.136578	95	0.148368	94.5	0.138952	92.3	0.129649
93.95	0.221048	97.8	0.136359	95.05	0.148283	94.55	0.138726	92.35	0.129594
94.05	0.220727	97.85	0.136139	95.1	0.148114	94.6	0.138575	92.4	0.129483
94.1	0.220567	97.9	0.13603	95.15	0.147944	94.65	0.1385	92.45	0.129317
94.15	0.220327	97.95	0.13592	95.2	0.147859	94.7	0.138424	92.5	0.129261
94.2	0.220167	98.05	0.135701	95.25	0.147604	94.75	0.138274	92.55	0.12915
94.25	0.220086	98.1	0.135591	95.3	0.147519	94.8	0.138199	92.6	0.128873
94.3	0.220006	98.15	0.135372	95.4	0.147264	94.85	0.138048	92.65	0.128596
94.35	0.219686	98.3	0.135153	95.45	0.147179	94.9	0.137973	92.7	0.128541
94.4	0.219446	98.35	0.134714	95.5	0.146839	94.95	0.137747	92.75	0.128319
94.45	0.219206	98.45	0.134605	95.55	0.146669	95	0.137671	92.8	0.128263
94.5	0.219125	98.5	0.134276	95.6	0.146584	95.05	0.137521	92.85	0.128153
94.55	0.218805	98.55	0.133947	95.75	0.146499	95.1	0.137445	92.9	0.128097
94.6	0.218645	98.6	0.133838	95.8	0.146244	95.15	0.137219	92.95	0.127875
94.65	0.218485	98.7	0.133618	95.85	0.146159	95.2	0.137069	93	0.127765
94.7	0.218325	98.75	0.133399	95.9	0.145819	95.25	0.136918	93.05	0.127654
94.75	0.218084	98.8	0.13318	95.95	0.145734	95.3	0.136768	93.1	0.127487
94.8	0.217764	98.85	0.132961	96	0.145649	95.4	0.136617	93.15	0.127155
94.85	0.217684	98.9	0.132851	96.05	0.145479	95.45	0.136542	93.2	0.127044
94.9	0.217444	98.95	0.132522	96.15	0.145394	95.5	0.136466	93.25	0.126878
94.95	0.217203	99.05	0.132413	96.2	0.145224	95.55	0.13624	93.3	0.126711
95	0.216963	99.1	0.132303	96.25	0.145054	95.65	0.136014	93.35	0.126379
95.05	0.216803	99.15	0.132084	96.3	0.144884	95.7	0.135864	93.4	0.126213
95.1	0.216643	99.2	0.131974	96.35	0.144799	95.75	0.135713	93.45	0.126046
95.15	0.216482	99.25	0.131755	96.45	0.14446	95.8	0.135638	93.5	0.12588
95.2	0.216162	99.35	0.131645	96.5	0.144375	95.85	0.135563	93.55	0.125714
95.25	0.215762	99.4	0.131097	96.55	0.14395	95.9	0.135337	93.6	0.125603
95.3	0.215682	99.45	0.130988	96.6	0.14344	96	0.135111	93.7	0.125547
95.35	0.215441	99.5	0.130768	96.65	0.143015	96.1	0.135035	93.75	0.125326
95.45	0.215361	99.6	0.130659	96.7	0.14276	96.15	0.134734	93.8	0.125104
95.5	0.215041	99.65	0.13044	96.75	0.14259	96.2	0.134584	93.85	0.125049
95.55	0.214961	99.85	0.13033	96.8	0.14242	96.25	0.134433	93.9	0.124938
95.6	0.214801	99.9	0.130111	96.85	0.14208	96.4	0.134056	93.95	0.124716
95.65	0.21464	99.95	0.129891	96.9	0.14191	96.45	0.133906	94	0.12455
95.7	0.21456	100	0.129782	96.95	0.141655	96.5	0.133755	94.05	0.124439
95.75	0.21448	100.15	0.129563	97	0.141485	96.55	0.13368	94.1	0.124328
95.8	0.2144	100.25	0.129343	97.1	0.141315	96.6	0.133529	94.15	0.124272
95.85	0.21432	100.35	0.129234	97.15	0.140976	96.65	0.133454	94.2	0.124217
95.9	0.21408	100.4	0.128905	97.25	0.140891	96.7	0.133228	94.3	0.124106
95.95	0.214	100.45	0.128467	97.3	0.140806	96.75	0.133153	94.35	0.123995
96	0.21392	100.5	0.128357	97.35	0.140721	96.8	0.132927	94.4	0.12394
96.05	0.213759	100.55	0.128247	97.4	0.140551	96.85	0.132851	94.45	0.123829
96.1	0.213679	100.6	0.128028	97.45	0.140211	96.9	0.132701	94.5	0.123774
96.15	0.213519	100.7	0.12759	97.5	0.140126	96.95	0.13255	94.6	0.123496
96.2	0.213199	100.75	0.127261	97.55	0.140041	97	0.132399	94.7	0.12333
96.25	0.213039	100.85	0.126822	97.6	0.139956	97.05	0.132324	94.75	0.123164
96.3	0.212638	100.9	0.126713	97.65	0.139786	97.1	0.132098	94.8	0.123053
96.35	0.212238	100.95	0.126274	97.8	0.139701	97.15	0.131948	94.85	0.122998
96.4	0.212078	101	0.126055	97.85	0.139361	97.2	0.131646	94.9	0.122887
96.45	0.211997	101.05	0.125945	97.9	0.139276	97.25	0.131571	94.95	0.12261
96.5	0.211837	101.1	0.125836	98.05	0.139106	97.3	0.131496	95	0.122554
96.55	0.211517	101.15	0.125726	98.15	0.139021	97.35	0.13127	95.05	0.122443
96.6	0.211357	101.25	0.125507	98.2	0.138766	97.4	0.131194	95.1	0.122277
96.65	0.211197	101.3	0.125397	98.25	0.138596	97.45	0.131119	95.15	0.122166
96.75	0.211036	101.35	0.125069	98.3	0.138256	97.5	0.130893	95.2	0.122111
96.9	0.210716	101.4	0.124959	98.35	0.138001	97.55	0.130743	95.25	0.122
96.95	0.210636	101.5	0.12474	98.4	0.137746	97.6	0.130667	95.3	0.121944
97	0.210235	101.55	0.12463	98.45	0.137576	97.65	0.130592	95.35	0.121889
97.05	0.209995	101.6	0.124411	98.5	0.137492	97.7	0.130366	95.4	0.121778
97.15	0.209835	101.7	0.124301	98.55	0.137322	97.75	0.13014	95.45	0.121667
97.2	0.209595	101.75	0.124082	98.6	0.137152	97.8	0.129914	95.5	0.121501
97.35	0.209515	101.85	0.123863	98.65	0.137067	97.9	0.129688	95.55	0.121168
97.4	0.209435	101.9	0.123534	98.75	0.136812	97.95	0.129538	95.6	0.121058
97.45	0.209274	102	0.123424	98.8	0.136727	98	0.129161	95.65	0.120891
97.5	0.208874	102.05	0.123205	98.85	0.136642	98.1	0.129086	95.7	0.120725
97.55	0.208473	102.25	0.123095	98.9	0.136472	98.15	0.128709	95.75	0.12067
97.6	0.208233	102.3	0.122986	98.95	0.136387	98.2	0.128634	95.85	0.120392
97.65	0.207993	102.4	0.122767	99	0.136217	98.3	0.128483	95.95	0.120337
97.7	0.207913	102.45	0.122657	99.05	0.136132	98.35	0.128182	96	0.12006
97.75	0.207753	102.5	0.122438	99.1	0.135962	98.4	0.128107	96.05	0.120004
97.8	0.207512	102.55	0.122328	99.15	0.135792	98.5	0.127805	96.1	0.119894
97.85	0.207272	102.6	0.122109	99.3	0.135622	98.6	0.12773	96.15	0.119838
97.9	0.207192	102.7	0.12189	99.4	0.135452	98.65	0.127655	96.2	0.119506
97.95	0.206952	102.75	0.12178	99.45	0.135367	98.7	0.127579	96.25	0.119228
98.05	0.206712	102.8	0.121671	99.5	0.135112	98.75	0.127429	96.3	0.119118
98.1	0.206471	102.85	0.121451	99.55	0.134942	98.8	0.127278	96.35	0.119007
98.15	0.206071	102.9	0.121013	99.6	0.134857	98.85	0.127203	96.4	0.11884
98.2	0.205831	102.95	0.120794	99.65	0.134602	98.9	0.127052	96.5	0.118674
98.25	0.20567	103.05	0.120574	99.7	0.134432	98.95	0.126902	96.55	0.118563
98.3	0.20559	103.1	0.120465	99.75	0.134177	99	0.126676	96.7	0.118508
98.35	0.20543	103.15	0.120246	99.8	0.134007	99.2	0.1266	96.75	0.118286
98.4	0.20535	103.2	0.120026	99.85	0.133838	99.25	0.126525	96.8	0.11812
98.45	0.20511	103.3	0.119917	99.9	0.133753	99.35	0.126374	96.85	0.118064
98.5	0.20495	103.45	0.119807	99.95	0.133583	99.4	0.126073	96.9	0.117898
98.55	0.204709	103.5	0.119697	100	0.133413	99.45	0.125998	96.95	0.117843
98.6	0.204389	103.55	0.119588	100.05	0.133328	99.5	0.125847	97	0.117566
98.65	0.204309	103.6	0.119478	100.1	0.133243	99.55	0.125772	97.05	0.117399
98.7	0.204229	103.7	0.119259	100.15	0.133073	99.6	0.125546	97.1	0.117233
98.75	0.203988	103.75	0.11893	100.2	0.132903	99.7	0.125471	97.15	0.117122
98.8	0.203908	103.8	0.118821	100.25	0.132818	99.75	0.125245	97.2	0.116956
98.9	0.203428	103.95	0.118711	100.3	0.132393	99.85	0.125019	97.25	0.116734
98.95	0.203268	104	0.118601	100.4	0.132308	99.95	0.124793	97.3	0.116623
99	0.202947	104.05	0.118492	100.45	0.132223	100	0.124718	97.35	0.116568
99.05	0.202707	104.1	0.118382	100.5	0.132138	100.05	0.124567	97.4	0.116512
99.1	0.202627	104.15	0.118053	100.55	0.131968	100.1	0.124416	97.45	0.116402
99.15	0.202547	104.2	0.117834	100.65	0.131798	100.15	0.124341	97.5	0.116235
99.2	0.202226	104.25	0.117724	100.75	0.131713	100.25	0.12419	97.55	0.116069
99.25	0.201906	104.35	0.117505	100.8	0.131628	100.3	0.123889	97.6	0.115958
99.3	0.201746	104.4	0.117396	100.85	0.131543	100.35	0.123739	97.65	0.115903
99.4	0.201586	104.5	0.117176	100.9	0.131458	100.4	0.123588	97.7	0.115681
99.45	0.201426	104.55	0.116957	101	0.131373	100.45	0.123513	97.75	0.115626
99.5	0.201025	104.6	0.116848	101.1	0.131288	100.5	0.123437	97.8	0.115404
99.55	0.200865	104.65	0.116738	101.15	0.131033	100.55	0.123287	97.85	0.115348
99.6	0.200705	104.7	0.116519	101.25	0.130948	100.6	0.122985	97.9	0.115293
99.65	0.200465	104.75	0.116299	101.3	0.130863	100.7	0.122759	97.95	0.115182
99.7	0.200384	104.9	0.11619	101.35	0.130778	100.8	0.122534	98	0.115127
99.75	0.200224	104.95	0.11608	101.4	0.130608	100.9	0.122383	98.15	0.114739
99.8	0.200064	105.05	0.115642	101.45	0.130523	100.95	0.122232	98.2	0.114572
99.85	0.199904	105.1	0.115532	101.5	0.130354	101	0.122157	98.25	0.114406
99.95	0.199824	105.15	0.115313	101.55	0.130184	101.05	0.122082	98.3	0.114129
100	0.199744	105.25	0.115203	101.6	0.130014	101.15	0.121931	98.4	0.114073
100.1	0.199584	105.3	0.115094	101.65	0.129929	101.25	0.121705	98.45	0.113907
100.2	0.199343	105.35	0.114984	101.7	0.129844	101.3	0.121554	98.5	0.113796
100.25	0.199023	105.45	0.114765	101.75	0.129589	101.35	0.121253	98.55	0.113685
100.3	0.198622	105.5	0.114546	101.8	0.129419	101.4	0.121103	98.6	0.113575
100.35	0.198462	105.6	0.114436	101.85	0.129164	101.45	0.120877	98.65	0.113408
100.4	0.198302	105.65	0.113998	101.9	0.129079	101.5	0.120801	98.7	0.113353
100.45	0.198142	105.7	0.113888	101.95	0.128994	101.55	0.120726	98.75	0.113187
100.55	0.197902	105.75	0.113778	102	0.128824	101.6	0.1205	98.8	0.11302
100.65	0.197421	105.8	0.113669	102.05	0.128569	101.65	0.120425	98.85	0.112965
100.7	0.197261	105.9	0.113559	102.1	0.128399	101.7	0.120274	98.95	0.112799
100.75	0.196941	105.95	0.11345	102.2	0.128314	101.75	0.120199	99	0.112743
100.8	0.19678	106.05	0.113121	102.25	0.127974	101.8	0.120124	99.05	0.112632
100.85	0.19662	106.1	0.113011	102.3	0.127804	101.85	0.119973	99.15	0.112521
100.9	0.19646	106.15	0.112901	102.4	0.127634	101.9	0.119672	99.2	0.112466
100.95	0.1963	106.2	0.112682	102.45	0.127464	101.95	0.119521	99.25	0.112244
101	0.19606	106.25	0.112573	102.5	0.127294	102	0.119295	99.3	0.112078
101.05	0.195979	106.3	0.112353	102.65	0.127209	102.05	0.119144	99.35	0.111967
101.1	0.195659	106.4	0.112134	102.7	0.127124	102.1	0.118843	99.4	0.11169
101.15	0.195579	106.45	0.112025	102.75	0.126954	102.15	0.118617	99.45	0.111524
101.2	0.195339	106.5	0.111696	102.8	0.126869	102.2	0.118542	99.5	0.111413
101.25	0.195099	106.55	0.111586	102.85	0.1267	102.25	0.118391	99.55	0.111247
101.3	0.194938	106.6	0.111148	102.95	0.126615	102.3	0.118165	99.6	0.111025
101.35	0.194858	106.65	0.111038	103	0.12653	102.35	0.118015	99.65	0.110969
101.4	0.194778	106.75	0.110928	103.05	0.126445	102.4	0.117939	99.7	0.110748
101.45	0.194378	106.85	0.110709	103.15	0.12636	102.45	0.117789	99.75	0.110581
101.55	0.194298	106.9	0.11049	103.3	0.126105	102.5	0.117714	99.8	0.110526
101.6	0.193977	107	0.110271	103.35	0.125935	102.55	0.117563	99.85	0.110471
101.65	0.193817	107.05	0.110161	103.4	0.12585	102.6	0.117412	99.9	0.110415
101.75	0.193577	107.1	0.109942	103.45	0.12568	102.65	0.117262	99.95	0.110304
101.8	0.193337	107.35	0.109613	103.5	0.125595	102.75	0.117186	100	0.110193
101.85	0.193176	107.45	0.109503	103.55	0.125425	102.8	0.117111	100.05	0.110027
101.9	0.193016	107.5	0.109394	103.6	0.12534	102.85	0.116734	100.1	0.109916
101.95	0.192856	107.55	0.109284	103.65	0.12517	102.9	0.116584	100.15	0.109695
102	0.192616	107.6	0.109065	103.75	0.125	102.95	0.116433	100.2	0.109639
102.05	0.192536	107.7	0.108846	103.8	0.124915	103	0.116207	100.25	0.109528
102.15	0.192295	107.9	0.108736	103.85	0.12483	103.05	0.116132	100.3	0.109417
102.2	0.192055	107.95	0.108407	103.9	0.12466	103.1	0.115906	100.35	0.109251
102.25	0.191895	108	0.108078	103.95	0.124405	103.15	0.115831	100.4	0.109196
102.3	0.191494	108.05	0.10775	104	0.124235	103.2	0.11568	100.45	0.109085
102.35	0.191174	108.2	0.10764	104.05	0.12415	103.25	0.115605	100.5	0.108974
102.4	0.191094	108.25	0.107421	104.1	0.12398	103.3	0.115529	100.55	0.108808
102.45	0.191014	108.3	0.107311	104.15	0.123895	103.35	0.115454	100.6	0.108752
102.5	0.190854	108.35	0.107202	104.25	0.12381	103.4	0.115153	100.75	0.108586
102.6	0.190774	108.45	0.107092	104.3	0.123725	103.45	0.115078	100.85	0.108364
102.65	0.190453	108.5	0.106982	104.35	0.12347	103.5	0.114927	100.9	0.108143
102.7	0.190373	108.55	0.106654	104.4	0.123215	103.55	0.114776	100.95	0.108032
102.75	0.190213	108.6	0.106434	104.45	0.123131	103.6	0.114626	101	0.107976
102.85	0.190133	108.65	0.106325	104.55	0.123046	103.7	0.1144	101.1	0.10781
102.95	0.190053	108.7	0.106215	104.6	0.122876	103.8	0.114099	101.15	0.107755
103	0.189973	108.75	0.106105	104.85	0.122791	103.9	0.114023	101.2	0.107644
103.1	0.189893	108.8	0.105996	104.9	0.122621	104	0.113948	101.25	0.107477
103.15	0.189813	108.85	0.105777	104.95	0.122281	104.05	0.113797	101.3	0.107311
103.2	0.189652	108.9	0.105667	105	0.121941	104.2	0.113647	101.35	0.1072
103.3	0.189332	108.95	0.105448	105.05	0.121771	104.35	0.113571	101.4	0.107089
103.35	0.189252	109.3	0.105338	105.1	0.121601	104.45	0.113496	101.45	0.106979
103.4	0.189092	109.35	0.105119	105.15	0.121516	104.5	0.113421	101.55	0.106757
103.45	0.188932	109.55	0.1049	105.2	0.121261	104.55	0.113195	101.6	0.106701
103.55	0.188771	109.6	0.10479	105.25	0.121176	104.6	0.112969	101.65	0.106535
103.6	0.188451	109.65	0.10468	105.3	0.121091	104.65	0.112818	101.7	0.106424
103.65	0.188371	109.8	0.104461	105.35	0.120921	104.7	0.112592	101.75	0.106313
103.7	0.188291	109.85	0.104242	105.4	0.120666	104.75	0.112517	101.8	0.106147
103.75	0.188131	109.9	0.103913	105.45	0.120496	104.85	0.112216	101.85	0.106036
103.85	0.18789	109.95	0.103804	105.5	0.120411	104.9	0.11199	101.9	0.105981
103.9	0.18773	110	0.103694	105.65	0.120326	104.95	0.111764	101.95	0.10587
103.95	0.18765	110.25	0.103475	105.7	0.120071	105	0.111689	102	0.105815
104.05	0.18741	110.35	0.103146	105.75	0.119986	105.1	0.111538	102.05	0.105759
104.1	0.18717	110.4	0.103036	105.8	0.119646	105.15	0.111463	102.1	0.105537
104.2	0.18709	110.45	0.102927	105.85	0.119392	105.2	0.111237	102.15	0.105482
104.3	0.186929	110.55	0.102598	105.9	0.119222	105.25	0.111086	102.2	0.105371
104.35	0.186689	110.6	0.102159	105.95	0.119052	105.4	0.111011	102.25	0.105205
104.4	0.186609	110.65	0.10205	106.05	0.118882	105.5	0.110935	102.35	0.105039
104.45	0.186369	110.75	0.10194	106.1	0.118627	105.55	0.11086	102.4	0.104928
104.5	0.185888	110.8	0.101831	106.15	0.118372	105.6	0.110785	102.45	0.104761
104.55	0.185648	111.05	0.101721	106.2	0.118117	105.65	0.110709	102.5	0.10454
104.6	0.185408	111.1	0.101611	106.25	0.118032	105.7	0.110559	102.6	0.104484
104.65	0.185247	111.15	0.101392	106.3	0.117437	105.8	0.110408	102.75	0.104373
104.75	0.185087	111.25	0.101173	106.35	0.117182	105.85	0.110333	102.8	0.104152
105.05	0.184927	111.3	0.101063	106.6	0.117012	105.9	0.110258	102.9	0.103985
105.1	0.184767	111.35	0.100954	106.65	0.116927	105.95	0.109956	103.1	0.103819
105.2	0.184447	111.55	0.100625	106.7	0.116842	106.05	0.10973	103.15	0.103542
105.25	0.184366	111.7	0.100515	106.75	0.116672	106.1	0.109655	103.2	0.10332
105.3	0.184206	111.75	0.100406	106.8	0.116587	106.15	0.109429	103.25	0.103154
105.35	0.184046	111.8	0.100296	106.85	0.116332	106.2	0.109354	103.3	0.103098
105.4	0.183726	111.85	0.100186	106.9	0.115993	106.3	0.109203	103.35	0.103043
105.45	0.183646	111.9	0.0999671	106.95	0.115738	106.4	0.109128	103.4	0.102932
105.5	0.183566	111.95	0.0998575	107	0.115653	106.45	0.109053	103.45	0.102877
105.55	0.183486	112	0.0997479	107.05	0.115568	106.5	0.108902	103.5	0.102766
105.6	0.183085	112.05	0.0996383	107.3	0.115483	106.6	0.108827	103.55	0.102655
105.65	0.182845	112.1	0.0994191	107.4	0.115313	106.65	0.108751	103.6	0.102544
105.75	0.182605	112.15	0.0990902	107.5	0.115058	106.7	0.108299	103.65	0.102489
105.8	0.182444	112.2	0.0989806	107.55	0.114973	106.75	0.108149	103.7	0.102378
105.9	0.182284	112.45	0.0987614	107.6	0.114888	106.8	0.107923	103.75	0.102212
106	0.182124	112.55	0.0986518	107.65	0.114718	106.85	0.107772	103.8	0.102045
106.1	0.181884	112.6	0.0985421	107.7	0.114463	106.9	0.107546	103.85	0.101934
106.15	0.181724	112.65	0.0981037	107.75	0.114293	106.95	0.107396	103.9	0.101879
106.25	0.181643	112.7	0.0979941	107.8	0.114123	107	0.107245	103.95	0.101824
106.3	0.181403	112.75	0.0977749	107.85	0.113868	107.15	0.107094	104	0.101713
106.4	0.181323	112.8	0.0976652	107.9	0.113783	107.2	0.106869	104.05	0.101602
106.45	0.181083	112.85	0.0975556	108.1	0.113528	107.25	0.106643	104.15	0.101491
106.5	0.181003	113.05	0.097446	108.25	0.113358	107.35	0.106266	104.2	0.10138
106.55	0.180843	113.1	0.0971172	108.35	0.113188	107.4	0.105965	104.25	0.101103
106.6	0.180762	113.15	0.0970076	108.4	0.113018	107.45	0.105814	104.3	0.101048
106.65	0.180682	113.2	0.0967883	108.45	0.112848	107.5	0.105588	104.4	0.100992
106.7	0.180602	113.25	0.0965691	108.5	0.112763	107.55	0.105513	104.45	0.100937
106.8	0.180362	113.35	0.0963499	108.55	0.112678	107.7	0.105212	104.5	0.100826
106.85	0.180282	113.45	0.0962403	108.6	0.112593	107.75	0.105061	104.55	0.100715
106.9	0.180122	113.55	0.0961307	108.65	0.112424	107.8	0.104986	104.65	0.10066
107	0.180042	113.6	0.096021	108.7	0.112254	107.85	0.10491	104.7	0.100549
[truncated: 1,419 more rows]
