# Supplementary material for: Single-molecule analysis of DNA base-stacking energetics using patterned DNA nanostructures
Source: Nat Nanotechnol. 2023 Aug 17;18(12):1474–82. doi: 10.1038/s41565-023-01485-1 (PMC10716042; doi:10.1038/s41565-023-01485-1)
Supplement: Supplementary file 5 — Source data. [file 41565_2023_1485_MOESM5_ESM.xlsx]

## Sheet: 3a
Individual Values shown in Source Data for Extended Figure 2a

## Sheet: 3b
Stack	DelG1	DelG2	DelG3	DelGAvg	DelGSTD	Enh1	Enh2	Enh3	EnhAvg	EnhSTD
C|T	-0.81287	-1.03949	-0.99189	-0.94808	0.1195	5.02246	6.92957	6.46543	6.13915	0.99454
C|G	-1.27898	-1.1715	-1.25618	-1.23555	0.05663	9.93549	8.43343	9.59345	9.32079	0.78728
T|G	-1.36318	-1.17028	-1.23739	-1.25695	0.09793	11.3214	8.41796	9.32132	9.68688	1.48581
C|A	-1.16836	-1.37367	-1.31433	-1.28545	0.10566	8.3936	11.5085	10.4931	10.1317	1.58856
T|T	-1.22386	-1.39198	-1.31015	-1.30866	0.08407	9.13079	11.8431	10.4253	10.4664	1.35661
T|A	-1.20885	-1.52091	-1.38035	-1.37003	0.15628	8.92445	14.5216	11.6292	11.6918	2.79911
C|C	-1.59619	-1.61217	-1.57068	-1.59301	0.02093	16.3822	16.8087	15.7245	16.3051	0.54619
G|G	-1.64573	-1.53262	-1.672	-1.61679	0.07406	17.7439	14.7957	18.5143	17.018	1.9627
A|G	-1.75568	-1.66658	-1.71955	-1.71394	0.04482	21.2126	18.3524	20	19.855	1.43564
G|T	-1.71208	-1.86844	-1.82032	-1.80028	0.08008	19.7584	25.5173	23.5782	22.9513	2.93021
T|C	-1.8967	-1.93221	-1.91804	-1.91565	0.01788	26.733	28.3463	27.6907	27.59	0.81133
A|T	-1.85738	-2.03052	-1.9835	-1.95714	0.08953	25.0576	33.3598	30.8566	29.758	4.25872
G|A	-1.88832	-2.06426	-2.03375	-1.99544	0.09402	26.3664	35.2846	33.5392	31.73	4.72634
A|A	-2.16469	-2.3796	-2.3447	-2.29633	0.11533	41.7175	59.8302	56.4179	52.6552	9.62478
G|C	-2.56161	-2.61872	-2.66412	-2.61482	0.05137	81.3446	89.5979	96.7607	89.2344	7.71447
A|C	-3.2159	-3.17426	-3.26183	-3.21733	0.0438	247.33	230.378	267.487	248.398	18.5773

## Sheet: 3d
Stack	DelG1	DelG2	DelG3	DelGAvg	DelGSTD
AfC	-1.58286	-1.49253	-1.75947	-1.61162	0.13577

## Sheet: 3e
Stack	DelG1	DelG2	DelG3	DelGAvg	DelGSTD
C|A	-1.16836	-1.37367	-1.31433	-1.28545	0.10566
meCA	-1.33787	-1.06802	-0.82162	-1.07584	0.25821
C|C	-1.59619	-1.61217	-1.57068	-1.59301	0.02093
meCC	-1.39459	-1.44436	-1.45111	-1.43002	0.03087
C|G	-1.27898	-1.1715	-1.25618	-1.23555	0.05663
meCG	-1.26568	-1.16012	-1.39544	-1.27375	0.11787
C|T	-0.81287	-1.03949	-0.99189	-0.94808	0.1195
meCT	-0.98869	-1.15645	-1.12074	-1.08863	0.08837

## Sheet: 3f
Stack	DelG1	DelG2	DelG3	DelGAvg	DelGSTD
CI|A	-0.89562	-1.04786	-0.91628	-0.95326	0.08258
AI|A	-0.75529	-0.73332	-0.52251	-0.67037	0.12853
CI|G	-0.69666	-0.57522	-0.92429	-0.73206	0.17721
AI|G	-0.69666	-0.42818	-0.79917	-0.64133	0.19158
