# Supplementary material for: Single-molecule analysis of DNA base-stacking energetics using patterned DNA nanostructures
Source: Nat Nanotechnol. 2023 Aug 17;18(12):1474–82. doi: 10.1038/s41565-023-01485-1 (PMC10716042; doi:10.1038/s41565-023-01485-1)
Supplement: Supplementary file 6 — Source data. [file 41565_2023_1485_MOESM6_ESM.xlsx]

## Sheet: 4c
Stack	Ratio of Assembled structures 1	Ratio of Assembled structures 2	Ratio of Assembled structures 3	Mean	STD
AC	0.99039	0.87764	1	0.95601	0.06804
GA	0.79824	0.73024	0.67267	0.73372	0.06286
CT	Undetectable

## Sheet: 4fGAP
Frame No	State	Photon
4800	0	0
4801	0	0
4802	0	0
4803	0	0
4804	0	0
4805	0	0
4806	0	0
4807	0	0
4808	0	0
4809	0	0
4810	0	0
4811	0	0
4812	0	0
4813	0	0
4814	0	0
4815	0	0
4816	0	0
4817	0	0
4818	0	0
4819	0	0
4820	0	0
4821	0	0
4822	0	0
4823	0	0
4824	0	0
4825	0	0
4826	0	0
4827	0	0
4828	0	0
4829	0	0
4830	0	0
4831	0	0
4832	0	0
4833	0	0
4834	0	0
4835	0	0
4836	0	0
4837	0	0
4838	0	0
4839	0	0
4840	0	0
4841	0	0
4842	0	0
4843	0	0
4844	0	0
4845	0	0
4846	0	0
4847	0	0
4848	0	0
4849	0	0
4850	0	0
4851	0	0
4852	0	0
4853	0	0
4854	0	0
4855	0	0
4856	0	0
4857	0	0
4858	0	0
4859	0	0
4860	0	0
4861	0	0
4862	0	0
4863	0	0
4864	0	0
4865	0	0
4866	0	0
4867	0	0
4868	0	0
4869	0	0
4870	0	0
4871	0	0
4872	0	0
4873	0	0
4874	0	0
4875	0	0
4876	0	0
4877	0	0
4878	0	0
4879	0	0
4880	0	0
4881	0	0
4882	0	0
4883	0	0
4884	0	0
4885	0	0
4886	0	0
4887	0	0
4888	0	0
4889	0	0
4890	0	0
4891	0	0
4892	0	0
4893	0	0
4894	0	0
4895	0	0
4896	0	0
4897	0	0
4898	0	0
4899	0	0
4900	0	0
4901	0	0
4902	0	0
4903	0	0
4904	0	0
4905	0	0
4906	0	0
4907	0	0
4908	0	0
4909	0	0
4910	0	0
4911	0	0
4912	0	0
4913	0	0
4914	0	0
4915	0	0
4916	0	0
4917	0	0
4918	0	0
4919	0	0
4920	0	0
4921	0	0
4922	0	0
4923	0	0
4924	0	0
4925	0	0
4926	0	0
4927	0	0
4928	0	0
4929	0	0
4930	0	0
4931	0	0
4932	0	0
4933	0	0
4934	0	0
4935	0	0
4936	0	0
4937	0	0
4938	0	0
4939	0	0
4940	0	0
4941	0	0
4942	0	0
4943	0	0
4944	0	0
4945	0	0
4946	0	0
4947	0	0
4948	0	0
4949	0	0
4950	0	0
4951	0	0
4952	0	0
4953	0	0
4954	0	0
4955	0	0
4956	0	0
4957	0	0
4958	0	0
4959	0	0
4960	0	0
4961	0	0
4962	0	0
4963	0	0
4964	0	0
4965	0	0
4966	0	0
4967	0	0
4968	0	0
4969	0	0
4970	0	0
4971	0	0
4972	0	0
4973	0	0
4974	0	0
4975	0	0
4976	0	0
4977	0	0
4978	0	0
4979	0	0
4980	0	0
4981	0	0
4982	0	0
4983	0	0
4984	0	0
4985	0	0
4986	0	0
4987	0	0
4988	0	0
4989	0	0
4990	0	0
4991	0	0
4992	0	0
4993	0	0
4994	0	0
4995	0	0
4996	0	0
4997	0	0
4998	0	0
4999	0	0
5000	0	0
5001	0	0
5002	0	0
5003	0	0
5004	0	0
5005	0	0
5006	0	0
5007	0	0
5008	0	0
5009	0	0
5010	0	0
5011	0	0
5012	0	0
5013	0	0
5014	0	0
5015	0	0
5016	0	0
5017	0	0
5018	0	0
5019	0	0
5020	0	0
5021	0	0
5022	0	0
5023	0	0
5024	0	0
5025	0	0
5026	0	0
5027	0	0
5028	0	0
5029	0	0
5030	0	0
5031	0	0
5032	0	0
5033	0	0
5034	0	0
5035	0	0
5036	0	0
5037	0	0
5038	0	0
5039	0	0
5040	0	0
5041	0	0
5042	0	0
5043	0	0
5044	0	0
5045	0	0
5046	0	0
5047	0	0
5048	0	0
5049	0	0
5050	0	0
5051	0	0
5052	0	0
5053	0	0
5054	0	0
5055	0	0
5056	0	0
5057	0	0
5058	0	0
5059	0	0
5060	0	0
5061	1	4133.11
5062	1	11805.4
5063	1	11811.2
5064	1	11372.3
5065	1	11246.6
5066	0	0
5067	0	0
5068	0	0
5069	0	0
5070	0	0
5071	0	0
5072	0	0
5073	0	0
5074	0	0
5075	0	0
5076	0	0
5077	0	0
5078	0	0
5079	0	0
5080	0	0
5081	0	0
5082	0	0
5083	0	0
5084	0	0
5085	0	0
5086	0	0
5087	0	0
5088	0	0
5089	0	0
5090	0	0
5091	0	0
5092	0	0
5093	0	0
5094	0	0
5095	0	0
5096	0	0
5097	0	0
5098	0	0
5099	0	0
5100	0	0
5101	0	0
5102	0	0
5103	0	0
5104	0	0
5105	0	0
5106	0	0
5107	0	0
5108	0	0
5109	0	0
5110	0	0
5111	0	0
5112	0	0
5113	0	0
5114	0	0
5115	0	0
5116	0	0
5117	0	0
5118	0	0
5119	0	0
5120	0	0
5121	0	0
5122	0	0
5123	0	0
5124	0	0
5125	0	0
5126	0	0
5127	0	0
5128	0	0
5129	0	0
5130	0	0
5131	0	0
5132	0	0
5133	0	0
5134	0	0
5135	0	0
5136	0	0
5137	0	0
5138	0	0
5139	0	0
5140	0	0
5141	0	0
5142	0	0
5143	0	0
5144	0	0
5145	0	0
5146	0	0
5147	0	0
5148	0	0
5149	0	0
5150	0	0
5151	0	0
5152	0	0
5153	0	0
5154	0	0
5155	0	0
5156	0	0
5157	0	0
5158	0	0
5159	0	0
5160	0	0
5161	0	0
5162	0	0
5163	0	0
5164	0	0
5165	0	0
5166	0	0
5167	0	0
5168	0	0
5169	0	0
5170	0	0
5171	0	0
5172	0	0
5173	0	0
5174	0	0
5175	0	0
5176	0	0
5177	0	0
5178	0	0
5179	0	0
5180	0	0
5181	0	0
5182	0	0
5183	0	0
5184	0	0
5185	0	0
5186	0	0
5187	0	0
5188	0	0
5189	0	0
5190	0	0
5191	0	0
5192	0	0
5193	0	0
5194	0	0
5195	0	0
5196	0	0
5197	0	0
5198	0	0
5199	0	0
5200	0	0
5201	0	0
5202	0	0
5203	0	0
5204	0	0
5205	0	0
5206	0	0
5207	0	0
5208	0	0
5209	0	0
5210	0	0
5211	0	0
5212	0	0
5213	0	0
5214	0	0
5215	0	0
5216	0	0
5217	0	0
5218	0	0
5219	0	0
5220	0	0
5221	0	0
5222	0	0
5223	0	0
5224	0	0
5225	0	0
5226	0	0
5227	0	0
5228	0	0
5229	0	0
5230	0	0
5231	0	0
5232	0	0
5233	0	0
5234	0	0
5235	0	0
5236	0	0
5237	0	0
5238	0	0
5239	0	0
5240	0	0
5241	0	0
5242	0	0
5243	0	0
5244	0	0
5245	0	0
5246	0	0
5247	0	0
5248	0	0
5249	0	0
5250	0	0
5251	0	0
5252	0	0
5253	0	0
5254	0	0
5255	0	0
5256	0	0
5257	0	0
5258	0	0
5259	0	0
5260	0	0
5261	0	0
5262	0	0
5263	0	0
5264	0	0
5265	0	0
5266	0	0
5267	0	0
5268	0	0
5269	0	0
5270	0	0
5271	0	0
5272	0	0
5273	0	0
5274	0	0
5275	0	0
5276	0	0
5277	0	0
5278	0	0
5279	0	0
5280	0	0
5281	0	0
5282	0	0
5283	0	0
5284	0	0
5285	0	0
5286	0	0
5287	0	0
5288	0	0
5289	0	0
5290	0	0
5291	0	0
5292	0	0
5293	0	0
5294	0	0
5295	0	0
5296	0	0
5297	0	0
5298	0	0
5299	0	0
5300	0	0
5301	0	0
5302	0	0
5303	0	0
5304	0	0
5305	0	0
5306	0	0
5307	0	0
5308	0	0
5309	0	0
5310	0	0
5311	0	0
5312	0	0
5313	0	0
5314	0	0
5315	0	0
5316	0	0
5317	0	0
5318	0	0
5319	0	0
5320	0	0
5321	0	0
5322	0	0
5323	0	0
5324	0	0
5325	0	0
5326	0	0
5327	0	0
5328	0	0
5329	0	0
5330	0	0
5331	0	0
5332	0	0
5333	0	0
5334	0	0
5335	0	0
5336	0	0
5337	0	0
5338	0	0
5339	0	0
5340	0	0
5341	0	0
5342	0	0
5343	0	0
5344	0	0
5345	0	0
5346	0	0
5347	0	0
5348	0	0
5349	0	0
5350	0	0
5351	0	0
5352	0	0
5353	0	0
5354	0	0
5355	0	0
5356	0	0
5357	0	0
5358	0	0
5359	0	0
5360	0	0
5361	0	0
5362	0	0
5363	0	0
5364	0	0
5365	0	0
5366	0	0
5367	0	0
5368	0	0
5369	0	0
5370	0	0
5371	0	0
5372	0	0
5373	0	0
5374	0	0
5375	0	0
5376	0	0
5377	0	0
5378	0	0
5379	0	0
5380	0	0
5381	0	0
5382	0	0
5383	0	0
5384	0	0
5385	0	0
5386	0	0
5387	0	0
5388	0	0
5389	0	0
5390	0	0
5391	0	0
5392	0	0
5393	0	0
5394	0	0
5395	0	0
5396	0	0
5397	0	0
5398	0	0
5399	0	0
5400	0	0
5401	0	0
5402	0	0
5403	0	0
5404	0	0
5405	0	0
5406	0	0
5407	0	0
5408	0	0
5409	0	0
5410	0	0
5411	0	0
5412	0	0
5413	0	0
5414	0	0
5415	0	0
5416	0	0
5417	0	0
5418	0	0
5419	0	0
5420	0	0
5421	0	0
5422	0	0
5423	0	0
5424	0	0
5425	0	0
5426	0	0
5427	0	0
5428	0	0
5429	0	0
5430	0	0
5431	0	0
5432	0	0
5433	0	0
5434	0	0
5435	0	0
5436	0	0
5437	0	0
5438	0	0
5439	0	0
5440	0	0
5441	0	0
5442	0	0
5443	0	0
5444	0	0
5445	0	0
5446	0	0
5447	0	0
5448	0	0
5449	0	0
5450	0	0
5451	0	0
5452	0	0
5453	0	0
5454	0	0
5455	0	0
5456	0	0
5457	0	0
5458	0	0
5459	0	0
5460	0	0
5461	0	0
5462	0	0
5463	0	0
5464	0	0
5465	0	0
5466	0	0
5467	0	0
5468	0	0
5469	0	0
5470	0	0
5471	0	0
5472	0	0
5473	0	0
5474	0	0
5475	0	0
5476	0	0
5477	0	0
5478	0	0
5479	0	0
5480	0	0
5481	0	0
5482	0	0
5483	0	0
5484	0	0
5485	0	0
5486	0	0
5487	0	0
5488	0	0
5489	0	0
5490	0	0
5491	0	0
5492	0	0
5493	0	0
5494	0	0
5495	0	0
5496	0	0
5497	0	0
5498	0	0
5499	0	0
5500	0	0
5501	0	0
5502	0	0
5503	0	0
5504	0	0
5505	0	0
5506	0	0
5507	0	0
5508	0	0
5509	0	0
5510	0	0
5511	0	0
5512	0	0
5513	0	0
5514	0	0
5515	0	0
5516	0	0
5517	0	0
5518	0	0
5519	0	0
5520	0	0
5521	0	0
5522	0	0
5523	0	0
5524	0	0
5525	0	0
5526	0	0
5527	0	0
5528	0	0
5529	0	0
5530	0	0
5531	0	0
5532	0	0
5533	0	0
5534	0	0
5535	0	0
5536	0	0
5537	0	0
5538	0	0
5539	0	0
5540	0	0
5541	0	0
5542	0	0
5543	0	0
5544	0	0
5545	0	0
5546	0	0
5547	0	0
5548	0	0
5549	0	0
5550	0	0
5551	0	0
5552	0	0
5553	0	0
5554	0	0
5555	0	0
5556	0	0
5557	0	0
5558	0	0
5559	0	0
5560	0	0
5561	0	0
5562	0	0
5563	0	0
5564	0	0
5565	0	0
5566	0	0
5567	0	0
5568	0	0
5569	0	0
5570	0	0
5571	0	0
5572	0	0
5573	0	0
5574	0	0
5575	0	0
5576	0	0
5577	0	0
5578	0	0
5579	0	0
5580	0	0
5581	0	0
5582	0	0
5583	0	0
5584	0	0
5585	0	0
5586	0	0
5587	0	0
5588	0	0
5589	0	0
5590	0	0
5591	0	0
5592	0	0
5593	0	0
5594	0	0
5595	0	0
5596	0	0
5597	0	0
5598	0	0
5599	0	0
5600	0	0
5601	0	0
5602	0	0
5603	0	0
5604	0	0
5605	0	0
5606	0	0
5607	0	0
5608	0	0
5609	0	0
5610	0	0
5611	0	0
5612	0	0
5613	0	0
5614	0	0
5615	0	0
5616	0	0
5617	0	0
5618	0	0
5619	0	0
5620	0	0
5621	0	0
5622	0	0
5623	0	0
5624	0	0
5625	0	0
5626	0	0
5627	0	0
5628	0	0
5629	0	0
5630	0	0
5631	0	0
5632	0	0
5633	0	0
5634	0	0
5635	0	0
5636	0	0
5637	0	0
5638	0	0
5639	0	0
5640	0	0
5641	0	0
5642	0	0
5643	0	0
5644	0	0
5645	0	0
5646	0	0
5647	0	0
5648	0	0
5649	0	0
5650	0	0
5651	0	0
5652	0	0
5653	0	0
5654	0	0
5655	0	0
5656	0	0
5657	0	0
5658	0	0
5659	0	0
5660	0	0
5661	0	0
5662	0	0
5663	0	0
5664	0	0
5665	0	0
5666	0	0
5667	0	0
5668	0	0
5669	0	0
5670	0	0
5671	0	0
5672	0	0
5673	0	0
5674	0	0
5675	0	0
5676	0	0
5677	0	0
5678	0	0
5679	0	0
5680	0	0
5681	0	0
5682	0	0
5683	0	0
5684	0	0
5685	0	0
5686	0	0
5687	0	0
5688	0	0
5689	0	0
5690	0	0
5691	0	0
5692	0	0
5693	0	0
5694	0	0
5695	0	0
5696	0	0
5697	0	0
5698	0	0
5699	0	0
5700	0	0
5701	0	0
5702	0	0
5703	0	0
5704	0	0
5705	0	0
5706	0	0
5707	0	0
5708	0	0
5709	0	0
5710	0	0
5711	0	0
5712	0	0
5713	0	0
5714	0	0
5715	0	0
5716	0	0
5717	0	0
5718	0	0
5719	0	0
5720	0	0
5721	0	0
5722	0	0
5723	0	0
5724	0	0
5725	0	0
5726	0	0
5727	0	0
5728	0	0
5729	0	0
5730	0	0
5731	0	0
5732	0	0
5733	0	0
5734	0	0
5735	0	0
5736	0	0
5737	0	0
5738	0	0
5739	0	0
5740	0	0
5741	0	0
5742	0	0
5743	0	0
5744	0	0
5745	0	0
5746	0	0
5747	0	0
5748	0	0
5749	0	0
5750	0	0
5751	0	0
5752	0	0
5753	0	0
5754	0	0
5755	0	0
5756	0	0
5757	0	0
5758	0	0
5759	0	0
5760	0	0
5761	0	0
5762	0	0
5763	0	0
5764	0	0
5765	0	0
5766	0	0
5767	0	0
5768	0	0
5769	0	0
5770	0	0
5771	0	0
5772	0	0
5773	0	0
5774	0	0
5775	0	0
5776	0	0
5777	0	0
5778	0	0
5779	0	0
5780	0	0
5781	0	0
5782	0	0
5783	0	0
5784	0	0
5785	0	0
5786	0	0
5787	0	0
5788	0	0
5789	0	0
5790	0	0
5791	0	0
5792	0	0
5793	0	0
5794	0	0
5795	0	0
5796	0	0
5797	0	0
5798	0	0
5799	0	0
5800	0	0
5801	0	0
5802	0	0
5803	0	0
5804	0	0
5805	0	0
5806	0	0
5807	0	0
5808	0	0
5809	0	0
5810	0	0
5811	0	0
5812	0	0
5813	0	0
5814	0	0
5815	0	0
5816	0	0
5817	0	0
5818	0	0
5819	0	0
5820	0	0
5821	0	0
5822	0	0
5823	0	0
5824	0	0
5825	0	0
5826	0	0
5827	0	0
5828	0	0
5829	0	0
5830	0	0
5831	0	0
5832	0	0
5833	0	0
5834	0	0
5835	0	0
5836	0	0
5837	0	0
5838	0	0
5839	0	0
5840	0	0
5841	0	0
5842	0	0
5843	0	0
5844	0	0
5845	0	0
5846	0	0
5847	0	0
5848	0	0
5849	0	0
5850	0	0
5851	0	0
5852	0	0
5853	0	0
5854	0	0
5855	0	0
5856	0	0
5857	0	0
5858	0	0
5859	0	0
5860	0	0
5861	0	0
5862	0	0
5863	0	0
5864	0	0
5865	0	0
5866	0	0
5867	0	0
5868	0	0
5869	0	0
5870	0	0
5871	0	0
5872	1	10272.7
5873	1	6205.31
5874	0	0
5875	0	0
5876	0	0
5877	0	0
5878	0	0
5879	0	0
5880	0	0
5881	0	0
5882	0	0
5883	0	0
5884	0	0
5885	0	0
5886	0	0
5887	0	0
5888	0	0
5889	0	0
5890	0	0
5891	0	0
5892	0	0
5893	0	0
5894	0	0
5895	0	0
5896	0	0
5897	0	0
5898	0	0
5899	0	0
5900	0	0
5901	0	0
5902	0	0
5903	0	0
5904	0	0
5905	0	0
5906	0	0
5907	0	0
5908	0	0
5909	0	0
5910	0	0
5911	0	0
5912	0	0
5913	0	0
5914	0	0
5915	0	0
5916	0	0
5917	0	0
5918	0	0
5919	0	0
5920	0	0
5921	0	0
5922	0	0
5923	0	0
5924	0	0
5925	0	0
5926	0	0
5927	0	0
5928	0	0
5929	0	0
5930	0	0
5931	0	0
5932	0	0
5933	0	0
5934	0	0
5935	0	0
5936	0	0
5937	0	0
5938	0	0
5939	0	0
5940	0	0
5941	0	0
5942	0	0
5943	0	0
5944	0	0
5945	0	0
5946	0	0
5947	0	0
5948	0	0
5949	0	0
5950	0	0
5951	0	0
5952	0	0
5953	0	0
5954	0	0
5955	0	0
5956	0	0
5957	0	0
5958	0	0
5959	0	0
5960	0	0
5961	0	0
5962	0	0
5963	0	0
5964	0	0
5965	0	0
5966	0	0
5967	0	0
5968	0	0
5969	0	0
5970	0	0
5971	0	0
5972	0	0
5973	0	0
5974	0	0
5975	0	0
5976	0	0
5977	0	0
5978	0	0
5979	0	0
5980	0	0
5981	0	0
5982	0	0
5983	0	0
5984	0	0
5985	0	0
5986	0	0
5987	0	0
5988	0	0
5989	0	0
5990	0	0
5991	0	0
5992	0	0
5993	0	0
5994	0	0
5995	0	0
5996	0	0
5997	0	0
5998	0	0
5999	0	0
6000	0	0
6001	0	0
6002	0	0
6003	0	0
6004	0	0
6005	0	0
6006	0	0
6007	0	0
6008	0	0
6009	0	0
6010	0	0
6011	0	0
6012	0	0
6013	0	0
6014	0	0
6015	0	0
6016	0	0
6017	0	0
6018	0	0
6019	0	0
6020	0	0
6021	0	0
6022	0	0
6023	0	0
6024	0	0
6025	0	0
6026	0	0
6027	0	0
6028	0	0
6029	0	0
6030	0	0
6031	0	0
6032	0	0
6033	0	0
6034	0	0
6035	0	0
6036	0	0
6037	0	0
6038	0	0
6039	0	0
6040	0	0
6041	0	0
6042	0	0
6043	0	0
6044	0	0
6045	0	0
6046	0	0
6047	0	0
6048	0	0
6049	0	0
6050	0	0
6051	0	0
6052	0	0
6053	0	0
6054	0	0
6055	0	0
6056	0	0
6057	0	0
6058	0	0
6059	0	0
6060	0	0
6061	0	0
6062	0	0
6063	0	0
6064	0	0
6065	0	0
6066	0	0
6067	0	0
6068	0	0
6069	0	0
6070	0	0
6071	0	0
6072	0	0
6073	0	0
6074	0	0
6075	0	0
6076	0	0
6077	0	0
6078	0	0
6079	0	0
6080	0	0
6081	0	0
6082	0	0
6083	0	0
6084	0	0
6085	0	0
6086	0	0
6087	0	0
6088	0	0
6089	0	0
6090	0	0
6091	0	0
6092	0	0
6093	0	0
6094	0	0
6095	0	0
6096	0	0
6097	0	0
6098	0	0
6099	0	0
6100	0	0
6101	0	0
6102	0	0
6103	0	0
6104	0	0
6105	0	0
6106	0	0
6107	0	0
6108	0	0
6109	0	0
6110	0	0
6111	0	0
6112	0	0
6113	0	0
6114	1	5703.84
6115	1	11745.1
6116	1	12498.7
6117	1	12405.4
6118	0	0
6119	0	0
6120	0	0
6121	0	0
6122	0	0
6123	0	0
6124	0	0
6125	0	0
6126	0	0
6127	0	0
6128	0	0
6129	0	0
6130	0	0
6131	0	0
6132	0	0
6133	0	0
6134	0	0
6135	0	0
6136	0	0
6137	0	0
6138	0	0
6139	0	0
6140	0	0
6141	0	0
6142	0	0
6143	0	0
6144	0	0
6145	0	0
6146	0	0
6147	0	0
6148	0	0
6149	0	0
6150	0	0
6151	0	0
6152	0	0
6153	0	0
6154	0	0
6155	0	0
6156	0	0
6157	0	0
6158	0	0
6159	0	0
6160	0	0
6161	0	0
6162	0	0
6163	0	0
6164	0	0
6165	0	0
6166	0	0
6167	0	0
6168	0	0
6169	0	0
6170	0	0
6171	0	0
6172	0	0
6173	0	0
6174	0	0
6175	0	0
6176	0	0
6177	0	0
6178	0	0
6179	0	0
6180	0	0
6181	0	0
6182	0	0
6183	0	0
6184	0	0
6185	0	0
6186	0	0
6187	0	0
6188	0	0
6189	0	0
6190	0	0
6191	0	0
6192	0	0
6193	0	0
6194	0	0
6195	0	0
6196	0	0
6197	0	0
6198	0	0
6199	0	0
6200	0	0
6201	0	0
6202	0	0
6203	0	0
6204	0	0
6205	0	0
6206	0	0
6207	0	0
6208	0	0
6209	0	0
6210	0	0
6211	0	0
6212	0	0
6213	0	0
6214	0	0
6215	0	0
6216	0	0
6217	0	0
6218	0	0
6219	0	0
6220	0	0
6221	0	0
6222	0	0
6223	0	0
6224	0	0
6225	0	0
6226	0	0
6227	0	0
6228	0	0
6229	0	0
6230	0	0
6231	0	0
6232	0	0
6233	0	0
6234	0	0
6235	0	0
6236	0	0
6237	0	0
6238	0	0
6239	0	0
6240	0	0
6241	0	0
6242	0	0
6243	0	0
6244	0	0
6245	0	0
6246	0	0
6247	0	0
6248	0	0
6249	0	0
6250	0	0
6251	0	0
6252	0	0
6253	0	0
6254	0	0
6255	0	0
6256	0	0
6257	0	0
6258	0	0
6259	0	0
6260	0	0
6261	0	0
6262	0	0
6263	0	0
6264	0	0
6265	0	0
6266	0	0
6267	0	0
6268	0	0
6269	0	0
6270	0	0
6271	0	0
6272	0	0
6273	0	0
6274	0	0
6275	0	0
6276	0	0
6277	0	0
6278	0	0
6279	0	0
6280	0	0
6281	0	0
6282	0	0
6283	0	0
6284	0	0
6285	0	0
6286	0	0
6287	0	0
6288	0	0
6289	0	0
6290	0	0
6291	0	0
6292	0	0
6293	0	0
6294	0	0
6295	0	0
6296	0	0
6297	0	0
6298	0	0
6299	0	0
6300	0	0

## Sheet: 4fTA
Frame No	State	Photon
33350	0	0
33351	0	0
33352	0	0
33353	0	0
33354	0	0
33355	0	0
33356	0	0
33357	0	0
33358	0	0
33359	0	0
33360	0	0
33361	0	0
33362	0	0
33363	0	0
33364	0	0
33365	0	0
33366	0	0
33367	0	0
33368	0	0
33369	0	0
33370	0	0
33371	0	0
33372	0	0
33373	0	0
33374	0	0
33375	0	0
33376	0	0
33377	0	0
33378	0	0
33379	0	0
33380	0	0
33381	0	0
33382	0	0
33383	0	0
33384	0	0
33385	0	0
33386	0	0
33387	0	0
33388	0	0
33389	0	0
33390	0	0
33391	0	0
33392	0	0
33393	0	0
33394	0	0
33395	0	0
33396	0	0
33397	0	0
33398	0	0
33399	0	0
33400	0	0
33401	0	0
33402	0	0
33403	0	0
33404	0	0
33405	0	0
33406	0	0
33407	0	0
33408	0	0
33409	0	0
33410	0	0
33411	0	0
33412	0	0
33413	0	0
33414	0	0
33415	0	0
33416	0	0
33417	0	0
33418	0	0
33419	0	0
33420	0	0
33421	0	0
33422	0	0
33423	0	0
33424	0	0
33425	0	0
33426	0	0
33427	0	0
33428	0	0
33429	0	0
33430	0	0
33431	0	0
33432	0	0
33433	0	0
33434	0	0
33435	0	0
33436	0	0
33437	0	0
33438	0	0
33439	0	0
33440	0	0
33441	0	0
33442	0	0
33443	0	0
33444	0	0
33445	0	0
33446	0	0
33447	0	0
33448	0	0
33449	0	0
33450	0	0
33451	0	0
33452	0	0
33453	0	0
33454	0	0
33455	0	0
33456	0	0
33457	0	0
33458	0	0
33459	0	0
33460	0	0
33461	0	0
33462	0	0
33463	0	0
33464	0	0
33465	0	0
33466	0	0
33467	0	0
33468	0	0
33469	0	0
33470	0	0
33471	0	0
33472	0	0
33473	0	0
33474	0	0
33475	0	0
33476	0	0
33477	0	0
33478	0	0
33479	0	0
33480	0	0
33481	0	0
33482	0	0
33483	0	0
33484	0	0
33485	0	0
33486	0	0
33487	0	0
33488	0	0
33489	0	0
33490	0	0
33491	0	0
33492	0	0
33493	0	0
33494	0	0
33495	0	0
33496	0	0
33497	0	0
33498	0	0
33499	0	0
33500	0	0
33501	0	0
33502	0	0
33503	0	0
33504	0	0
33505	0	0
33506	0	0
33507	0	0
33508	0	0
33509	0	0
33510	0	0
33511	0	0
33512	0	0
33513	0	0
33514	0	0
33515	0	0
33516	0	0
33517	0	0
33518	0	0
33519	0	0
33520	0	0
33521	0	0
33522	0	0
33523	0	0
33524	0	0
33525	0	0
33526	0	0
33527	0	0
33528	0	0
33529	0	0
33530	0	0
33531	0	0
33532	0	0
33533	0	0
33534	0	0
33535	0	0
33536	0	0
33537	0	0
33538	1	6082.4
33539	1	9616.67
33540	1	9281.62
33541	1	8732.54
33542	1	9214.63
33543	1	9384.04
33544	1	9505.44
33545	1	9394.54
33546	1	8697.88
33547	1	9094.45
33548	1	9452.63
33549	1	9440.34
33550	1	9140.72
33551	1	9691.35
33552	1	9063.74
33553	1	8614.81
33554	1	9083.84
33555	1	9226.79
33556	1	9044.83
33557	1	9154.71
33558	1	9596.28
33559	1	8605.22
33560	1	8565.04
33561	1	9106.74
33562	1	8837.5
33563	1	9069.05
33564	1	8987.37
33565	1	9029.04
33566	1	8804.88
33567	1	9179.66
33568	1	9262.74
33569	1	9208.63
33570	1	8873.09
33571	1	9437.49
33572	1	9068.55
33573	1	8699.46
33574	1	8991.24
33575	1	9717.76
33576	1	8779.55
33577	1	8682.93
33578	1	9684.35
33579	1	8994.85
33580	1	9306.87
33581	1	9818.69
33582	1	9560.6
33583	1	9120.82
33584	1	5044.41
33585	0	0
33586	0	0
33587	0	0
33588	0	0
33589	0	0
33590	0	0
33591	0	0
33592	0	0
33593	0	0
33594	0	0
33595	0	0
33596	0	0
33597	0	0
33598	0	0
33599	0	0
33600	0	0
33601	0	0
33602	0	0
33603	0	0
33604	0	0
33605	0	0
33606	0	0
33607	0	0
33608	0	0
33609	0	0
33610	0	0
33611	0	0
33612	0	0
33613	0	0
33614	0	0
33615	0	0
33616	0	0
33617	0	0
33618	0	0
33619	0	0
33620	0	0
33621	0	0
33622	0	0
33623	0	0
33624	0	0
33625	0	0
33626	0	0
33627	0	0
33628	0	0
33629	0	0
33630	0	0
33631	0	0
33632	0	0
33633	0	0
33634	0	0
33635	0	0
33636	0	0
33637	0	0
33638	0	0
33639	0	0
33640	0	0
33641	0	0
33642	0	0
33643	0	0
33644	0	0
33645	0	0
33646	0	0
33647	0	0
33648	0	0
33649	0	0
33650	0	0
33651	0	0
33652	0	0
33653	0	0
33654	0	0
33655	0	0
33656	0	0
33657	0	0
33658	0	0
33659	0	0
33660	0	0
33661	0	0
33662	0	0
33663	0	0
33664	0	0
33665	0	0
33666	0	0
33667	0	0
33668	0	0
33669	0	0
33670	0	0
33671	0	0
33672	0	0
33673	0	0
33674	0	0
33675	0	0
33676	0	0
33677	0	0
33678	0	0
33679	0	0
33680	0	0
33681	0	0
33682	0	0
33683	0	0
33684	0	0
33685	0	0
33686	0	0
33687	0	0
33688	0	0
33689	0	0
33690	0	0
33691	0	0
33692	0	0
33693	0	0
33694	0	0
33695	0	0
33696	0	0
33697	0	0
33698	0	0
33699	0	0
33700	0	0
33701	0	0
33702	0	0
33703	0	0
33704	0	0
33705	0	0
33706	0	0
33707	0	0
33708	0	0
33709	0	0
33710	0	0
33711	0	0
33712	0	0
33713	0	0
33714	0	0
33715	0	0
33716	0	0
33717	0	0
33718	0	0
33719	0	0
33720	0	0
33721	0	0
33722	0	0
33723	0	0
33724	0	0
33725	0	0
33726	0	0
33727	0	0
33728	0	0
33729	0	0
33730	0	0
33731	0	0
33732	0	0
33733	0	0
33734	0	0
33735	0	0
33736	0	0
33737	0	0
33738	0	0
33739	0	0
33740	0	0
33741	0	0
33742	0	0
33743	0	0
33744	0	0
33745	0	0
33746	0	0
33747	0	0
33748	0	0
33749	0	0
33750	0	0
33751	0	0
33752	0	0
33753	0	0
33754	0	0
33755	0	0
33756	0	0
33757	0	0
33758	0	0
33759	0	0
33760	0	0
33761	0	0
33762	0	0
33763	0	0
33764	0	0
33765	0	0
33766	0	0
33767	0	0
33768	0	0
33769	0	0
33770	0	0
33771	0	0
33772	0	0
33773	0	0
33774	0	0
33775	0	0
33776	0	0
33777	0	0
33778	0	0
33779	0	0
33780	0	0
33781	0	0
33782	0	0
33783	0	0
33784	0	0
33785	0	0
33786	0	0
33787	0	0
33788	0	0
33789	0	0
33790	0	0
33791	0	0
33792	0	0
33793	0	0
33794	0	0
33795	0	0
33796	0	0
33797	0	0
33798	0	0
33799	0	0
33800	0	0
33801	0	0
33802	0	0
33803	0	0
33804	0	0
33805	0	0
33806	0	0
33807	0	0
33808	0	0
33809	0	0
33810	0	0
33811	0	0
33812	0	0
33813	0	0
33814	0	0
33815	0	0
33816	0	0
33817	0	0
33818	0	0
33819	0	0
33820	0	0
33821	0	0
33822	0	0
33823	0	0
33824	0	0
33825	0	0
33826	0	0
33827	0	0
33828	0	0
33829	0	0
33830	0	0
33831	0	0
33832	0	0
33833	0	0
33834	0	0
33835	0	0
33836	0	0
33837	0	0
33838	0	0
33839	0	0
33840	0	0
33841	0	0
33842	0	0
33843	0	0
33844	0	0
33845	0	0
33846	0	0
33847	0	0
33848	0	0
33849	0	0
33850	0	0
33851	0	0
33852	0	0
33853	0	0
33854	0	0
33855	0	0
33856	0	0
33857	0	0
33858	0	0
33859	0	0
33860	0	0
33861	0	0
33862	0	0
33863	0	0
33864	0	0
33865	0	0
33866	0	0
33867	0	0
33868	0	0
33869	0	0
33870	0	0
33871	0	0
33872	0	0
33873	0	0
33874	0	0
33875	0	0
33876	0	0
33877	0	0
33878	0	0
33879	0	0
33880	0	0
33881	0	0
33882	0	0
33883	0	0
33884	0	0
33885	0	0
33886	0	0
33887	0	0
33888	0	0
33889	0	0
33890	0	0
33891	0	0
33892	0	0
33893	0	0
33894	0	0
33895	0	0
33896	0	0
33897	0	0
33898	0	0
33899	0	0
33900	0	0
33901	0	0
33902	0	0
33903	0	0
33904	0	0
33905	0	0
33906	0	0
33907	0	0
33908	0	0
33909	0	0
33910	0	0
33911	0	0
33912	0	0
33913	0	0
33914	0	0
33915	0	0
33916	0	0
33917	0	0
33918	0	0
33919	0	0
33920	0	0
33921	0	0
33922	0	0
33923	0	0
33924	0	0
33925	0	0
33926	0	0
33927	0	0
33928	0	0
33929	0	0
33930	0	0
33931	0	0
33932	0	0
33933	0	0
33934	0	0
33935	0	0
33936	0	0
33937	0	0
33938	0	0
33939	0	0
33940	0	0
33941	0	0
33942	0	0
33943	0	0
33944	0	0
33945	0	0
33946	0	0
33947	0	0
33948	0	0
33949	0	0
33950	0	0
33951	0	0
33952	0	0
33953	0	0
33954	0	0
33955	0	0
33956	0	0
33957	0	0
33958	0	0
33959	0	0
33960	0	0
33961	0	0
33962	0	0
33963	0	0
33964	0	0
33965	0	0
33966	0	0
33967	0	0
33968	0	0
33969	0	0
33970	0	0
33971	0	0
33972	0	0
33973	0	0
33974	0	0
33975	0	0
33976	0	0
33977	0	0
33978	0	0
33979	0	0
33980	0	0
33981	0	0
33982	0	0
33983	0	0
33984	0	0
33985	0	0
33986	0	0
33987	0	0
33988	0	0
33989	0	0
33990	0	0
33991	0	0
33992	0	0
33993	0	0
33994	0	0
33995	0	0
33996	0	0
33997	0	0
33998	0	0
33999	0	0
34000	0	0
34001	0	0
34002	0	0
34003	0	0
34004	0	0
34005	0	0
34006	0	0
34007	0	0
34008	0	0
34009	0	0
34010	0	0
34011	0	0
34012	0	0
34013	0	0
34014	0	0
34015	0	0
34016	0	0
34017	0	0
34018	0	0
34019	0	0
34020	0	0
34021	0	0
34022	0	0
34023	0	0
34024	0	0
34025	0	0
34026	0	0
34027	0	0
34028	0	0
34029	0	0
34030	0	0
34031	0	0
34032	0	0
34033	0	0
34034	0	0
34035	0	0
34036	0	0
34037	0	0
34038	0	0
34039	0	0
34040	0	0
34041	0	0
34042	0	0
34043	0	0
34044	0	0
34045	0	0
34046	0	0
34047	0	0
34048	0	0
34049	0	0
34050	0	0
34051	0	0
34052	0	0
34053	0	0
34054	0	0
34055	0	0
34056	0	0
34057	0	0
34058	0	0
34059	0	0
34060	0	0
34061	0	0
34062	0	0
34063	0	0
34064	0	0
34065	0	0
34066	0	0
34067	0	0
34068	0	0
34069	0	0
34070	0	0
34071	0	0
34072	0	0
34073	0	0
34074	0	0
34075	0	0
34076	0	0
34077	0	0
34078	0	0
34079	0	0
34080	0	0
34081	0	0
34082	0	0
34083	0	0
34084	0	0
34085	0	0
34086	0	0
34087	0	0
34088	0	0
34089	0	0
34090	0	0
34091	0	0
34092	0	0
34093	0	0
34094	0	0
34095	0	0
34096	0	0
34097	0	0
34098	0	0
34099	0	0
34100	0	0
34101	0	0
34102	0	0
34103	0	0
34104	0	0
34105	0	0
34106	0	0
34107	0	0
34108	0	0
34109	0	0
34110	0	0
34111	0	0
34112	0	0
34113	0	0
34114	0	0
34115	0	0
34116	0	0
34117	0	0
34118	0	0
34119	0	0
34120	0	0
34121	0	0
34122	0	0
34123	0	0
34124	0	0
34125	0	0
34126	0	0
34127	0	0
34128	0	0
34129	0	0
34130	0	0
34131	0	0
34132	0	0
34133	0	0
34134	0	0
34135	0	0
34136	0	0
34137	0	0
34138	0	0
34139	0	0
34140	0	0
34141	0	0
34142	0	0
34143	0	0
34144	0	0
34145	0	0
34146	0	0
34147	0	0
34148	0	0
34149	0	0
34150	0	0
34151	0	0
34152	0	0
34153	0	0
34154	0	0
34155	0	0
34156	0	0
34157	0	0
34158	0	0
34159	0	0
34160	0	0
34161	0	0
34162	0	0
34163	0	0
34164	0	0
34165	0	0
34166	0	0
34167	0	0
34168	0	0
34169	0	0
34170	0	0
34171	0	0
34172	0	0
34173	0	0
34174	0	0
34175	0	0
34176	0	0
34177	0	0
34178	0	0
34179	0	0
34180	0	0
34181	0	0
34182	0	0
34183	0	0
34184	0	0
34185	0	0
34186	0	0
34187	0	0
34188	0	0
34189	0	0
34190	0	0
34191	0	0
34192	0	0
34193	0	0
34194	0	0
34195	0	0
34196	0	0
34197	0	0
34198	0	0
34199	0	0
34200	0	0
34201	0	0
34202	0	0
34203	0	0
34204	0	0
34205	0	0
34206	0	0
34207	0	0
34208	0	0
34209	0	0
34210	0	0
34211	0	0
34212	0	0
34213	0	0
34214	0	0
34215	0	0
34216	0	0
34217	0	0
34218	0	0
34219	0	0
34220	0	0
34221	0	0
34222	0	0
34223	0	0
34224	0	0
34225	0	0
34226	0	0
34227	0	0
34228	0	0
34229	0	0
34230	0	0
34231	0	0
34232	0	0
34233	0	0
34234	0	0
34235	0	0
34236	0	0
34237	0	0
34238	0	0
34239	0	0
34240	0	0
34241	0	0
34242	0	0
34243	0	0
34244	0	0
34245	0	0
34246	0	0
34247	0	0
34248	0	0
34249	0	0
34250	0	0
34251	0	0
34252	0	0
34253	0	0
34254	0	0
34255	0	0
34256	0	0
34257	0	0
34258	0	0
34259	0	0
34260	0	0
34261	0	0
34262	0	0
34263	0	0
34264	0	0
34265	0	0
34266	0	0
34267	0	0
34268	0	0
34269	0	0
34270	0	0
34271	0	0
34272	0	0
34273	0	0
34274	0	0
34275	0	0
34276	0	0
34277	0	0
34278	0	0
34279	0	0
34280	0	0
34281	0	0
34282	0	0
34283	0	0
34284	0	0
34285	0	0
34286	0	0
34287	0	0
34288	0	0
34289	0	0
34290	0	0
34291	0	0
34292	0	0
34293	0	0
34294	0	0
34295	0	0
34296	0	0
34297	0	0
34298	0	0
34299	0	0
34300	0	0
34301	0	0
34302	0	0
34303	0	0
34304	0	0
34305	0	0
34306	0	0
34307	0	0
34308	0	0
34309	0	0
34310	0	0
34311	0	0
34312	0	0
34313	0	0
34314	0	0
34315	0	0
34316	0	0
34317	0	0
34318	0	0
34319	0	0
34320	0	0
34321	0	0
34322	0	0
34323	0	0
34324	0	0
34325	0	0
34326	0	0
34327	0	0
34328	0	0
34329	0	0
34330	0	0
34331	0	0
34332	0	0
34333	0	0
34334	0	0
34335	0	0
34336	0	0
34337	0	0
34338	0	0
34339	0	0
34340	0	0
34341	0	0
34342	0	0
34343	0	0
34344	0	0
34345	0	0
34346	0	0
34347	0	0
34348	0	0
34349	0	0
34350	0	0
34351	0	0
34352	0	0
34353	0	0
34354	0	0
34355	0	0
34356	0	0
34357	0	0
34358	0	0
34359	0	0
34360	0	0
34361	0	0
34362	0	0
34363	0	0
34364	0	0
34365	0	0
34366	0	0
34367	0	0
34368	0	0
34369	0	0
34370	0	0
34371	0	0
34372	0	0
34373	0	0
34374	0	0
34375	0	0
34376	0	0
34377	0	0
34378	0	0
34379	0	0
34380	0	0
34381	0	0
34382	0	0
34383	0	0
34384	0	0
34385	0	0
34386	0	0
34387	0	0
34388	0	0
34389	0	0
34390	0	0
34391	0	0
34392	0	0
34393	0	0
34394	0	0
34395	0	0
34396	0	0
34397	0	0
34398	0	0
34399	0	0
34400	0	0
34401	0	0
34402	0	0
34403	0	0
34404	0	0
34405	0	0
34406	0	0
34407	0	0
34408	0	0
34409	0	0
34410	0	0
34411	0	0
34412	0	0
34413	0	0
34414	0	0
34415	0	0
34416	0	0
34417	0	0
34418	0	0
34419	0	0
34420	0	0
34421	0	0
34422	0	0
34423	0	0
34424	0	0
34425	0	0
34426	0	0
34427	0	0
34428	0	0
34429	0	0
34430	0	0
34431	0	0
34432	0	0
34433	0	0
34434	0	0
34435	0	0
34436	0	0
34437	0	0
34438	0	0
34439	0	0
34440	0	0
34441	0	0
34442	0	0
34443	0	0
34444	0	0
34445	0	0
34446	0	0
34447	0	0
34448	0	0
34449	0	0
34450	0	0
34451	0	0
34452	0	0
34453	0	0
34454	0	0
34455	0	0
34456	0	0
34457	0	0
34458	0	0
34459	0	0
34460	0	0
34461	0	0
34462	0	0
34463	0	0
34464	0	0
34465	0	0
34466	0	0
34467	0	0
34468	0	0
34469	0	0
34470	0	0
34471	0	0
34472	0	0
34473	0	0
34474	0	0
34475	0	0
34476	0	0
34477	0	0
34478	0	0
34479	0	0
34480	0	0
34481	0	0
34482	0	0
34483	0	0
34484	0	0
34485	0	0
34486	0	0
34487	0	0
34488	0	0
34489	0	0
34490	0	0
34491	0	0
34492	0	0
34493	0	0
34494	0	0
34495	0	0
34496	0	0
34497	0	0
34498	0	0
34499	0	0
34500	0	0
34501	0	0
34502	0	0
34503	0	0
34504	0	0
34505	0	0
34506	0	0
34507	0	0
34508	0	0
34509	0	0
34510	0	0
34511	0	0
34512	0	0
34513	0	0
34514	0	0
34515	0	0
34516	0	0
34517	0	0
34518	0	0
34519	0	0
34520	0	0
34521	0	0
34522	0	0
34523	0	0
34524	0	0
34525	0	0
34526	0	0
34527	0	0
34528	0	0
34529	0	0
34530	0	0
34531	0	0
34532	0	0
34533	0	0
34534	0	0
34535	0	0
34536	0	0
34537	0	0
34538	0	0
34539	0	0
34540	0	0
34541	0	0
34542	0	0
34543	0	0
34544	0	0
34545	0	0
34546	0	0
34547	0	0
34548	0	0
34549	0	0
34550	0	0
34551	0	0
34552	0	0
34553	0	0
34554	0	0
34555	0	0
34556	0	0
34557	0	0
34558	0	0
34559	0	0
34560	0	0
34561	0	0
34562	0	0
34563	0	0
34564	0	0
34565	0	0
34566	0	0
34567	0	0
34568	0	0
34569	0	0
34570	0	0
34571	0	0
34572	0	0
34573	0	0
34574	0	0
34575	0	0
34576	0	0
34577	0	0
34578	0	0
34579	0	0
34580	0	0
34581	0	0
34582	0	0
34583	0	0
34584	0	0
34585	0	0
34586	0	0
34587	0	0
34588	1	8705.12
34589	1	11459.3
34590	1	11572.3
34591	1	11294.2
34592	1	11305.3
34593	1	11704.7
34594	1	11818.4
34595	1	11088.7
34596	1	11356.7
34597	1	11722.1
34598	1	11631.7
34599	1	11631.4
34600	1	11381.2
34601	1	11442.4
34602	1	11304.9
34603	1	11087
34604	1	12006
34605	1	11361.7
34606	1	11551.8
34607	1	11649
34608	1	10891.7
34609	1	11486.4
34610	1	11588.5
34611	0	0
34612	0	0
34613	0	0
34614	0	0
34615	0	0
34616	0	0
34617	0	0
34618	0	0
34619	0	0
34620	0	0
34621	0	0
34622	0	0
34623	0	0
34624	0	0
34625	0	0
34626	0	0
34627	0	0
34628	0	0
34629	0	0
34630	0	0
34631	0	0
34632	0	0
34633	0	0
34634	0	0
34635	0	0
34636	0	0
34637	0	0
34638	0	0
34639	0	0
34640	0	0
34641	0	0
34642	0	0
34643	0	0
34644	0	0
34645	0	0
34646	0	0
34647	0	0
34648	0	0
34649	0	0
34650	0	0
34651	0	0
34652	0	0
34653	0	0
34654	0	0
34655	0	0
34656	0	0
34657	0	0
34658	0	0
34659	0	0
34660	0	0
34661	0	0
34662	0	0
34663	0	0
34664	0	0
34665	0	0
34666	0	0
34667	0	0
34668	0	0
34669	0	0
34670	0	0
34671	0	0
34672	0	0
34673	0	0
34674	0	0
34675	0	0
34676	0	0
34677	0	0
34678	0	0
34679	0	0
34680	0	0
34681	0	0
34682	0	0
34683	0	0
34684	0	0
34685	0	0
34686	0	0
34687	0	0
34688	0	0
34689	0	0
34690	0	0
34691	0	0
34692	0	0
34693	0	0
34694	0	0
34695	0	0
34696	0	0
34697	0	0
34698	0	0
34699	0	0
34700	0	0
34701	0	0
34702	0	0
34703	0	0
34704	0	0
34705	0	0
34706	0	0
34707	0	0
34708	0	0
34709	0	0
34710	0	0
34711	0	0
34712	0	0
34713	0	0
34714	0	0
34715	0	0
34716	0	0
34717	0	0
34718	0	0
34719	0	0
34720	0	0
34721	0	0
34722	0	0
34723	0	0
34724	0	0
34725	0	0
34726	0	0
34727	0	0
34728	0	0
34729	0	0
34730	0	0
34731	0	0
34732	0	0
34733	0	0
34734	0	0
34735	0	0
34736	0	0
34737	0	0
34738	0	0
34739	0	0
34740	0	0
34741	0	0
34742	0	0
34743	0	0
34744	0	0
34745	0	0
34746	0	0
34747	0	0
34748	0	0
34749	0	0
34750	0	0
34751	0	0
34752	0	0
34753	0	0
34754	0	0
34755	0	0
34756	0	0
34757	0	0
34758	0	0
34759	0	0
34760	0	0
34761	0	0
34762	0	0
34763	0	0
34764	0	0
34765	0	0
34766	0	0
34767	0	0
34768	0	0
34769	0	0
34770	0	0
34771	0	0
34772	0	0
34773	0	0
34774	0	0
34775	0	0
34776	0	0
34777	0	0
34778	0	0
34779	0	0
34780	0	0
34781	0	0
34782	0	0
34783	0	0
34784	0	0
34785	0	0
34786	0	0
34787	0	0
34788	0	0
34789	0	0
34790	0	0
34791	0	0
34792	0	0
34793	0	0
34794	0	0
34795	0	0
34796	0	0
34797	0	0
34798	0	0
34799	0	0
34800	0	0
34801	0	0
34802	0	0
34803	0	0
34804	0	0
34805	0	0
34806	0	0
34807	0	0
34808	0	0
34809	0	0
34810	0	0
34811	0	0
34812	0	0
34813	0	0
34814	0	0
34815	0	0
34816	0	0
34817	0	0
34818	0	0
34819	0	0
34820	0	0
34821	0	0
34822	0	0
34823	0	0
34824	0	0
34825	0	0
34826	0	0
34827	0	0
34828	0	0
34829	0	0
34830	0	0
34831	0	0
34832	0	0
34833	0	0
34834	0	0
34835	0	0
34836	0	0
34837	0	0
34838	0	0
34839	0	0
34840	0	0
34841	0	0
34842	0	0
34843	0	0
34844	0	0
34845	0	0
34846	0	0
34847	0	0
34848	0	0
34849	0	0
34850	0	0

## Sheet: 4fAA
Frame No	State	Photon
39550	0	0
39551	0	0
39552	0	0
39553	0	0
39554	0	0
39555	0	0
39556	0	0
39557	0	0
39558	0	0
39559	0	0
39560	0	0
39561	0	0
39562	0	0
39563	0	0
39564	0	0
39565	0	0
39566	0	0
39567	0	0
39568	0	0
39569	0	0
39570	0	0
39571	0	0
39572	0	0
39573	0	0
39574	0	0
39575	0	0
39576	0	0
39577	0	0
39578	0	0
39579	0	0
39580	0	0
39581	0	0
39582	0	0
39583	0	0
39584	0	0
39585	0	0
39586	0	0
39587	0	0
39588	0	0
39589	0	0
39590	0	0
39591	0	0
39592	0	0
39593	0	0
39594	0	0
39595	0	0
39596	0	0
39597	0	0
39598	0	0
39599	0	0
39600	0	0
39601	0	0
39602	0	0
39603	0	0
39604	0	0
39605	0	0
39606	0	0
39607	0	0
39608	0	0
39609	0	0
39610	0	0
39611	0	0
39612	0	0
39613	0	0
39614	0	0
39615	0	0
39616	0	0
39617	0	0
39618	0	0
39619	0	0
39620	0	0
39621	0	0
39622	0	0
39623	1	5087.29
39624	1	8280.33
39625	1	7948.24
39626	1	8409.7
39627	1	9188.9
39628	1	8632.24
39629	1	9317.28
39630	1	8290.04
39631	1	8027.55
39632	1	8794.47
39633	1	8186
39634	1	8667.98
39635	1	8555.73
39636	1	8332.03
39637	1	8438.86
39638	1	7943.41
39639	1	8155.03
39640	1	7633.24
39641	1	7591.73
39642	1	8178.37
39643	1	8120.92
39644	1	7737.76
39645	1	7189.62
39646	1	7504.54
39647	1	7948.29
39648	1	7867.59
39649	1	7870.52
39650	1	8511.68
39651	1	9004.72
39652	1	8976.45
39653	1	8194.13
39654	1	8779.49
39655	1	8594.02
39656	1	8766.3
39657	1	8534.04
39658	1	8300.44
39659	1	9043.65
39660	1	8549.3
39661	1	9111.62
39662	1	8595.08
39663	1	8198.12
39664	1	8683.64
39665	1	8572.42
39666	1	8760.73
39667	1	8718.28
39668	1	8116.05
39669	1	8184.65
39670	1	8470.34
39671	1	8237.96
39672	1	8861.93
39673	1	8303.18
39674	1	8014.36
39675	1	8126.18
39676	1	8543.35
39677	1	8424.66
39678	1	8354.36
39679	1	8063.94
39680	1	8386
39681	1	8260.39
39682	1	8632.58
39683	1	8117.26
39684	1	7973.97
39685	1	8887.88
39686	1	9173.58
39687	1	9002.86
39688	1	8459.14
39689	1	8521.83
39690	1	8252.28
39691	1	7990.64
39692	1	8602.52
39693	1	8655.7
39694	1	8111.37
39695	1	8876.25
39696	1	8456.5
39697	1	8042.94
39698	1	7624.7
39699	1	7520.07
39700	1	8682.53
39701	1	9025.88
39702	1	8927.73
39703	1	9063.94
39704	1	8808.81
39705	1	8975.33
39706	1	8493.57
39707	1	8209
39708	1	8671.24
39709	1	7982.29
39710	1	8510.1
39711	1	8885.31
39712	1	8568.25
39713	1	9047.8
39714	1	8013.59
39715	1	7802.61
39716	1	7446.18
39717	1	7484.07
39718	1	6957.27
39719	1	7693.16
39720	1	7630.25
39721	1	8025.35
39722	1	7612.97
39723	1	7858.5
39724	1	8558.79
39725	1	8740.08
39726	1	8476.01
39727	1	8579.29
39728	1	9085.43
39729	1	7960.12
39730	1	8077.28
39731	1	8278.79
39732	1	8483.1
39733	1	8498.28
39734	1	8643.1
39735	1	8491.81
39736	1	8487.39
39737	1	7967.23
39738	1	8883.36
39739	1	8274.65
39740	1	8681.19
39741	1	8510.24
39742	1	8395.2
39743	1	7994.08
39744	1	7775.55
39745	1	8760.69
39746	1	8913.55
39747	1	8065.81
39748	1	8046.13
39749	1	8587.06
39750	1	8386.01
39751	1	8325.63
39752	1	8817.11
39753	1	7898.66
39754	1	8045.43
39755	1	7220.94
39756	1	7109.17
39757	1	7436.42
39758	1	7354.87
39759	1	7286.91
39760	1	8784.12
39761	1	7194.01
39762	1	8065.03
39763	1	8042.75
39764	1	7761.74
39765	1	7523.75
39766	1	8476.95
39767	1	8933.07
39768	1	8512.78
39769	1	8648.65
39770	1	7896.68
39771	1	7884.64
39772	1	7504.88
39773	1	7396.24
39774	1	8374.43
39775	1	7116.17
39776	1	7446.65
39777	1	7683.53
39778	1	7658.66
39779	1	7278.11
39780	1	8054.33
39781	1	7958.89
39782	1	8425.88
39783	1	8611.11
39784	1	9100.7
39785	1	8343.04
39786	1	9009.14
39787	1	8639.04
39788	1	8544.38
39789	1	9053.93
39790	1	8516.13
39791	1	8606.71
39792	1	8609.31
39793	1	8537.17
39794	1	8577.64
39795	1	8675.33
39796	1	8743.18
39797	1	8218.34
39798	1	8684.43
39799	1	8940.66
39800	1	7848.03
39801	1	8784.8
39802	1	7939.57
39803	1	8092.48
39804	1	8558.67
39805	1	8912.99
39806	1	8737.23
39807	1	8437.44
39808	1	8186.66
39809	1	8495.41
39810	1	9132.45
39811	1	8586.58
39812	1	8796.4
39813	1	8939.24
39814	1	8550.41
39815	1	8622.76
39816	1	8416.4
39817	1	8421.6
39818	1	8314.31
39819	1	8371.2
39820	1	9372.11
39821	1	8208.8
39822	1	9173.42
39823	1	8932.28
39824	1	8194.02
39825	1	8143.53
39826	1	9171.75
39827	1	8643.25
39828	1	8361.11
39829	1	8532.56
39830	1	8078.1
39831	1	8379.25
39832	1	8380.86
39833	1	8856.11
39834	1	7861
39835	1	7214.37
39836	1	7479.29
39837	1	8724.04
39838	1	8549.91
39839	1	8293.69
39840	1	8172.39
39841	1	7882.78
39842	1	8172.75
39843	1	8306.83
39844	1	7988.11
39845	1	7978.23
39846	1	8652.42
39847	1	8352.08
39848	1	8232.7
39849	1	8336.81
39850	1	7945.65
39851	1	8664.93
39852	1	8797.64
39853	1	8306.1
39854	1	8796.7
39855	1	9115.88
39856	1	8390.92
39857	1	8323.32
39858	1	8399.9
39859	1	8491.05
39860	1	8529.29
39861	1	8474.55
39862	1	8728.18
39863	1	8575.29
39864	1	8336.06
39865	1	8054.09
39866	1	8715.49
39867	1	8750.17
39868	1	8241.49
39869	1	8893.31
39870	0	0
39871	0	0
39872	0	0
39873	0	0
39874	0	0
39875	0	0
39876	0	0
39877	0	0
39878	0	0
39879	0	0
39880	0	0
39881	0	0
39882	0	0
39883	0	0
39884	0	0
39885	0	0
39886	0	0
39887	0	0
39888	0	0
39889	0	0
39890	0	0
39891	0	0
39892	0	0
39893	0	0
39894	0	0
39895	0	0
39896	0	0
39897	0	0
39898	0	0
39899	0	0
39900	0	0
39901	0	0
39902	0	0
39903	0	0
39904	0	0
39905	0	0
39906	0	0
39907	0	0
39908	0	0
39909	0	0
39910	0	0
39911	0	0
39912	0	0
39913	0	0
39914	0	0
39915	0	0
39916	0	0
39917	0	0
39918	0	0
39919	0	0
39920	0	0
39921	0	0
39922	0	0
39923	0	0
39924	0	0
39925	0	0
39926	0	0
39927	0	0
39928	0	0
39929	0	0
39930	0	0
39931	0	0
39932	0	0
39933	0	0
39934	0	0
39935	0	0
39936	0	0
39937	0	0
39938	0	0
39939	0	0
39940	0	0
39941	0	0
39942	0	0
39943	0	0
39944	0	0
39945	0	0
39946	0	0
39947	0	0
39948	0	0
39949	0	0
39950	0	0
39951	0	0
39952	0	0
39953	0	0
39954	0	0
39955	0	0
39956	0	0
39957	0	0
39958	0	0
39959	0	0
39960	0	0
39961	0	0
39962	0	0
39963	0	0
39964	0	0
39965	0	0
39966	0	0
39967	0	0
39968	0	0
39969	0	0
39970	0	0
39971	0	0
39972	0	0
39973	0	0
39974	0	0
39975	0	0
39976	0	0
39977	0	0
39978	0	0
39979	0	0
39980	0	0
39981	0	0
39982	0	0
39983	0	0
39984	0	0
39985	0	0
39986	0	0
39987	0	0
39988	0	0
39989	0	0
39990	0	0
39991	0	0
39992	0	0
39993	0	0
39994	0	0
39995	0	0
39996	0	0
39997	0	0
39998	0	0
39999	0	0
40000	0	0
40001	0	0
40002	0	0
40003	0	0
40004	0	0
40005	0	0
40006	0	0
40007	0	0
40008	0	0
40009	0	0
40010	0	0
40011	0	0
40012	0	0
40013	0	0
40014	0	0
40015	0	0
40016	0	0
40017	0	0
40018	0	0
40019	0	0
40020	0	0
40021	0	0
40022	0	0
40023	0	0
40024	0	0
40025	0	0
40026	0	0
40027	0	0
40028	0	0
40029	0	0
40030	0	0
40031	0	0
40032	0	0
40033	0	0
40034	0	0
40035	0	0
40036	0	0
40037	0	0
40038	0	0
40039	0	0
40040	0	0
40041	0	0
40042	0	0
40043	0	0
40044	0	0
40045	0	0
40046	0	0
40047	0	0
40048	0	0
40049	0	0
40050	0	0
40051	0	0
40052	0	0
40053	0	0
40054	0	0
40055	0	0
40056	0	0
40057	0	0
40058	0	0
40059	0	0
40060	0	0
40061	0	0
40062	0	0
40063	0	0
40064	0	0
40065	0	0
40066	0	0
40067	0	0
40068	0	0
40069	0	0
40070	0	0
40071	0	0
40072	0	0
40073	0	0
40074	0	0
40075	0	0
40076	0	0
40077	0	0
40078	0	0
40079	0	0
40080	0	0
40081	0	0
40082	0	0
40083	0	0
40084	0	0
40085	0	0
40086	0	0
40087	0	0
40088	0	0
40089	0	0
40090	0	0
40091	0	0
40092	0	0
40093	0	0
40094	0	0
40095	0	0
40096	0	0
40097	0	0
40098	0	0
40099	0	0
40100	0	0
40101	0	0
40102	0	0
40103	0	0
40104	0	0
40105	0	0
40106	0	0
40107	0	0
40108	0	0
40109	0	0
40110	0	0
40111	0	0
40112	0	0
40113	0	0
40114	0	0
40115	0	0
40116	0	0
40117	0	0
40118	0	0
40119	0	0
40120	0	0
40121	0	0
40122	0	0
40123	0	0
40124	0	0
40125	0	0
40126	0	0
40127	0	0
40128	0	0
40129	0	0
40130	0	0
40131	0	0
40132	0	0
40133	0	0
40134	0	0
40135	0	0
40136	0	0
40137	0	0
40138	0	0
40139	0	0
40140	0	0
40141	0	0
40142	0	0
40143	0	0
40144	0	0
40145	0	0
40146	0	0
40147	0	0
40148	0	0
40149	0	0
40150	0	0
40151	0	0
40152	0	0
40153	0	0
40154	0	0
40155	0	0
40156	0	0
40157	0	0
40158	0	0
40159	0	0
40160	0	0
40161	0	0
40162	0	0
40163	0	0
40164	0	0
40165	0	0
40166	0	0
40167	0	0
40168	0	0
40169	0	0
40170	0	0
40171	0	0
40172	0	0
40173	0	0
40174	0	0
40175	0	0
40176	0	0
40177	0	0
40178	0	0
40179	0	0
40180	0	0
40181	0	0
40182	0	0
40183	0	0
40184	0	0
40185	0	0
40186	0	0
40187	0	0
40188	0	0
40189	0	0
40190	0	0
40191	0	0
40192	0	0
40193	0	0
40194	0	0
40195	0	0
40196	0	0
40197	0	0
40198	0	0
40199	0	0
40200	0	0
40201	0	0
40202	0	0
40203	0	0
40204	0	0
40205	0	0
40206	0	0
40207	0	0
40208	0	0
40209	0	0
40210	0	0
40211	0	0
40212	0	0
40213	0	0
40214	0	0
40215	0	0
40216	0	0
40217	0	0
40218	0	0
40219	0	0
40220	0	0
40221	0	0
40222	0	0
40223	0	0
40224	0	0
40225	0	0
40226	0	0
40227	0	0
40228	0	0
40229	0	0
40230	0	0
40231	0	0
40232	0	0
40233	0	0
40234	0	0
40235	0	0
40236	0	0
40237	0	0
40238	0	0
40239	0	0
40240	0	0
40241	0	0
40242	0	0
40243	0	0
40244	0	0
40245	0	0
40246	0	0
40247	0	0
40248	0	0
40249	0	0
40250	0	0
40251	0	0
40252	0	0
40253	0	0
40254	0	0
40255	0	0
40256	0	0
40257	0	0
40258	0	0
40259	0	0
40260	0	0
40261	0	0
40262	0	0
40263	0	0
40264	0	0
40265	0	0
40266	0	0
40267	0	0
40268	0	0
40269	0	0
40270	0	0
40271	0	0
40272	0	0
40273	0	0
40274	0	0
40275	0	0
40276	0	0
40277	0	0
40278	0	0
40279	0	0
40280	0	0
40281	0	0
40282	0	0
40283	0	0
40284	0	0
40285	0	0
40286	0	0
40287	0	0
40288	0	0
40289	0	0
40290	0	0
40291	0	0
40292	0	0
40293	0	0
40294	0	0
40295	0	0
40296	0	0
40297	0	0
40298	0	0
40299	0	0
40300	0	0
40301	0	0
40302	0	0
40303	0	0
40304	0	0
40305	0	0
40306	0	0
40307	0	0
40308	0	0
40309	0	0
40310	0	0
40311	0	0
40312	0	0
40313	0	0
40314	0	0
40315	0	0
40316	0	0
40317	0	0
40318	0	0
40319	0	0
40320	0	0
40321	0	0
40322	0	0
40323	0	0
40324	0	0
40325	0	0
40326	0	0
40327	0	0
40328	0	0
40329	0	0
40330	0	0
40331	0	0
40332	0	0
40333	0	0
40334	0	0
40335	0	0
40336	0	0
40337	0	0
40338	0	0
40339	0	0
40340	0	0
40341	0	0
40342	0	0
40343	0	0
40344	0	0
40345	0	0
40346	0	0
40347	0	0
40348	0	0
40349	0	0
40350	0	0
40351	0	0
40352	0	0
40353	0	0
40354	0	0
40355	0	0
40356	0	0
40357	0	0
40358	0	0
40359	0	0
40360	0	0
40361	0	0
40362	0	0
40363	0	0
40364	0	0
40365	0	0
40366	0	0
40367	0	0
40368	0	0
40369	0	0
40370	0	0
40371	0	0
40372	0	0
40373	0	0
40374	0	0
40375	0	0
40376	0	0
40377	0	0
40378	0	0
40379	0	0
40380	0	0
40381	0	0
40382	0	0
40383	0	0
40384	0	0
40385	0	0
40386	0	0
40387	0	0
40388	0	0
40389	0	0
40390	0	0
40391	0	0
40392	0	0
40393	0	0
40394	0	0
40395	0	0
40396	0	0
40397	0	0
40398	0	0
40399	0	0
40400	0	0
40401	0	0
40402	0	0
40403	0	0
40404	0	0
40405	0	0
40406	0	0
40407	0	0
40408	0	0
40409	0	0
40410	0	0
40411	0	0
40412	0	0
40413	0	0
40414	0	0
40415	0	0
40416	0	0
40417	0	0
40418	0	0
40419	0	0
40420	0	0
40421	0	0
40422	0	0
40423	0	0
40424	0	0
40425	0	0
40426	0	0
40427	0	0
40428	0	0
40429	0	0
40430	0	0
40431	0	0
40432	0	0
40433	0	0
40434	0	0
40435	0	0
40436	0	0
40437	0	0
40438	0	0
40439	0	0
40440	0	0
40441	0	0
40442	0	0
40443	0	0
40444	0	0
40445	0	0
40446	0	0
40447	0	0
40448	0	0
40449	0	0
40450	0	0
40451	0	0
40452	0	0
40453	0	0
40454	0	0
40455	0	0
40456	0	0
40457	0	0
40458	0	0
40459	0	0
40460	0	0
40461	0	0
40462	0	0
40463	0	0
40464	0	0
40465	0	0
40466	0	0
40467	0	0
40468	0	0
40469	0	0
40470	0	0
40471	0	0
40472	0	0
40473	0	0
40474	0	0
40475	0	0
40476	0	0
40477	0	0
40478	0	0
40479	0	0
40480	0	0
40481	0	0
40482	0	0
40483	0	0
40484	0	0
40485	0	0
40486	0	0
40487	0	0
40488	0	0
40489	0	0
40490	0	0
40491	0	0
40492	0	0
40493	0	0
40494	0	0
40495	0	0
40496	0	0
40497	0	0
40498	0	0
40499	0	0
40500	0	0
40501	0	0
40502	0	0
40503	0	0
40504	0	0
40505	0	0
40506	0	0
40507	0	0
40508	0	0
40509	0	0
40510	0	0
40511	0	0
40512	0	0
40513	0	0
40514	0	0
40515	0	0
40516	0	0
40517	0	0
40518	0	0
40519	0	0
40520	0	0
40521	0	0
40522	0	0
40523	0	0
40524	0	0
40525	0	0
40526	0	0
40527	0	0
40528	0	0
40529	0	0
40530	0	0
40531	0	0
40532	0	0
40533	0	0
40534	0	0
40535	0	0
40536	0	0
40537	0	0
40538	0	0
40539	0	0
40540	0	0
40541	0	0
40542	0	0
40543	0	0
40544	0	0
40545	0	0
40546	0	0
40547	0	0
40548	0	0
40549	0	0
40550	0	0
40551	0	0
40552	0	0
40553	0	0
40554	0	0
40555	0	0
40556	0	0
40557	0	0
40558	0	0
40559	0	0
40560	0	0
40561	0	0
40562	0	0
40563	0	0
40564	0	0
40565	0	0
40566	0	0
40567	0	0
40568	0	0
40569	0	0
40570	0	0
40571	0	0
40572	0	0
40573	0	0
40574	0	0
40575	0	0
40576	0	0
40577	0	0
40578	0	0
40579	0	0
40580	0	0
40581	0	0
40582	0	0
40583	0	0
40584	0	0
40585	0	0
40586	0	0
40587	0	0
40588	0	0
40589	0	0
40590	0	0
40591	0	0
40592	0	0
40593	0	0
40594	0	0
40595	0	0
40596	0	0
40597	0	0
40598	0	0
40599	0	0
40600	0	0
40601	0	0
40602	0	0
40603	0	0
40604	0	0
40605	0	0
40606	0	0
40607	0	0
40608	0	0
40609	0	0
40610	0	0
40611	0	0
40612	0	0
40613	0	0
40614	0	0
40615	0	0
40616	0	0
40617	0	0
40618	0	0
40619	0	0
40620	0	0
40621	0	0
40622	0	0
40623	0	0
40624	0	0
40625	0	0
40626	0	0
40627	0	0
40628	0	0
40629	0	0
40630	0	0
40631	0	0
40632	0	0
40633	0	0
40634	0	0
40635	0	0
40636	0	0
40637	0	0
40638	0	0
40639	0	0
40640	0	0
40641	0	0
40642	0	0
40643	0	0
40644	0	0
40645	0	0
40646	0	0
40647	0	0
40648	0	0
40649	0	0
40650	0	0
40651	0	0
40652	0	0
40653	0	0
40654	0	0
40655	0	0
40656	0	0
40657	0	0
40658	0	0
40659	0	0
40660	0	0
40661	0	0
40662	0	0
40663	0	0
40664	0	0
40665	0	0
40666	0	0
40667	0	0
40668	0	0
40669	0	0
40670	0	0
40671	0	0
40672	0	0
40673	0	0
40674	0	0
40675	0	0
40676	0	0
40677	0	0
40678	0	0
40679	0	0
40680	0	0
40681	0	0
40682	0	0
40683	0	0
40684	0	0
40685	0	0
40686	0	0
40687	0	0
40688	0	0
40689	0	0
40690	0	0
40691	0	0
40692	0	0
40693	0	0
40694	0	0
40695	0	0
40696	0	0
40697	0	0
40698	0	0
40699	0	0
40700	0	0
40701	0	0
40702	0	0
40703	0	0
40704	0	0
40705	0	0
40706	0	0
40707	0	0
40708	0	0
40709	0	0
40710	0	0
40711	0	0
40712	0	0
40713	0	0
40714	0	0
40715	0	0
40716	0	0
40717	0	0
40718	0	0
40719	0	0
40720	0	0
40721	0	0
40722	0	0
40723	0	0
40724	0	0
40725	0	0
40726	0	0
40727	0	0
40728	0	0
40729	0	0
40730	0	0
40731	0	0
40732	0	0
40733	0	0
40734	0	0
40735	0	0
40736	0	0
40737	0	0
40738	0	0
40739	0	0
40740	0	0
40741	0	0
40742	0	0
40743	0	0
40744	0	0
40745	0	0
40746	0	0
40747	0	0
40748	0	0
40749	0	0
40750	0	0
40751	0	0
40752	0	0
40753	0	0
40754	0	0
40755	0	0
40756	0	0
40757	0	0
40758	0	0
40759	0	0
40760	0	0
40761	0	0
40762	0	0
40763	0	0
40764	0	0
40765	0	0
40766	0	0
40767	0	0
40768	0	0
40769	0	0
40770	0	0
40771	0	0
40772	0	0
40773	0	0
40774	0	0
40775	0	0
40776	0	0
40777	0	0
40778	0	0
40779	0	0
40780	0	0
40781	0	0
40782	0	0
40783	0	0
40784	0	0
40785	0	0
40786	0	0
40787	0	0
40788	0	0
40789	0	0
40790	0	0
40791	0	0
40792	0	0
40793	0	0
40794	0	0
40795	0	0
40796	0	0
40797	0	0
40798	0	0
40799	0	0
40800	0	0
40801	0	0
40802	0	0
40803	0	0
40804	0	0
40805	0	0
40806	0	0
40807	0	0
40808	0	0
40809	0	0
40810	0	0
40811	0	0
40812	0	0
40813	0	0
40814	0	0
40815	0	0
40816	0	0
40817	0	0
40818	0	0
40819	0	0
40820	0	0
40821	0	0
40822	0	0
40823	0	0
40824	0	0
40825	0	0
40826	0	0
40827	0	0
40828	0	0
40829	0	0
40830	0	0
40831	0	0
40832	0	0
40833	0	0
40834	0	0
40835	0	0
40836	0	0
40837	0	0
40838	0	0
40839	0	0
40840	0	0
40841	0	0
40842	0	0
40843	0	0
40844	0	0
40845	0	0
40846	0	0
40847	0	0
40848	0	0
40849	0	0
40850	0	0
40851	0	0
40852	0	0
40853	0	0
40854	0	0
40855	0	0
40856	0	0
40857	0	0
40858	0	0
40859	0	0
40860	0	0
40861	0	0
40862	0	0
40863	0	0
40864	0	0
40865	0	0
40866	0	0
40867	0	0
40868	0	0
40869	0	0
40870	0	0
40871	0	0
40872	0	0
40873	0	0
40874	0	0
40875	0	0
40876	0	0
40877	0	0
40878	0	0
40879	0	0
40880	0	0
40881	0	0
40882	0	0
40883	0	0
40884	0	0
40885	0	0
40886	0	0
40887	0	0
40888	0	0
40889	0	0
40890	0	0
40891	1	8823.36
40892	1	9084.65
40893	1	8578.61
40894	1	8733.62
40895	1	9222.75
40896	1	8689.32
40897	1	9155.88
40898	1	9260.36
40899	1	8913.24
40900	1	9247.24
40901	1	9251.36
40902	1	9372.5
40903	1	8412.17
40904	1	8762.51
40905	1	10004.3
40906	1	9652.32
40907	1	9204.58
40908	1	9376.47
40909	1	8851.42
40910	1	9628.88
40911	1	9041.78
40912	1	9151.3
40913	1	8670.59
40914	1	8913.7
40915	1	8806.21
40916	1	9163.59
40917	1	8716.34
40918	1	8072.13
40919	1	8466.43
40920	1	8928.39
40921	1	8740.06
40922	1	9203.88
40923	1	9057.54
40924	1	9428.73
40925	1	8574.67
40926	1	9327.12
40927	1	9182.51
40928	1	8517.77
40929	1	8394.61
40930	1	9306.53
40931	1	8710.44
40932	1	8789.21
40933	1	9025.97
40934	1	8917.17
40935	1	8917.97
40936	1	9064.69
40937	1	8870.65
40938	1	9024.94
40939	1	8741.57
40940	1	8869.79
40941	1	8840.66
40942	1	8703.31
40943	1	8767.01
40944	1	9211.03
40945	1	8625.71
40946	1	8865.89
40947	1	8780.42
40948	1	8887.32
40949	1	9202.45
40950	1	8339.63
40951	1	8723.25
40952	1	9597.48
40953	1	9652.02
40954	1	8922.39
40955	1	9058.59
40956	1	9184.74
40957	1	9127.93
40958	1	8983.77
40959	1	9071.51
40960	1	8839.07
40961	1	8767.58
40962	1	8762.67
40963	1	9115.04
40964	1	8748.5
40965	1	8911
40966	1	9176.2
40967	1	8991.07
40968	1	9283.26
40969	1	8703.8
40970	1	8709.74
40971	1	8848.86
40972	1	8973.85
40973	1	8627.64
40974	1	8910.62
40975	1	8938.11
40976	1	8944.01
40977	1	8934.19
40978	1	8903.1
40979	1	9143.67
40980	1	8263.74
40981	1	8577.72
40982	1	8483.72
40983	1	9556.63
40984	1	9227.97
40985	1	8655.86
40986	1	8919.72
40987	1	8940.17
40988	1	9010.42
40989	1	9010.45
40990	1	9892.71
40991	1	9025.1
40992	1	9799.51
40993	1	8967.5
40994	1	9341.21
40995	1	8751.04
40996	1	8652.51
40997	1	9217.81
40998	1	8989.15
40999	1	9178.28
41000	1	9146.78
41001	1	9264.95
41002	1	9043.38
41003	1	8530.75
41004	1	8756.85
41005	1	9009.84
41006	1	8775.71
41007	1	8932.04
41008	1	8959.29
41009	1	9398.16
41010	1	8920.88
41011	1	8635.61
41012	1	8728.09
41013	1	8886.29
41014	1	9306.81
41015	0	0
41016	0	0
41017	0	0
41018	0	0
41019	0	0
41020	0	0
41021	0	0
41022	0	0
41023	0	0
41024	0	0
41025	0	0
41026	0	0
41027	0	0
41028	0	0
41029	0	0
41030	0	0
41031	0	0
41032	0	0
41033	0	0
41034	0	0
41035	0	0
41036	0	0
41037	0	0
41038	0	0
41039	0	0
41040	0	0
41041	0	0
41042	0	0
41043	0	0
41044	0	0
41045	0	0
41046	0	0
41047	0	0
41048	0	0
41049	0	0
41050	0	0

## Sheet: 4g
Bin Edges	Values
0.00501187	0
0.00530884	0
0.00562341	0
0.00595662	0
0.00630957	0
0.00668344	0
0.00707946	0
0.00749894	0
0.00794328	0
0.00841395	0
0.00891251	0
0.00944061	0
0.01	0
0.0105925	0
0.0112202	0
0.011885	0
0.0125893	0
0.0133352	0
0.0141254	0
0.0149624	0
0.0158489	0
0.016788	0
0.0177828	0
0.0188365	0
0.0199526	0
0.0211349	0
0.0223872	0
0.0237137	0
0.0251189	0
0.0266073	0
0.0281838	0
0.0298538	0
0.0316228	0
0.0334965	0
0.0354813	0
0.0375837	0
0.0398107	0
0.0421697	0
0.0446684	0
0.0473151	0
0.0501187	0
0.0530884	0
0.0562341	0
0.0595662	0
0.0630957	0
0.0668344	0
0.0707946	0
0.0749894	0
0.0794328	0
0.0841395	0
0.0891251	0
0.0944061	0
0.1	0
0.105925	0
0.112202	0
0.11885	0
0.125893	0
0.133352	0
0.141254	1
0.149624	0
0.158489	2
0.16788	5
0.177828	7
0.188365	8
0.199526	24
0.211349	47
0.223872	71
0.237137	51
0.251189	71
0.266073	65
0.281838	60
0.298538	42
0.316228	18
0.334965	14
0.354813	11
0.375837	11
0.398107	10
0.421697	11
0.446684	3
0.473151	3
0.501187	3
0.530884	5
0.562341	6
0.595662	5
0.630957	8
0.668344	9
0.707946	6
0.749894	11
0.794328	13
0.841395	21
0.891251	16
0.944061	24
1	34
1.05925	37
1.12202	25
1.1885	28
1.25893	38
1.33352	35
1.41254	28
1.49624	25
1.58489	17
1.6788	23
1.77828	17
1.88365	14
1.99526	10
2.11349	10
2.23872	3
2.37137	9
2.51189	10
2.66073	7
2.81838	7
2.98538	14
3.16228	10
3.34965	14
3.54813	22
3.75837	17
3.98107	35
4.21697	25
4.46684	22
4.73151	25
5.01187	27
5.30884	37
5.62341	35
5.95662	22
6.30957	20
6.68344	18
7.07946	21
7.49894	18
7.94328	15
8.41395	4
8.91251	8
9.44061	4
10
