# Supplementary material for: Single-molecule analysis of DNA base-stacking energetics using patterned DNA nanostructures
Source: Nat Nanotechnol. 2023 Aug 17;18(12):1474–82. doi: 10.1038/s41565-023-01485-1 (PMC10716042; doi:10.1038/s41565-023-01485-1)
Supplement: Supplementary file 7 — Source data. [file 41565_2023_1485_MOESM7_ESM.xlsx]

## Sheet: R1_1
GAP	AA	TA	CA	GA
1	5.45	0.6	0.25	9.85
0.4	26.5	0.2	0.65	0.45
0.7	0.05	2.85	2.65	3.75
0.25	45.6	0.6	0.05	0.1
0.1	8.45	0.2	5.15	3.15
0.1	9.8	0.05	2.45	3.8
0.05	7.55	3.35	0.8	0.1
0.5	5.7	0.05	0.15	1.15
0.05	4.9	0.45	1.45	3.3
0.05	10.45	0.75	2.1	18.4
0.1	7.1	1.6	3.45	0.05
0.1	9.5	0.75	0.35	0.05
0.05	0.05	2.2	1.3	2.65
0.25	1.6	4.05	0.35	4.9
0.1	31.95	2.2	0.5	1.6
0.2	0.05	0.05	0.55	1.9
0.05	0.2	0.1	1.7	0.25
1.3	15.85	0.05	0.4	4.45
0.3	3.65	0.05	0.15	9.25
2.9	0.05	1.35	1.9	1.8
0.15	14.55	1.1	1.1	12.25
0.05	2.55	0.4	1.65	3.15
0.1	14.7	0.1	0.4	11.5
0.1	9.4	0.2	0.2	0.25
0.05	10.4	0.8	0.2	1.7
0.05	1	0.3	0.15	0.05
0.1	4.7	4.7	0.85	0.5
0.15	39.8	0.05	0.95	33.65
0.15	9.9	1.4	6.1	16
0.55	0.1	0.1	1.05	1.7
0.1	0.15	0.15	0.05	23.2
0.05	6.8	2.05	1.05	0.05
0.05	1.4	9.2	1.35	4.3
0.05	11.65	0.05	1.15	11.15
0.05	2.7	2.6	3	7.35
0.1	4.5	1.75	2.9	0.75
0.1	0.4	4.3	0.85	5.7
0.3	7.8	0.35	0.05	0.4
0.1	0.3	0.95	0.55	3.4
0.05	10.6	0.05	1	6.95
0.05	8.1	0.95	3.2	0.05
0.1	23.05	0.05	0.7	11.9
0.05	0.15	2.05	2.7	1.75
0.25	7.1	0.1	0.3	3.3
0.75	2.5	0.9	0.05	7.35
0.35	0.05	1.25	0.05	3.3
0.2	0.1	3.55	0.05	5.85
0.35	4.15	2	3.4	9.65
0.25	0.05	0.1	0.05	4.3
0.45	0.05	0.65	0.3	0.15
0.05	6	0.9	0.2	0.2
0.1	11.8	0.05	0.3	0.15
0.05	14.1	3.1	0.8	1
0.15	0.05	0.2	3.25	0.7
0.3	5.95	2.05	0.4	4.05
0.05	3.1	0.2	0.15	3.65
0.15	10.4	0.1	1.95	0.05
0.15	4.05	1.35	2.15	0.25
0.3	5	0.3	1.75	4.1
0.05	0.05	1.1	0.15	0.95
0.1	2	1.8	0.05	5.65
0.25	0.05	0.05	0.05	0.8
0.15	0.05	1.15	1.8	2.8
0.1	0.1	0.4	0.1	0.05
0.5	0.25	1.8	0.15	0.15
0.1	13.35	3.75	0.35	4.2
0.1	22.65	0.05	5.25	1.3
0.05	1.55	0.25	0.9	0.05
0.45	1.95	1.3	3.2	7.4
0.7	0.05	0.45	1.6	1.9
0.35	2.7	0.05	3.65	0.05
0.15	0.2	1.5	2.1	0.05
0.2	0.05	0.3	0.05	4.15
0.4	1.55	1.4	1.2	0.1
0.05	15.2	0.05	2.5	9.55
0.25	0.3	1.5	0.05	0.45
0.25	2.35	2.15	0.15	0.55
2.55	5.9	1.9	0.25	11.15
0.15	0.05	2.15	0.5	5.25
0.05	0.05	1.85	0.75	0.05
0.1	3.6	0.85	2.2	0.85
0.05	8.65	0.45	1.25	11.35
0.05	0.4	1.7	0.55	2.9
0.5	8.95	1.35	0.1	7.4
0.6	2.3	6.05	0.05	0.1
0.55	3.25	1.35	0.85	5
0.1	35.8	1.8	0.8	8.45
0.25	13.45	0.05	1.3	0.1
0.05	0.65	1.75	0.1	0.05
0.1	0.95	0.2	0.1	2.15
0.4	0.05	0.95	2.4	0.85
0.15	0.05	0.2	0.15	5.15
0.05	0.5	0.15	0.7	1.6
0.1	12.8	2.05	0.4	3.2
0.4	16.7	0.05	0.15	19.85
0.1	11.9	1.5	0.65	2.6
0.2	0.75	0.05	0.6	0.15
0.05	3.85	0.1	0.05	3.15
0.05	6.6	0.05	2.15	5.3
0.05	6	0.95	0.95	5
2.8	4.05	0.15	0.6	7
0.1	38.1	0.05	0.8	1.9
0.2	54.9	2.25	2.6	25.4
0.35	1.8	2	1.2	0.05
0.2	0.1	0.55	5.45	0.55
0.05	0.1	0.1	1.85	9.1
0.65	0.05	0.55	0.05	0.1
0.15	6.7	0.3	0.25	0.4
0.2	10.1	1.1	0.65	0.55
0.2	9.7	0.25	1.1	9.15
0.05	32.6	0.05	3.2	3.75
0.05	4.05	2.55	0.7	1.1
0.15	14.2	0.3	0.85	0.45
3.65	0.45	0.15	0.05	4.95
0.35	0.35	1.95	0.8	4.4
0.1	3.25	0.05	2.5	0.05
0.1	0.05	0.5	0.05	0.1
0.1	7.9	0.1	0.05	1.35
0.1	7.25	0.9	0.25	3.95
0.15	12.05	0.25	0.05	3.75
0.65	5.7	4.35	2.15	0.05
0.05	3.25	0.7	1.8	6.65
0.4	8.55	0.75	1.65	0.45
0.1	15	7.2	0.75	0.05
0.4	0.05	2.55	1.1	2.7
0.15	12.1	1.75	1.7	0.05
0.3	0.05	1.95	0.95	13.15
0.2	0.05	1.85	0.15	2.7
0.7	16.75	0.05	0.75	14.9
0.05	0.1	0.15	0.3	2.2
0.3	0.75	0.75	4	6.95
0.25	0.15	0.35	3.35	5.4
0.05	6.4	0.05	0.8	0.4
0.15	3.15	0.05	0.25	0.4
0.5	0.05	0.65	2.5	1.65
0.1	5.5	0.05	1.1	26.4
0.2	3.2	5.75	0.15	6.85
0.15	0.05	1	0.35	1.55
0.65	0.4	5.5	1.4	9.75
0.2	0.05	1.8	0.9	13.5
0.1	0.25	0.35	0.2	7.9
0.1	10	0.05	1.9	1.55
0.15	0.4	0.25	1.4	0.75
0.2	0.8	0.4	0.05	3.15
0.05	18	0.15	0.2	0.1
0.3	0.2	0.05	0.5	0.75
0.2	11.35	1.25	1.55	0.65
0.4	15.9	0.05	8.55	20.55
0.1	0.4	5.3	0.55	6
0.1	5.45	0.05	2.8	5.3
0.65	8.55	0.15	0.05	2.8
0.35	3	0.05	1.8	0.1
0.1	0.6	2.8	0.05	0.05
0.6	15.45	0.1	0.2	7.4
0.1	0.3	0.15	0.05	10.75
0.05	1.05	2.75	3.85	12.4
0.15	4.7	0.05	1.25	7.75
0.1	0.05	0.55	4.7	2.75
0.1	4.3	0.05	1.25	1.5
0.2	6.6	0.9	7.6	0.1
0.05	17.1	0.05	0.95	0.1
0.3	0.1	0.85	2.3	0.95
0.05	1.55	0.2	7.2	1.8
0.1	2.4	1.35	2.15	0.2
0.2	19.25	6.5	0.1	19.85
0.85	6.4	4.8	0.2	2
0.3	11.05	1	0.95	1.05
0.3	17.35	0.4	1	0.05
0.05	1.65	1.35	2.8	4.2
1.1	3.2	2.85	1.75	0.35
0.95	8.7	0.25	0.05	3.8
0.1	0.25	0.15	7.25	6.6
0.15	0.15	3.2	2.55	0.05
0.8	6.7	0.05	0.6	6.05
0.5	7.4	0.05	0.55	8.5
0.35	10.55	1.9	3	2.9
0.15	14.6	0.8	0.95	0.5
0.05	6.9	0.5	0.25	2
0.3	25.55	2.5	0.1	7.65
0.15	1.2	0.4	5.6	2.9
0.15	1.25	0.05	1.85	0.95
0.05	11.1	0.05	3	0.15
0.05	12.9	1.35	0.05	10.3
0.05	0.2	2.65	0.1	3.35
0.3	0.05	0.2	0.05	0.15
0.05	0.05	8.55	2.1	0.1
0.2	5.35	0.1	0.1	2.95
1.25	0.2	0.25	2.1	8.1
0.05	2.85	0.9	0.3	1.1
0.1	21.8	0.75	0.05	5.6
0.05	0.15	0.05	1.75	3.2
0.95	18.75	2.5	0.45	0.3
0.15	3.55	0.05	0.1	0.4
0.1	9.75	0.15	0.1	0.05
0.15	2.1	0.1	0.1	1.3
0.7	0.05	0.05	0.8	0.05
0.15	16.9	3.2	2.15	0.05
0.25	0.1	3.35	4.25	0.75
0.45	0.05	8.8	1.75	0.05
0.25	1.4	1.7	0.7	24
0.15	6.9	2.25	0.85	0.4
0.05	1.45	0.05	1.05	3.3
0.25	30.25	0.1	1.7	0.05
0.05	4.65	0.6	3.2	3
0.1	1.2	2.5	5.6	7.6
1.75	0.25	0.15	2.05	6
0.3	0.05	0.05	1.8	6.7
1.1	13.15	1.9	1.45	2.2
0.1	0.05	0.05	0.2	0.1
0.05	13	1.65	0.65	25.85
0.25	1.9	0.05	0.25	0.35
0.05	40.15	2.05	3.65	4.5
1.05	0.05	0.4	0.05	0.05
0.35	3.7	0.25	0.5	6.15
0.05	0.1	0.25	0.95	6.35
0.5	9.1	0.6	0.95	11.15
0.05	1.45	1.1	0.05	8.15
0.05	1	0.05	1.2	0.05
0.25	16.75	2.35	0.05	0.25
0.3	10	0.1	2.55	7.95
1.9	10.4	0.05	0.15	2.95
0.05	0.15	3.5	0.4	0.05
0.05	8.2	0.35	0.15	0.1
0.1	18.25	1.2	0.1	0.2
0.05	1.3	2.45	1.25	29.5
0.35	21.15	0.05	0.05	2.95
0.35	2.3	0.05	0.05	0.05
0.1	0.2	0.05	2.7	0.05
0.2	8.8	1.75	2.6	21.9
0.1	6.55	0.35	0.05	1.5
0.05	0.35	3.9	2.65	1.5
0.1	11.05	3.2	0.05	0.05
0.05	3.8	0.3	0.55	1.9
0.05	2.2	0.05	0.05	2.15
0.25	4.85	0.05	2.5	1.15
0.3	16.3	0.75	0.25	0.1
0.05	13.1	0.55	0.5	0.45
0.15	0.6	1.4	0.05	0.1
0.05	0.2	5.25	0.05	4.25
0.25	3.75	0.3	0.65	0.05
0.4	0.1	6.1	0.5	5.05
0.1	37.3	0.1	1.3	1.8
0.05	0.1	2.65	1.9	7.35
0.35	1.15	0.1	0.2	8.95
0.3	3.05	1.15	0.9	9.4
0.05	0.05	0.9	5.5	0.05
0.1	0.05	0.7	0.25	0.05
0.2	5.4	6.75	1.65	4.75
0.05	0.1	1.8	1.9	6.15
0.65	1.85	0.05	0.55	5.65
0.1	0.1	0.5	0.85	3.1
1.05	5.7	0.45	1	10.55
0.05	10.65	0.7	4.35	0.15
0.15	0.05	1.3	0.75	4.35
0.15	0.05	0.65	0.05	8.6
0.05	2.3	0.35	0.05	9.2
0.4	0.45	0.6	0.85	11.25
0.05	0.05	2.5	2.1	0.65
0.2	17.3	0.1	8	4.9
0.1	28.35	2.7	1.05	3.2
0.05	0.35	0.2	0.05	1.05
0.75	1.9	1.65	1.1	18.55
0.2	0.15	0.05	0.3	3.6
0.4	0.05	2.6	1.65	2.2
0.05	0.05	2.7	1.3	3.6
0.5	6.4	1.85	0.85	28.7
0.1	1.55	0.05	1	0.15
0.2	12.9	2.5	1.45	13.8
0.1	12.45	3.55	1	5.95
0.35	4.25	0.05	7.8	11.25
0.05	2.75	3.75	0.75	14.6
0.7	1.9	5.9	0.6	0.05
0.15	8.9	1.45	2.75	4.9
6.5	0.9	0.2	3.1	0.1
0.75	35.25	2.15	0.35	0.1
0.1	3.4	0.25	2.15	6.5
0.1	2.05	4.1	0.35	0.05
0.05	8.4	0.1	0.25	8.15
0.4	1	0.25	2.15	3.5
0.25	10.4	0.35	0.1	5.9
0.2	8.25	2.2	0.05	0.35
0.4	1.45	2	0.05	0.35
0.55	9.7	3	1.05	8.45
0.15	0.05	8.1	0.3	9.35
0.1	26.35	1.7	1.2	2.05
0.15	24.3	4.7	0.4	0.05
0.05	0.1	0.1	1.2	5.2
0.05	0.05	1.55	4.6	14.2
0.35	10.7	4.8	1	5.5
0.1	1.4	0.65	0.15	4.15
0.2	0.05	0.05	0.7	11.1
0.2	4.65	0.05	0.1	0.05
0.35	0.05	1.8	0.1	3.45
0.1	34.1	3.3	1.05	18.75
0.25	0.05	0.05	0.3	13.8
0.3	8.05	0.2	0.1	1.6
0.2	7.65	3.5	5.6	0.05
0.05	3.75	0.65	0.2	9.05
0.1	6.85	2.5	0.8	2.25
0.2	0.05	1.25	0.35	0.5
0.55	0.85	0.05	0.35	0.05
0.1	17.2	0.45	0.35	11.6
1.6	0.3	0.15	0.4	2.7
0.05	0.05	2.2	0.45	10.3
0.3	0.05	0.6	0.35	0.45
0.15	2	0.75	0.1	0.1
0.1	0.15	2.2	2.3	7.9
0.05	0.05	0.35	2.25	0.5
0.05	19.35	1.3	0.35	0.3
1.15	6.75	0.05	1	0.05
0.05	0.35	0.25	1.4	6.4
0.05	9.75	1.4	0.75	7.75
0.5	0.35	0.05	0.6	0.6
0.05	7.3	0.1	2.2	1.05
0.3	0.25	1.05	0.05	1.05
0.15	10.25	4.3	0.25	16.85
0.05	7.5	2.9	0.65	1.25
0.25	8.6	9.25	0.8	3.2
0.05	7.45	0.15	0.05	12.9
0.05	9.75	1.8	1.85	0.1
0.1	9.45	0.05	0.05	0.05
0.05	0.05	2.8	0.05	2.1
0.05	4.2	1.2	0.1	5.15
0.1	0.15	0.4	0.3	13.8
0.25	21.6	1.15	4.55	6.5
1.35	9.35	4.35	0.1	3.05
0.05	0.05	0.75	0.2	3.6
0.05	31.1	0.2	0.25	9.15
0.1	9.55	0.2	0.15	0.05
0.05	1.45	2.1	2.8	0.05
3.3	13.35	3.25	0.55	0.05
0.05	3.15	0.15	0.1	0.1
0.1	0.1	1.3	7.45	8.9
0.35	2.5	2.95	0.1	1.55
0.1	32.7	0.15	4.55	12.75
0.35	0.05	0.05	2.55	0.05
0.1	8	0.1	0.05	9.4
0.05	0.8	1	1.45	0.8
0.1	14.15	1.25	0.35	0.9
0.05	0.9	0.05	1.2	11.4
0.75	1.2	0.05	3	17.2
0.4	0.1	0.7	4.35	0.1
0.25	0.05	0.75	0.05	2.1
0.25	25.6	0.05	0.05	0.05
0.75	0.4	2.25	0.05	0.25
0.05	0.05	0.75	1.65	0.9
0.35	21.25	11.35	3.1	1.15
0.65	29.1	0.2	0.4	0.05
0.3	0.5	0.7	1.3	12.05
0.4	23.35	0.05	4.1	10.35
0.15	3	0.3	1.75	7
0.45	4.4	0.05	0.05	0.15
0.05	0.05	2.9	0.05	0.05
0.15	40.15	0.85	2.25	2.35
0.2	0.15	1.05	2.65	4.7
0.4	3.3	1.55	2.1	0.25
0.05	7.3	0.2	0.05	17.6
0.3	1.05	0.05	1.75	11.9
0.05	0.25	0.3	0.35	2.9
0.1	0.15	4.75	0.05	7.75
0.1	4.65	0.05	0.05	11.05
0.3	8.1	1.75	1.3	1.45
0.1	0.05	2.95	0.05	3.15
0.2	14.6	1.7	0.1	4.55
0.15	13.1	0.2	1.7	0.05
0.05	9.05	0.35	0.35	2.45
0.2	0.05	1	0.1	0.05
0.05	0.65	0.65	5.3	14.6
0.15	0.05	0.25	0.05	1.15
0.5	0.6	0.5	1.6	1.55
0.4	15.05	0.25	0.05	0.05
0.3	15.4	2.4	0.05	1.3
0.05	14.4	1.2	2.2	1.9
0.05	0.05	7.25	0.15	5.1
0.05	1.9	0.4	0.05	6.65
0.05	3.8	0.85	0.7	2.2
0.35	0.05	1.7	1.55	0.5
0.1	17.35	0.7	0.65	1.2
0.05	0.9	0.35	2	6.35
0.35	6.3	5.55	0.05	1.45
0.3	0.35	2.85	1.35	0.05
0.35	0.25	0.65	1.8	1.8
0.2	0.4	0.05	3.05	0.9
0.05	5.7	1.4	0.05	7.3
0.25	0.05	0.85	3.95	1.35
0.05	0.1	1.25	3.5	12.25
0.05	22.4	1.15	3.05	1.35
0.65	0.3	0.45	0.2	1.3
0.05	0.05	1.5	2.25	8.9
0.25	0.1	4.85	0.05	0.15
0.45	4.2	4.45	2.2	1.3
0.1	0.05	0.75	0.65	6.1
0.3	23.5	3.1	0.05	0.05
0.2	0.05	1.8	2.25	3.1
0.05	3.5	0.85	2.5	3.45
0.2	5.65	0.5	1.2	4.7
0.05	16.45	0.1	3.1	5.35
1.15	0.05	0.2	0.85	3.45
1.9	38.6	1.75	1.75	0.45
0.55	5.5	0.35	3.05	1.85
0.05	3.05	0.15	0.1	0.05
0.1	31	1	0.45	0.05
0.25	0.05	2.4	5.9	0.05
0.15	4.55	2.65	2.4	0.9
0.05	0.05	1.55	0.75	0.4
0.2	1.6	0.3	2.75	0.1
0.35	5	0.05	0.05	0.8
0.15	1.35	0.2	0.65	2.1
0.2	0.5	0.9	0.2	1.8
0.2	13.15	0.75	0.2	0.3
0.7	0.05	5.35	1.05	5.45
0.2	0.05	2.2	0.05	1.2
0.05	0.4	0.8	0.15	4
0.15	12.25	0.3	0.7	0.05
0.5	27.5	2.4	0.9	0.3
0.15	0.15	3.6	0.05	11.9
0.15	0.05	1.45	0.55	3.55
0.65	0.05	3.25	1.65	1.85
0.05	0.05	3.25	0.2	1.05
0.8	2.95	1.1	0.75	6.35
0.5	19.45	0.1	2.6	0.05
0.35	0.05	0.95	2.55	25.35
0.25	2.1	0.25	0.8	5.25
0.35	0.05	0.1	0.5	0.05
0.05	6.1	5.1	0.05	0.05
0.2	0.95	0.05	1.4	3.25
0.05	1.75	2.05	1.8	0.05
0.2	0.05	0.05	0.75	3.75
0.7	0.05	0.4	2.95	2.55
0.1	3.4	3.35	0.5	14.45
0.05	0.05	1.05	0.85	10.1
0.65	0.75	4.6	1	10.25
0.9	16.75	0.05	1.85	2.55
0.05	15.9	0.2	3.3	7.1
0.3	0.05	0.05	2.7	0.1
0.55	6.35	0.05	10.5	1.95
0.55	1.85	0.05	0.05	1.2
0.25	7.2	1.55	0.05	6.1
0.05	8.15	1.05	2.3	12.55
0.2	6.15	0.15	0.05	1.1
0.1	0.25	0.05	0.1	4.2
0.2	24.2	2	0.05	9.4
0.8	0.05	0.05	0.05	3.95
0.1	0.15	0.3	5.6	0.95
0.15	0.25	2.05	1.95	1.35
0.45	5.1	0.05	6.55	0.85
0.1	1.25	0.3	1	1.95
0.2	10.45	0.4	0.55	12.75
0.2	0.15	0.65	2.3	0.05
0.35	10.35	1.2	0.85	6.65
0.25	0.05	0.05	0.3	4.75
0.05	0.05	2.2	0.45	0.7
0.05	4.9	1.8	0.35	2.35
0.05	1.15	1.55	0.2	2.7
2.85	29.3	1.25	1	0.65
0.05	17.8	0.35	0.4	0.05
0.15	19.35	1.25	1.5	1.7
0.05	11.15	0.3	1.15	0.65
0.05	35.05	4.7	0.1	0.05
0.15	6.3	5.4	0.65	0.05
0.05	24.55	0.65	0.3	10.3
0.05	0.05	2.3	0.55	3.3
0.1	13.75	1.25	0.4	10.75
0.1	5.2	0.45	0.05	26.65
0.35	9	0.25	2.15	0.05
0.1	0.2	0.05	0.7	0.8
0.1	17.35	0.05	0.15	10.85
0.15	1.5	0.05	3.15	0.05
0.2	3.05	6.6	0.3	0.05
0.5	17.6	0.05	0.1	0.1
0.3	0.05	0.7	2.3	0.05
1.3	0.05	1.2	0.2	1.9
0.05	15.35	0.85	3.55	0.1
0.05	19.35	0.6	0.1	3.05
0.05	28.3	1	0.15	8.25
0.05	4.45	2	0.4	9.15
0.4	1.05	1.15	2.25	6.5
0.35	14.05	2	0.9	4.3
0.35	0.05	1.1	0.2	0.1
0.1	1.2	0.1	1.2	1.9
0.1	0.15	3.8	0.15	1.05
0.05	7.4	0.95	0.5	2.05
0.15	13	1.65	0.7	0.4
0.25	3.25	9.65	0.05	30.15
0.45	1.95	0.05	1.7	1.15
0.75	12.2	3.05	3.1	12
0.2	46.25	0.1	1	6.45
0.05	0.25	0.05	1.55	0.35
0.05	5.85	4	1.65	0.05
0.15	24.65	1.55	2.2	3.15
0.05	0.2	0.85	0.05	0.25
0.05	0.05	1.7	0.75	0.6
0.1	1.2	2.05	4.5	0.1
0.3	15.8	3.4	4.55	3.2
0.1	0.05	0.15	4.1	6.05
0.05	0.1	0.05	0.05	0.05
0.05	6.2	1.65	1.35	1.7
0.15	16.25	0.1	0.05	0.35
0.25	0.05	0.05	0.45	0.3
0.05	18.05	1.3	0.15	6.15
0.05	15.3	1.7	0.1	2.1
0.55	12.55	0.05	5.7	0.05
0.05	50.1	2.5	0.1	3.7
0.1	7.9	0.4	0.05	6.7
0.55	2.85	0.2	10.9	7.35
0.05	10.3	0.9	1.8	0.1
0.4	9.05	0.05	0.05	1.5
0.05	0.35	0.05	0.4	0.45
0.2	8.9	4.3	2.7	0.1
0.25	2.75	0.5	0.05	3.7
0.05	37.5	2.55	1.15	4.9
0.35	0.05	0.4	0.3	1.95
0.3	0.1	3.85	1.2	6.75
0.15	0.05	0.25	1.95	0.25
1.25	6.6	3.55	0.05	2.6
0.35	0.1	0.3	0.85	0.05
0.15	3.75	0.4	0.3	4.5
0.4	4.5	7.15	0.05	0.4
0.45	0.05	0.9	2.95	3.75
0.1	0.1	0.05	3.1	1.7
0.1	6.15	4.85	0.1	17.9
0.1	0.05	2.5	0.25	1.3
0.05	3.4	2.05	0.05	0.05
0.3	6.9	4.05	0.2	0.55
0.1	12.9	3.1	0.05	7.55
0.1	6.85	0.35	0.05	4.45
0.05	0.05	0.2	5.3	2.05
0.3	4.95	2	3.1	34.9
0.65	0.05	1.3	0.25	1.25
0.05	21.9	0.1	0.05	13.15
0.05	0.65	0.25	3.3	0.4
0.05	1.05	0.35	1	0.15
0.05	16.9	2.15	1.05	0.55
0.05	17.3	1.45	0.45	10.75
0.15	0.1	0.05	1.05	0.15
0.1	11.6	0.1	0.4	0.05
0.2	0.05	0.6	0.75	0.15
0.4	9.65	6.3	0.05	11.3
0.05	12.3	1.25	0.1	13.35
0.65	8.75	1.15	2.85	5.6
0.1	11.5	0.1	0.3	1.35
0.5	1.3	2.55	0.05	4.2
0.4	0.05	0.25	1.65	1.4
0.3	0.3	0.1	0.05	0.05
0.15	0.3	1.35	1.15	0.05
0.25	0.1	0.05	0.1	1.75
1	2.2	0.35	0.05	16.9
0.55	45.55	0.1	1.45	4.1
0.05	2.1	0.05	0.05	0.05
0.1	2	0.15	1.7	1.55
0.3	0.15	0.2	0.35	0.1
0.25	0.5	0.05	0.7	6.35
0.15	3.6	2.5	3.8	0.1
0.05	0.1	0.05	0.05	10.45
0.45	30.2	3.05	0.15	3.55
0.05	23.45	1.9	1	2.2
0.05	4.45	0.55	1.15	5.85
0.2	0.05	0.05	2.25	0.9
0.05	22.55	0.05	0.6	7.65
0.05	0.85	3.35	0.05	0.05
0.55	1.75	1.55	0.05	0.05
0.05	23.75	0.4	1.5	7.75
0.1	7	5.45	0.65	4.5
0.05	3.45	1.95	0.3	8.5
0.05	3.55	0.65	0.05	4.05
0.15	1.5	1.05	0.55	7
0.15	4.65	1.65	1.25	0.05
0.75	38.2	5.25	0.05	5.2
0.05	0.1	3.35	1.6	0.05
0.15	0.1	1.2	1.5	2.9
0.2	0.45	1.5	0.05	0.1
0.1	0.05	2.9	0.7	1.35
0.3	4.8	0.9	4.35	4.3
0.2	0.05	2.25	0.05	0.1
0.05	0.15	0.75	1.05	0.05
0.15	0.05	0.05	2.85	1.15
0.1	3.75	0.1	1.8	0.05
0.3	0.1	0.45	1.7	1.5
0.2	22.45	1.1	0.05	6.75
0.55	1.3	0.35	0.1	9.6
0.05	15.85	1.4	0.1	4.8
0.2	7.1	0.7	1.6	0.7
0.6	27.45	0.2	0.9	13.05
0.05	0.05	10.85	2.05	2.3
0.1	0.1	0.15	0.05	0.05
0.05	11.4	0.4	1.6	3.1
0.05	13.65	0.25	1.2	0.05
0.25	2	0.3	0.1	16.75
0.15	18.6	0.25	0.4	3.8
0.05	8.9	0.2	1.35	21.45
0.15	0.55	0.5	0.2	0.05
0.4	18.9	35.15	4.25	0.05
0.3	5.95	5.2	0.75	2.8
0.25	0.1	0.15	0.9	9.45
0.15	0.9	1.3	0.4	3.25
0.7	12.6	0.2	3.65	0.6
0.05	3.35	0.3	0.2	0.05
0.1	0.3	3.05	0.75	0.05
0.15	0.6	2.05	0.45	3.45
0.05	14.05	3.8	0.25	7.45
0.15	0.05	1.65	2.75	0.05
0.6	2.45	2.25	0.9	18.45
0.4	7.1	0.1	0.1	0.1
0.2	0.05	0.45	1.1	4.65
2.85	0.55	1.3	0.85	0.45
0.15	0.35	5.35	1.45	0.1
0.05	8.15	1.15	0.55	0.05
0.05	1.95	0.35	0.1	6.95
0.35	0.5	0.35	1.4	1.75
0.2	12.25	0.05	0.5	0.85
0.15	1.15	0.55	0.2	1.5
0.3	1.6	7.15	0.05	8.65
0.45	0.1	2.7	0.8	2.95
0.05	15.95	0.15	0.05	13.4
0.05	4.3	2.2	4.05	0.3
0.2	0.1	0.95	0.2	8.4
0.25	8.8	0.05	0.85	2.3
0.1	26.75	5.75	3.8	14.5
0.05	26.9	1.9	0.25	1.55
0.1	0.05	1.4	0.2	1.95
0.5	0.05	0.7	0.05	0.05
0.1	5	3.3	3.3	7.8
0.15	5.95	0.5	3.55	0.35
0.3	0.4	3.1	0.15	0.3
0.2	6.45	0.1	1.7	3.65
0.2	5.15	0.05	1.05	0.15
0.05	0.1	1.5	3.25	6.2
0.2	0.4	1.7	0.05	1.1
0.2	9.65	0.8	0.15	26.65
0.5	5.7	1.25	1.5	0.1
0.2	25.55	0.25	0.25	10.7
0.3	4.95	0.1	1.7	4.75
0.05	0.6	5.2	0.4	2.2
0.15	0.45	1.95	0.15	3.6
0.3	9.2	1	0.05	1.35
0.1	8.75	0.25	0.2	7.7
0.15	0.05	3.85	0.05	25.85
0.05	23.35	0.5	0.05	8.6
0.05	10.6	1.95	0.3	0.1
0.05	11.8	0.2	0.05	0.2
0.1	2.8	2	1.35	0.45
0.1	3.5	1.1	3.05	3.2
0.05	0.05	0.3	2.8	2.8
0.1	0.45	2.25	0.35	2.3
0.1	1.1	0.1	7.25	3
0.1	13.95	0.6	0.9	0.05
0.85	57.7	0.05	1.25	0.05
0.1	29	5.55	0.85	10.65
0.15	0.4	0.2	12.5	2.25
0.15	2.4	5.65	0.1	0.75
0.05	0.7	0.4	4.1	1.7
0.15	0.75	0.6	2.2	0.05
0.3	0.05	0.4	1.3	0.75
0.2	9.85	3	2.7	0.5
0.4	0.05	3	0.05	0.05
0.05	0.1	1.6	0.15	0.05
0.1	26.35	1.35	0.1	1.15
0.05	0.1	4.4	0.05	2.1
1.2	7	0.3	0.3	5
1.3	0.05	0.5	1.1	2.95
1.25	1.15	0.8	0.05	2.15
0.05	7.05	1.05	0.4	16.7
0.05	11.45	0.1	0.2	3.05
0.1	0.15	1.6	1.55	2.2
0.05	0.05	0.75	0.2	7.4
0.1	9.05	0.35	0.6	0.05
0.05	0.05	0.35	1.8	0.1
0.2	1.05	0.2	3.35	8.25
0.1	18.5	0.2	0.35	0.05
0.05	2.8	0.8	0.25	7.5
0.05	0.05	0.15	0.05	0.05
0.1	9.5	0.35	0.25	25.15
0.15	0.05	2.75	0.25	3.65
0.25	29.5	0.05	0.05	0.5
0.05	1.1	2	0.05	2.2
0.1	0.05	0.05	0.3	1.3
0.15	1.65	2.1	2.35	3.25
0.15	0.15	0.5	0.05	4.4
0.2	0.25	0.1	0.5	7.85
0.1	17.6	4.35	0.2	1.9
0.4	14.1	0.6	3.3	0.1
0.05	0.05	0.9	0.85	5.6
0.15	0.1	0.05	0.2	0.2
0.1	5.6	0.3	0.55	0.05
0.2	2.65	0.4	0.05	6.4
0.05	2.2	0.25	0.15	0.05
0.05	0.05	0.05	4.05	0.05
0.1	4.55	0.25	0.85	0.15
0.2	12.75	0.05	2.5	8.9
0.05	3.65	2.65	2.1	11.9
0.05	0.35	2.3	0.85	9.4
0.4	4.1	1.45	0.05	12.95
0.15	0.05	0.05	0.05	0.6
0.15	25.95	0.3	3.2	1.65
0.1	7.35	0.15	0.05	3.35
0.15	0.45	0.05	0.05	0.85
0.1	3.35	1.75	1.2	1.2
0.45	1.45	1.35	0.1	10.1
0.9	4.7	0.05	0.4	4.35
0.05	13.35	0.05	0.15	0.1
0.35	1.35	0.35	2.6	5.5
0.15	0.05	0.15	0.6	1.05
0.55	4.95	0.05	0.05	1.15
0.1	8	2.75	0.05	0.05
0.25	5.65	8.3	0.15	0.05
0.05	0.55	0.05	0.05	0.15
0.2	15.05	0.1	3.95	0.05
0.55	14.4	0.05	3.8	2.65
0.25	48.75	0.45	3.15	0.3
0.05	0.05	0.7	0.3	0.15
0.15	0.1	0.05	0.65	0.65
0.05	7.15	0.1	0.35	0.25
0.05	0.05	1.25	1.5	2.65
0.15	0.05	0.05	1.65	2.5
0.1	0.05	0.65	0.05	7.75
0.05	11.7	0.85	0.75	7.75
0.15	5.9	13.35	0.3	0.5
0.05	7.85	0.65	0.2	0.05
1.05	0.55	0.05	1.45	0.1
0.05	0.05	0.5	0.2	3.75
0.05	3.6	0.35	4.5	0.1
0.1	6.55	0.05	0.2	2.2
0.25	18.5	2	0.1	4.7
0.25	0.1	0.9	0.05	3
0.25	0.45	0.4	2	3.15
0.05	3	2.6	0.1	0.3
0.05	38.6	1.75	0.05	0.05
0.1	37.3	3.95	1.8	3.9
0.15	3.4	3.25	0.3	0.1
0.2	0.1	1.45	0.05	1.1
1.4	39.05	0.05	0.65	4.45
0.3	2.7	0.2	1.5	0.15
0.05	0.15	0.05	6.15	1.7
0.1	3.8	0.2	2.9	0.25
0.8	0.55	2.55	0.75	0.2
0.4	5.85	0.15	0.85	7.55
0.3	7.95	0.05	0.3	5.45
0.45	2.45	1.3	4.25	0.05
0.5	10.2	5.1	0.1	10.45
0.4	1.35	1.7	0.8	0.25
0.1	4.15	0.05	1.25	3.65
0.1	5.7	1.5	0.05	2.55
0.15	23.95	0.15	0.05	3.65
0.75	0.05	1.65	0.05	3.1
1	6.1	0.65	0.05	0.05
0.05	2.15	5.35	0.65	4.9
0.05	9.7	3.3	0.35	0.05
0.05	0.75	0.2	2.6	9.75
0.05	0.15	1.5	0.45	1
0.15	28	2.75	0.3	1
0.1	5.7	0.6	2.65	9.05
0.3	9.55	4.35	0.15	5.25
0.05	0.85	0.05	0.05	4.85
0.45	0.3	3.35	0.9	1.45
0.05	4.7	0.05	0.55	3.25
0.5	0.05	0.75	0.5	0.1
0.2	1.5	0.05	0.05	0.05
0.25	0.65	0.05	1.2	1.9
0.3	2.65	3.55	1.25	1.8
0.05	1.55	1.55	2.6	0.75
0.1	3.4	0.05	0.2	1.2
0.1	13.4	2.65	1	0.1
0.05	10.4	0.1	0.85	1.1
0.45	0.05	2.7	3.5	1.7
0.05	3.85	1.55	0.05	3
0.15	16.55	0.2	0.15	0.05
0.05	3.1	0.1	2.25	1.8
0.15	1.1	1.4	0.05	0.4
0.15	7.25	1.65	1.85	0.05
0.5	0.2	0.05	6.95	4.2
0.4	9	0.1	0.05	6.05
0.5	0.05	0.9	10.3	0.3
0.2	11.7	2	0.6	1.05
0.2	11.95	0.15	0.05	2.9
0.1	0.05	0.45	1.65	0.1
0.1	9.85	4.2	1.6	4.25
0.25	18.55	2.45	0.05	0.15
0.05	2	3	1.2	2.1
0.1	18.1	0.2	2.2	3.35
0.3	1.45	3.25	2.75	0.1
0.25	0.05	0.2	1.85	3.7
0.05	7.05	0.15	3	1.2
0.1	3.9	1.55	1.1	8.8
0.05	0.05	1.35	2.1	1.7
0.25	2.4	0.25	4.55	0.15
1.15	8.75	0.05	4.35	1.6
0.2	11.35	0.05	1.15	1.4
0.15	14.8	0.05	3.05	12.3
0.25	0.1	0.9	0.75	7.45
0.3	13.2	1	1.55	4.65
0.55	9.35	0.15	0.6	15.55
0.55	5.25	2.85	0.7	2.9
0.05	0.15	2.15	0.85	1.85
0.2	7.9	1.8	2.05	7.45
0.95	7	0.05	0.15	3.5
0.05	1.65	1.3	1.3	0.05
0.1	8.65	1.8	6.1	0.3
0.15	0.35	0.3	0.15	2.1
0.2	0.65	0.9	0.1	12
0.8	7.85	0.6	2.9	1.45
0.05	0.05	0.1	0.3	2.35
0.2	0.05	2.4	3.5	0.05
0.05	0.05	4.9	3.7	8.8
0.4	9.2	4.2	0.05	0.15
0.55	11.85	0.5	0.55	0.1
0.75	1	2.85	0.65	11.1
0.15	1.95	0.55	0.2	1.45
0.5	9.1	0.1	2.5	0.05
0.05	0.05	0.05	0.05	1.15
0.25	10.85	0.1	1.2	0.7
0.2	3.2	0.05	0.2	2.25
0.55	0.25	2.95	5.05	0.05
0.7	2	0.05	1.15	0.05
0.15	28.05	1.1	2.6	0.7
0.1	7.85	3.8	1.75	12.95
0.25	5.45	0.05	4	0.05
0.5	0.05	1.85	0.3	5.15
0.25	0.05	2.1	3.2	4.3
0.35	18.35	2.15	2.95	0.05
0.3	6.25	1.1	4.6	0.05
0.15	18.45	1.15	0.75	2.35
0.45	28.55	0.2	1.2	4.3
0.1	22.4	5.85	0.05	0.05
0.1	33.55	0.15	2.05	5.05
0.3	4.6	3.8	0.05	0.05
0.15	5.6	0.2	0.05	2.25
0.05	9.15	0.3	0.05	7.35
0.1	6.5	0.05	0.3	2.35
0.4	2.35	0.15	1.35	0.85
0.05	1.45	0.1	0.65	3.6
0.15	5.6	2.6	1.95	7.95
0.05	17.8	0.05	0.05	1.1
0.1	37.7	0.1	1.95	0.05
0.25	4.3	0.35	0.75	0.2
0.25	28.3	0.05	0.15	0.05
0.05	23.85	0.25	2.95	2.4
0.15	0.05	0.1	3.75	0.05
0.1	43.55	1.45	1.5	0.5
0.1	7.8	0.05	1.1	0.05
0.4	0.25	0.85	1.5	2.75
0.15	0.2	1.5	0.6	0.05
0.3	12.55	0.1	1.25	3.4
0.05	1.15	0.25	0.15	6.15
0.2	0.05	0.15	5.85	11.55
0.5	1.8	2.55	0.05	0.05
0.05	13.55	1.65	1.9	2.15
0.05	0.5	0.75	0.9	4.1
0.15	0.5	3.4	2.15	8.35
0.1	3.15	3.25	1.2	18.15
1.25	2.55	0.4	0.1	3.3
0.5	37.85	1.85	0.55	0.05
0.35	0.05	0.1	0.05	6.4
0.05	3.25	0.15	1.9	14.35
0.25	15.7	2.25	3.45	3.5
0.1	11.9	1.9	0.15	9.4
0.25	30.75	1.65	0.7	0.05
0.1	0.75	5.3	1.2	0.1
0.2	3.25	0.05	0.85	7.9
0.15	16.55	5.2	0.75	1.95
0.1	0.1	4.05	0.55	0.1
0.4	10.4	2.7	0.05	5.7
0.35	1.75	2.45	2.65	15.9
0.25	22.2	0.05	0.5	6.45
0.05	12.05	0.3	1.05	5.15
1.75	0.5	1.65	3.35	4.3
0.1	0.05	1.85	0.05	0.05
0.1	15.8	3.2	0.15	5.3
0.1	15.2	1.85	5.4	13.95
0.05	1.6	0.6	0.8	0.9
0.15	3.65	0.65	0.8	4.25
0.25	2.15	0.05	1.75	3.05
0.1	7.7	0.55	1.6	2.15
0.3	0.05	1.7	3.5	8.25
0.05	0.55	6.75	1.2	3.85
0.15	1.25	0.3	0.4	2.25
0.55	14.7	0.9	0.05	0.05
0.1	22.3	2.8	0.8	3.1
1.25	0.05	4	3.15	4.2
0.45	3.2	0.1	0.35	6.2
0.1	6.15	0.65	0.25	10.1
0.05	3.45	2.25	1.95	0.25
0.45	31.8	0.9	1.2	0.05
0.1	0.2	0.05	1.85	1.05
0.05	0.95	1.55	1.5	1.55
0.05	17	2.1	0.05	1.6
1	4.3	0.05	0.05	0.05
0.05	33.1	0.6	0.95	1.2
0.05	10.4	0.95	0.75	11.2
0.25	4.7	0.15	0.25	5.65
0.05	3.75	0.9	0.3	9.35
0.2	5.65	0.1	0.2	0.05
0.35	10.6	1	2.45	4
0.25	13.95	0.4	0.75	4.3
0.25	4.8	0.1	0.05	4.85
0.35	4.2	0.2	5.25	6.9
0.15	0.05	0.05	2.6	7.8
0.1	6.1	4.75	0.05	0.05
0.05	0.8	0.1	3.8	4.2
0.2	0.05	3	3.2	6.6
0.05	0.15	1.05	0.4	11.05
0.25	4.5	0.75	0.4	3.8
0.2	0.15	0.85	0.25	0.5
0.3	8.7	0.1	0.05	7.8
0.05	0.05	1.7	0.4	0.1
0.25	10.65	0.4	0.05	7.4
0.35	2.15	0.05	0.65	4.9
0.05	12.3	7.05	0.2	0.1
1.1	5.15	0.05	0.7	1.45
0.05	0.15	1.15	1.15	0.05
0.05	0.8	0.05	5.2	0.5
0.15	5.55	0.05	1.25	4.55
0.95	0.05	1.2	1.4	0.15
0.1	5.95	0.3	1.3	3.85
0.1	6.6	0.55	0.15	1.05
0.15	4.5	0.05	0.05	2.85
0.05	0.05	0.5	0.95	1.3
1.1	0.1	5.1	0.95	0.05
0.1	0.7	0.4	0.05	2.1
1.35	12.25	6.5	1.95	1.5
0.65	0.3	1.8	1.8	2.3
0.25	5.8	0.05	0.8	0.3
0.15	2.9	0.05	4.05	1.2
0.5	0.95	2.95	0.35	6.55
0.05	1.7	0.25	3.8	12
0.25	3.9	1.3	0.15	1.45
0.8	17.25	0.3	2.35	2.4
0.3	0.15	5.55	1.25	24.25
0.15	4.5	0.6	5.1	0.65
0.55	18.8	3.2	0.1	4.7
0.15	5.95	0.1	1.05	9.1
0.7	4.8	3.6	1.35	2.2
0.65	3.75	1	0.5	0.15
0.6	1.45	1.9	0.55	0.05
0.1	20.4	0.75	3.6	2.95
0.05	7.3	2.3	0.3	17.35
0.05	0.1	0.05	0.2	0.85
0.1	33.15	1.4	0.1	2.25
1.65	0.65	0.05	0.55	10.8
0.05	10.25	3.1	0.05	4.6
0.15	15.95	0.3	0.85	4.6
0.2	7.45	0.1	1.15	0.15
0.05	13.9	0.35	0.05	12.15
0.05	0.1	0.05	0.15	5.8
0.05	18.35	0.1	3.05	0.3
0.05	1.85	0.5	2.2	0.05
0.05	16.85	0.3	0.05	3.55
0.1	0.05	0.5	0.15	1.75
0.2	24.2	1.25	0.05	16.45
0.15	0.5	0.3	0.7	0.05
0.05	0.05	0.6	6.55	5.75
0.05	8.55	4.15	0.3	0.65
0.15	24.4	0.65	0.15	3.2
0.2	8.8	10.7	3.2	0.35
0.05	8.75	3.55	0.3	0.2
0.25	3.55	0.4	1.9	0.15
0.9	0.7	4.6	0.05	0.45
0.45	3.2	0.05	1.55	3.75
0.05	7.3	0.15	1.25	0.3
0.35	15.45	2.9	1.25	6.05
0.3	0.1	1.05	2.25	3
0.2	1.2	0.15	0.9	3.4
0.35	12.05	2.55	1.3	0.1
0.05	7	0.2	0.05	3.75
0.25	0.05	5.25	0.45	13
0.45	0.05	3.55	1.85	3.2
0.65	48.85	2.1	0.05	0.05
0.15	0.1	0.65	0.05	10.55
0.15	0.7	0.95	0.2	0.05
0.05	7.45	0.1	3.9	5
0.3	0.25	0.85	0.95	2.1
0.15	1.5	0.4	0.2	0.05
0.3	0.15	0.65	0.2	3
0.3	13	3.1	0.05	0.05
0.05	17.25	4.8	0.4	4.85
0.05	1.2	0.2	0.1	10.7
0.15	2.6	0.05	0.05	5.3
0.05	3.45	5.45	0.05	0.1
0.05	6.25	0.55	1.9	26.85
0.1	17.4	0.05	1.85	6.2
1.2	5.95	1.8	1.15	1.7
0.1	5.7	0.1	0.2	0.05
0.75	2.2	0.65	0.85	3.5
0.3	13.65	0.05	3.1	0.1
0.75	0.35	0.55	0.05	6.8
0.15	0.2	11.2	1.65	6
0.1	6.9	1.9	0.05	6.05
0.2	3.5	1.25	2.1	1.55
0.05	3.8	1.2	0.05	0.3
0.05	0.1	0.7	0.25	1.55
0.2	0.05	1.6	0.15	2.2
0.35	0.05	0.1	0.2	2.15
0.05	6.2	0.5	1.3	2.55
0.1	2.95	1.3	0.4	9.65
0.2	2.25	0.1	0.05	1.45
0.05	6.8	0.4	2.2	8.2
0.05	6.9	1	0.6	5.6
0.15	2.95	2.05	0.9	27.95
0.15	10.95	4.1	0.25	13
0.05	2.25	0.55	0.05	8.45
0.4	12.3	0.5	0.15	11.75
0.05	3.75	5.8	0.05	9.2
0.45	3.95	4.1	2.8	30.55
0.2	12.2	1.7	0.8	2.25
0.9	2.05	0.1	5.05	1.1
0.05	0.4	1.05	0.05	0.05
0.25	1.5	5.2	0.95	9.15
0.2	0.05	0.8	0.35	2.9
0.05	1.8	0.3	0.05	1.4
0.15	5.3	2.1	0.05	2.45
0.05	12.55	0.05	1.5	13.4
0.25	2.7	0.1	1.3	0.05
0.25	7.6	0.05	0.05	0.1
0.3	0.55	0.05	1.7	8.1
0.45	2.95	0.1	0.1	5.65
0.1	6.35	1.65	0.2	4.05
0.6	0.6	0.25	0.15	3.75
0.15	4.45	0.05	2.45	4.2
0.25	2.4	0.35	0.05	1.55
0.05	5.25	4.8	3.4	2.2
0.05	0.05	7.55	0.1	0.05
0.05	0.25	0.05	2.3	15.4
0.3	19.55	3	1.2	0.35
0.35	1.5	1.55	1.1	6.4
0.1	20.15	2.05	2.6	24.35
0.05	4.95	0.05	0.1	13.75
0.4	7.7	1.8	1.8	12.25
0.2	0.1	2.3	1.3	0.8
0.25	0.05	0.35	0.55	0.05
0.15	3.1	2	0.6	1.5
0.25	0.4	2.7	2.6	9.65
0.2	1.95	0.35	3	0.55
0.1	0.35	3.45	2.15	6.15
0.05	0.05	0.45	5.25	14.1
0.4	0.05	0.1	0.05	9.9
0.05	13.2	0.6	1.8	7.6
0.05	6.05	0.25	1.3	3
0.55	7.8	0.05	0.1	5.4
0.15	0.05	2.65	0.05	7.85
0.4	4.7	0.2	0.45	5.4
0.05	6.4	0.35	1.35	2.3
1.2	0.2	0.15	0.75	0.2
0.75	14.8	0.05	2.25	1
0.25	12.65	1.05	1.45	8.8
0.15	15.35	0.8	0.05	2.1
0.25	22.45	3	0.25	5.5
0.35	4.7	9.85	2.15	0.1
0.25	0.25	2.45	4.45	0.05
0.3	2.6	0.35	0.1	10.5
0.45	22.35	0.15	1.45	1.45
0.1	11.55	1.5	1.75	17.65
0.6	10.4	5.5	2.1	1.75
0.3	24.5	0.05	0.65	10.3
0.7	0.7	1.6	0.7	4.2
1.25	12.2	0.25	4.1	11.3
0.05	1.15	0.85	3.85	6
0.9	6.25	3.6	3	0.3
0.05	1.65	2	0.8	5.05
0.4	0.45	0.3	0.2	1.3
0.05	31.7	2.05	2.3	1.9
0.05	0.2	0.65	3.3	4.1
0.15	14.35	0.75	0.05	0.2
0.1	12.35	0.05	0.45	0.25
0.05	9.45	0.25	0.25	4.55
0.35	1.15	3.9	3.2	0.05
0.35	6.45	4.55	0.05	4.2
0.05	21.25	0.05	0.4	5.8
0.2	0.1	0.05	0.35	2.85
0.2	0.4	2.35	0.3	4.05
0.3	1.55	1.1	0.7	0.3
0.1	9.6	0.1	0.05	1.9
0.05	0.05	3.8	0.05	0.05
0.15	0.1	3.55	0.05	0.05
0.15	0.2	0.4	0.7	4.6
0.05	21.35	2.8	0.55	1.1
0.55	16.25	0.85	1.3	0.05
0.1	11.75	1	0.3	0.65
0.45	0.05	0.05	0.05	7.8
0.05	8.8	0.05	0.05	0.1
0.05	5.35	0.3	3.45	1.9
0.15	3.5	0.05	0.7	0.15
0.25	3.85	1.85	3.9	0.5
0.65	2.55	5.35	0.05	3.85
0.15	4.25	0.5	0.45	0.85
0.15	12.35	0.2	1.75	0.05
0.05	0.1	1.25	3.05	0.05
0.2	0.85	0.05	0.8	17.3
0.2	0.05	1.85	0.45	0.5
0.1	10.75	1.05	3.85	0.05
0.5	33	1.2	0.05	0.05
0.45	0.65	2.75	2.55	5.85
0.1	0.3	0.05	1.35	2.8
0.35	10.7	0.7	3.8	5.55
0.05	0.15	4.75	6.95	0.05
0.05	8	0.25	1.2	0.35
0.4	21.8	0.25	0.35	6.15
1	0.8	0.3	1.75	2.05
0.15	4.35	0.75	3	4.2
0.35	0.7	0.05	0.05	0.15
0.1	21.1	0.35	0.05	0.05
0.05	11	2.95	0.4	31.9
0.35	1.05	1.4	0.1	0.35
1.3	3.25	0.05	0.1	6.5
0.25	0.15	0.95	1.2	0.05
0.05	3.3	0.05	0.35	2.05
0.65	1.45	0.3	0.85	0.35
0.3	13.2	0.15	1.8	1.55
0.1	5.05	0.05	0.05	7.95
0.35	0.05	0.15	1.25	2.55
0.05	2.8	0.95	0.25	4.15
0.15	2.85	1.4	3.25	0.6
0.5	0.1	0.05	1.15	7.75
0.05	3.3	0.15	1.25	2.8
0.05	6.85	0.45	2.25	0.5
0.55	3.05	0.45	4.65	0.15
0.25	0.2	0.2	1.5	5
0.25	0.05	0.3	2.45	6.1
0.1	3.75	5.95	0.55	0.35
0.05	13.05	0.15	3.15	15.15
0.15	1.6	1.25	2.3	0.05
0.05	0.05	0.05	0.05	0.1
0.1	0.35	1.7	3.05	1.25
0.05	0.05	7.95	3.45	1.85
0.05	1.1	0.65	2	0.45
0.2	0.1	0.9	2.75	0.05
0.25	1.95	0.65	0.05	0.1
0.1	10.9	3.3	0.15	1.7
0.05	3.65	1.5	0.2	2.9
0.55	8.85	0.15	0.9	8.45
0.1	0.85	0.05	0.1	8.7
0.1	0.55	3.35	0.5	9.5
0.05	2.2	5	0.3	9.1
0.15	1.4	0.2	1.4	0.35
0.3	18.55	0.85	0.2	11.35
0.1	3.2	1.85	0.05	4.35
0.15	1.3	0.65	2.1	17.6
0.3	19.6	1.75	4.1	2.35
0.15	0.45	0.05	1.05	6.65
0.15	22.3	1.15	1.05	6.7
0.15	19.3	0.05	0.1	5.8
0.3	4.75	0.95	2.15	0.2
0.05	0.05	0.6	1.45	4.05
0.3	5.8	1.3	0.25	1.1
0.4	10.6	2	3.85	9
1.05	11.25	1.95	0.05	18.8
0.1	11.5	0.05	0.2	3.1
0.5	2.5	0.5	2	10.95
0.25	0.05	0.8	0.5	0.1
0.05	12.65	0.05	0.05	0.45
0.1	0.15	1.15	0.8	0.75
0.05	5.1	0.05	3.3	0.2
0.05	22.1	2.25	0.05	0.1
0.15	4.45	8.15	0.1	6
0.3	0.1	0.05	0.5	9.6
0.1	6.6	0.05	5.4	0.05
0.05	0.2	0.25	4.1	7.25
0.65	9.75	0.5	0.1	0.15
0.05	5.55	0.05	0.05	2.7
0.05	6.05	0.05	0.05	8.2
0.15	0.05	0.15	0.05	1.35
1.05	0.45	0.85	3.5	0.15
0.3	8.25	0.75	0.2	1.35
0.05	14.3	0.75	11.35	0.05
0.25	6.8	1.25	1.45	0.4
0.3	16.8	0.1	0.05	7.3
0.3	4.2	2.9	0.65	0.35
0.05	2.85	1.6	0.85	3
0.05	6.2	1.35	1.3	0.25
0.15	1.65	0.35	0.9	4.1
0.6	0.2	0.35	0.35	0.2
1	0.05	3.3	0.3	16.5
0.05	0.15	2	0.05	0.85
0.1	3.05	0.05	1.4	0.15
0.1	7.35	1	0.05	3.15
0.25	1.15	1.7	2.95	6.4
0.5	3.9	3.45	1.3	0.05
0.1	14.9	2.25	1.95	13.3
0.35	8.8	1.5	2.05	4.1
0.1	0.05	0.05	0.7	6.5
0.05	2.5	0.85	0.05	0.4
0.2	40.05	0.1	1.25	9
0.35	0.1	0.05	0.95	1.8
0.05	16.75	1.25	0.05	0.25
0.25	17.35	2.45	0.05	0.05
0.05	19.25	0.75	0.05	5.55
0.2	0.95	0.35	2.2	0.2
0.05	0.9	0.15	0.05	17.35
0.5	0.05	1.85	3.8	1.75
0.6	12.15	1.2	0.05	10.8
0.1	10.25	0.45	2.9	0.05
0.9	20.3	3	2.15	7.4
1.35	6.6	0.1	2.85	0.1
0.1	10.2	1.45	0.05	3.3
0.05	5.15	1.8	6.05	13.3
0.1	4.35	0.6	7.35	0.2
0.4	6.45	0.05	3.6	6.3
0.25	2.7	2.5	0.55	1.25
0.05	3.75	0.15	2.7	1.65
0.3	0.05	0.65	0.1	0.35
0.05	20.75	0.4	8.7	0.1
0.35	14.05	0.7	0.05	5.35
0.05	14.75	0.05	0.05	0.55
0.3	0.1	0.5	4.65	0.05
0.15	23.7	2.45	0.1	2.5
0.4	3.8	3.95	0.05	6.5
0.1	0.05	2.7	1.25	17.15
0.25	4.25	0.25	0.2	2.55
0.45	0.2	0.1	0.15	0.4
0.1	8.2	1.8	0.35	0.1
0.2	11.55	0.35	0.15	2
0.05	0.15	1.5	0.05	0.15
1	0.05	0.05	1.35	0.05
0.05	6.95	4.5	0.1	6.65
0.05	6.3	1.8	0.05	0.1
0.05	0.1	2.25	0.05	6.2
0.15	16.4	0.5	0.05	0.1
0.05	13	0.05	0.7	0.7
0.2	1.85	0.1	0.05	1.9
0.1	6.3	5	0.4	1.6
0.05	12.1	3.7	1.15	14.3
0.3	16.9	0.05	4.85	0.1
0.1	0.05	0.55	0.85	6.6
0.05	0.35	3.05	1.45	6
0.15	4.7	0.2	7	0.05
0.05	0.1	3.9	0.35	1
0.1	14.95	3.15	0.05	0.1
0.15	4.75	2	0.45	3.6
0.15	10.2	0.45	0.05	0.2
0.2	6.9	0.3	0.05	1.8
0.25	0.15	4.65	0.1	1.05
0.05	0.65	0.4	0.2	4.7
0.05	0.25	6.95	0.15	11.2
0.15	0.05	2.1	4.95	0.25
0.45	1.6	2.55	1.15	0.1
0.1	11.85	0.3	0.05	7.15
0.25	2.6	2	0.05	7.45
0.75	14.5	8.5	0.1	7.35
0.05	15.25	1.3	2.6	0.15
0.25	6.75	0.8	3.7	4.1
0.2	4.35	0.05	0.2	8.7
0.55	0.5	3.3	3.55	0.05
0.1	0.1	1.4	4.75	0.2
0.1	6.05	0.05	1.2	0.1
0.05	3.65	0.05	2	7.6
0.3	0.65	1.6	0.05	0.1
0.05	0.05	5.9	1.4	3.05
0.05	14.95	0.75	0.1	0.1
0.55	0.2	1.65	1.95	0.05
0.8	29.95	2.05	0.05	2.65
0.6	0.15	0.05	0.55	2.5
0.05	0.05	2.1	0.05	0.35
0.3	0.05	0.05	1.25	5.45
0.3	2.75	2	0.15	8.2
0.05	4.5	0.1	3.7	0.1
0.05	19.1	0.05	1.2	0.05
0.2	0.05	0.1	0.5	4
0.05	27.85	0.25	0.05	7.3
0.2	1.4	0.1	0.25	9.45
0.1	7.1	0.05	0.05	0.1
0.1	3.1	0.45	4.65	28
0.15	4.85	1.9	1	1.3
0.1	0.1	0.45	3.8	0.15
0.1	44.25	0.75	0.7	5.25
0.4	7.8	0.95	0.55	13.95
0.3	3.7	3.15	0.7	14.5
0.1	0.9	1.85	0.05	0.05
0.6	6.35	0.45	0.1	0.05
0.2	4.75	1.7	1.8	1.8
0.15	25.8	0.3	1.25	2.95
0.15	5.7	0.05	0.05	18.7
0.15	6.1	1.45	3.5	4.95
0.6	0.05	0.15	2.25	0.15
3.85	28.4	0.4	2	0.1
0.2	4.3	1.15	0.05	2.65
0.45	14.45	0.95	0.2	7.55
0.05	15.25	0.15	0.8	4.5
0.2	2.5	0.55	2.75	4.2
0.2	15.25	0.3	0.2	0.1
0.1	0.05	0.7	0.9	10.85
0.05	0.05	1.1	0.8	8.6
0.25	7.85	0.2	0.2	0.6
0.05	9.1	1.05	1.5	0.05
0.25	36.45	0.4	3.15	9.25
0.1	0.1	2.25	0.4	0.2
0.25	1.35	0.05	0.05	0.05
0.25	5.1	0.3	0.15	17.8
0.05	0.05	1.8	4.4	0.5
0.05	0.05	0.7	3.6	22.2
0.15	4.25	0.95	5	5.4
0.25	0.05	1.25	1.4	4.7
0.25	5.75	0.65	2.4	0.2
1.05	0.5	0.5	0.3	5.5
0.25	0.05	0.2	1.15	2.85
0.5	5.5	2.6	2.25	6.55
0.25	0.05	2.05	2.45	0.1
0.05	53.7	0.15	2.25	6.2
0.05	16.6	0.05	1.8	0.45
0.3	0.25	0.15	0.05	0.05
0.55	0.05	0.2	0.3	0.95
0.6	17.05	0.95	1.1	4.6
1.05	0.05	2.05	0.05	1.6
0.1	0.05	0.45	0.1	0.05
0.2	4.5	1.85	1.15	4.65
0.05	6.8	0.7	0.15	1.95
0.15	0.05	0.35	0.05	0.35
0.2	3.2	2.95	0.8	4.15
0.05	1.8	1.3	0.6	3.3
0.45	0.1	0.05	0.05	8.75
0.05	2.15	0.55	0.4	11.3
0.2	0.25	0.05	2.95	5.35
0.6	22.7	2.2	0.25	0.1
0.25	0.1	0.1	0.25	0.3
0.1	0.05	0.55	0.1	20.85
0.2	0.9	0.05	2.95	7.25
0.15	12.8	0.15	2.15	0.55
0.15	10.75	0.7	0.2	0.3
0.25	9.35	0.05	1.1	0.05
1.1	0.05	0.3	3.95	1.25
0.6	10.9	1.4	1.5	1.05
0.05	16.5	0.75	0.2	4.65
0.3	1.3	0.1	2.4	12.85
0.1	0.4	3.9	4.5	6.45
0.7	5.85	0.75	8.6	1.25
0.25	2.35	0.05	0.05	6.5
0.05	10.2	7.9	1.9	0.3
0.3	4.1	0.7	0.65	2.55
0.2	6.25	0.1	1.35	0.05
0.3	1.05	0.05	0.25	0.05
0.05	15.1	4.55	0.85	10.25
0.55	31	0.05	2	1.8
0.05	0.05	0.05	0.5	5.5
0.9	0.35	3.35	0.15	0.05
0.5	0.05	0.95	1.8	2.6
0.3	10.1	0.5	1.3	9.1
0.05	12.95	1.15	1.25	8.45
0.1	0.05	1.65	0.05	0.2
0.05	2.4	0.15	0.15	2.9
0.05	28.45	3.15	0.4	2.35
0.1	0.3	0.25	1.25	7.25
0.1	5.3	0.45	1.1	0.05
0.05	11.6	0.25	0.4	0.55
0.05	3	7.65	0.7	3.1
0.1	8	0.15	0.9	0.1
0.05	10.8	1.9	0.1	0.05
0.05	20.1	0.15	0.05	1.35
0.05	17.9	0.55	3.75	0.4
0.5	0.35	0.1	0.1	2.6
0.05	5	0.8	0.8	0.65
0.05	10.15	1.05	0.2	16.2
0.15	0.05	1.5	0.8	11.5
0.05	12.9	0.05	2.2	1.8
0.05	23.7	0.05	3.4	0.05
0.05	19.1	0.05	0.05	21.7
0.05	0.25	0.1	0.25	13.15
0.25	0.1	1.9	2.75	1.35
0.15	21.4	0.45	0.35	1.9
0.45	13.1	3	1.3	0.05
0.2	0.05	1.05	0.3	0.05
0.15	20.25	1.25	0.05	2.2
0.2	0.7	0.3	0.05	0.05
0.35	9.25	0.05	0.05	0.5
0.2	0.3	1.4	2.3	3.2
0.2	14.7	0.25	2.6	0.55
0.45	0.05	0.05	1.75	8.5
0.15	28.85	0.15	2.25	0.05
0.25	0.05	0.05	2.95	7.5
0.15	0.35	0.05	0.5	7.55
0.05	23.15	2.95	3.25	0.8
0.05	0.05	0.6	0.2	8.95
0.1	0.75	0.8	0.35	0.1
0.2	12.8	1.3	0.6	1.25
0.05	2.05	0.05	0.1	0.05
0.1	0.05	0.35	0.05	9.4
0.2	5.45	0.2	3.55	5.1
0.05	0.55	3.1	4.2	0.2
0.05	0.05	3.1	0.15	2.2
0.4	0.1	2.15	0.05	0.8
0.05	0.5	0.05	2.15	1.95
0.15	0.1	1.2	2	8.05
0.2	0.65	0.3	6.6	5.45
0.25	10.15	0.4	0.05	9.85
0.2	0.1	0.1	0.1	0.85
0.2	9.95	0.3	1.45	5.6
0.1	13.15	0.8	1.55	6.3
0.5	0.1	2.05	0.55	0.35
0.1	0.9	1.7	0.15	0.15
0.25	21.55	0.05	8.05	0.05
0.05	0.05	0.05	2.2	1.5
0.05	12.5	6.4	2.3	0.05
0.25	13.15	1.5	1.1	2.7
0.15	0.05	1.45	1.35	5.95
0.25	0.1	0.2	0.1	0.05
0.4	0.4	2.1	4.1	1.7
0.75	0.05	1.7	0.05	0.4
0.05	29.7	0.85	1.25	5.55
0.25	0.05	5.55	2.25	0.05
0.05	23.25	0.05	0.05	17.5
0.15	5.9	3.4	0.05	0.15
0.2	12.5	2.6	2.9	0.1
0.25	15.2	2.85	1.35	16.4
0.05	8	4	1.35	5.45
0.1	0.15	0.1	1.25	4.95
0.2	3.1	0.05	0.5	0.85
0.2	0.1	0.95	0.05	0.05
0.05	6.6	0.75	0.55	10.35
0.15	2.95	3.4	0.6	3
0.15	0.4	0.3	0.25	15.7
2.1	2.55	1.35	4.95	0.85
0.05	0.2	0.3	0.2	3.6
0.05	0.95	0.05	2.85	0.7
0.05	7.1	0.2	0.4	0.85
0.2	3.65	1.85	0.8	3.7
0.1	2.45	0.1	2	0.25
0.15	32.5	0.45	2.45	4.7
0.25	0.25	0.05	4.3	1.9
0.05	1.3	0.1	0.6	0.1
0.1	20.95	1.25	0.05	2.1
1.45	18.2	3.35	0.5	0.1
0.05	32.5	0.05	0.55	1.8
0.15	8.35	0.05	0.2	9.95
0.15	13.05	0.7	0.45	4.25
0.05	6.1	2.35	2.9	0.1
0.8	10.05	0.85	0.1	3.15
0.55	3.3	3.05	0.45	2.75
0.15	0.15	0.65	0.05	2.25
0.25	9.2	0.05	0.25	4.1
0.05	0.6	0.25	1.05	3.85
0.25	0.1	0.55	0.1	5.85
0.3	4.65	2.55	2.65	0.75
0.05	7	1.25	0.05	0.3
0.2	0.15	4	4.7	1.3
0.15	0.1	0.05	1.1	3.4
0.85	9.1	0.75	0.7	0.05
0.3	0.05	2.5	2.7	4.25
0.05	26.35	8.3	4.15	2.15
0.15	2.1	0.8	0.65	2.75
0.4	0.05	0.05	4.95	0.05
0.25	24.7	3.65	0.2	0.1
0.1	3.9	1.8	1.1	2.55
0.2	0.05	1.7	4	1.4
0.1	17.45	3.25	1.5	0.05
0.05	6.8	0.3	2.1	0.15
0.15	0.1	4.05	2.15	2.5
0.7	14.8	0.6	1.1	1.05
0.2	0.05	0.8	0.1	15.05
0.15	0.05	0.05	0.05	4.05
0.2	4.3	2.6	1.8	0.05
0.7	0.35	0.25	7	1.35
0.05	9.8	3.1	0.05	3.6
0.3	7.65	3.05	0.1	1.85
0.05	1.5	0.75	0.95	0.35
0.3	16.5	0.05	0.35	0.15
0.2	16.3	0.25	0.05	1.9
0.2	11.15	0.1	0.2	19.55
0.15	0.75	7.35	0.4	3.2
0.3	5.85	1.75	0.05	0.1
0.05	5.25	0.05	0.8	0.35
0.15	7.75	0.1	0.3	2.9
0.1	0.75	3.7	1.45	0.1
0.05	0.7	2.6	4.3	6.75
0.15	10.75	0.05	3.8	0.4
0.3	0.1	1.5	0.9	4.6
0.05	7.1	8.4	0.15	6
0.25	0.1	1	2.5	0.15
0.25	0.05	4.05	1.55	1.2
0.15	3.5	0.45	0.05	0.4
0.05	0.05	0.05	0.05	5.8
0.1	14.75	0.7	2	2
0.1	20.3	1.35	1.2	0.05
0.15	0.1	1.95	2.05	0.05
0.15	3.75	0.4	0.15	16.3
0.35	10.9	0.05	0.45	5.55
0.05	7.9	0.15	0.05	4.85
0.05	16.45	0.25	0.6	0.05
0.5	14.6	4.15	0.05	17.55
0.15	32.2	0.75	0.4	0.15
0.25	0.05	1.55	3.9	5.75
0.1	2.6	0.05	4.35	7
0.35	6.3	0.2	3.55	3.45
0.6	16.4	0.1	2.5	0.15
0.05	0.5	6.6	0.45	7.7
0.05	35.05	1.25	0.15	2.65
0.05	22.25	0.9	4.05	1.4
0.15	25.75	5.6	2.85	1.2
0.1	0.1	4.85	1.1	2.2
0.05	6	0.1	2.4	0.8
0.2	1.85	1.6	0.05	1.45
0.3	4.6	13.7	0.3	0.15
0.1	0.05	0.65	0.05	0.1
0.1	13.75	3.25	0.3	3.35
0.5	0.25	1.75	0.05	13.65
0.2	1.7	0.1	0.5	1.6
0.25	2.7	0.4	2.15	0.1
0.05	4.1	0.1	0.1	0.05
0.4	1.3	10.9	2.5	0.05
0.2	1.6	1.55	2.65	1.6
0.05	5.2	0.1	14.4	4.35
0.35	13.05	0.6	0.05	4.65
0.35	0.25	0.25	0.25	3.65
0.05	24.2	5.1	2.95	1.9
0.2	2.25	1.25	0.55	0.05
0.1	7.7	0.25	3.05	4.25
0.55	6.35	0.8	1.55	1.05
0.2	0.1	0.05	4.6	0.05
0.05	0.05	0.05	4.55	0.05
0.15	8.5	0.75	0.05	0.15
0.2	0.05	0.05	0.05	0.65
0.15	56.8	0.05	1.1	3.65
0.1	7.5	1.7	0.35	7.75
0.2	0.45	0.85	0.3	5.9
0.05	0.05	0.05	1.65	4.15
0.5	8.05	0.95	0.6	6.65
0.1	0.15	0.05	0.9	6.5
0.05	12.25	1.5	0.15	0.5
0.1	17.7	2.5	4.75	1.15
0.15	0.05	0.25	0.1	6.75
0.4	0.8	7.45	0.65	0.1
0.05	4.05	0.9	0.55	0.6
0.15	19.15	2.35	0.55	0.05
0.25	2.35	0.35	7.5	0.7
0.1	15.35	0.2	0.5	8.85
1.55	17.8	1.35	2.1	6.95
0.05	6	0.05	0.6	0.1
0.25	14.3	0.7	0.45	3.45
0.05	0.1	4.35	0.05	4.3
0.3	5.65	2.7	4.5	0.35
4.05	11.75	3.1	0.95	32.85
0.15	0.5	0.05	1.05	3
0.1	8.35	0.75	0.2	0.05
0.25	3.2	3.8	1.5	0.05
0.2	4.7	0.15	0.65	0.35
0.1	0.05	0.6	0.05	0.45
0.2	1.1	3.05	0.5	0.05
0.1	1.7	2	0.15	1.15
0.25	2.15	0.75	0.4	0.05
0.05	2.45	0.8	2.4	6
0.05	0.05	0.4	2.25	8.15
0.05	0.45	0.3	2.95	0.6
0.2	0.05	2.1	0.2	12.1
0.1	1.75	1.9	0.05	2.35
3.4	0.1	3.8	1.4	0.05
0.05	32.35	0.15	0.35	0.05
0.05	3.2	0.45	3	19.8
0.25	0.7	0.05	1.35	1.5
0.35	0.2	0.1	0.2	5.9
0.15	0.05	0.85	4.2	0.5
0.5	0.25	0.2	0.1	0.25
0.2	4.4	1.4	1.7	1.1
0.05	0.9	1.8	3.25	6.9
0.1	4.6	0.05	3.85	6.65
0.55	2.3	0.35	0.2	2
0.3	0.05	0.45	0.5	0.45
0.45	0.1	2.95	0.3	8.35
0.45	2.65	1.95	0.5	2.95
0.05	17.75	2.25	0.7	6.05
0.05	0.05	1.4	1.5	1.5
0.15	9.35	3.5	2.1	0.7
0.1	13.05	2	4.25	2
0.2	4.2	2.1	0.05	7.7
1.35	14.8	0.05	0.45	1.95
0.05	0.1	1	1.5	13.8
0.05	17.25	0.5	0.35	1.85
0.05	30.75	3.65	0.15	0.75
1.15	25.7	0.8	1.05	0.7
0.2	2.5	0.05	0.2	24.4
0.05	2.1	5.3	0.2	7.8
1.1	2.8	0.2	2.2	3
0.05	2.4	3.15	2.9	0.05
0.35	2.05	0.45	2.45	6.35
0.15	7.65	7.1	0.05	0.55
0.05	8.5	0.05	2.85	6.75
0.5	6.15	1.45	0.05	8.95
0.1	11.5	1.7	1.5	0.35
0.05	18.6	1	3.15	0.1
0.3	0.05	0.1	0.3	0.3
0.55	21.1	0.4	1.3	0.05
0.05	0.9	1.65	5.9	0.2
0.1	2.15	4.9	1.5	5.3
0.05	12.95	0.35	1.75	0.55
0.05	5.25	0.4	0.7	0.45
0.1	5.1	0.1	2.4	16.1
0.05	4.3	0.25	2.95	0.25
0.05	10.95	0.15	0.15	0.05
0.1	12.3	2.15	2.75	13.05
0.2	0.05	0.05	0.85	16.65
1.65	17.55	0.4	0.2	0.05
0.55	24.4	5.15	2.5	0.25
0.05	0.8	0.05	2.1	11.05
0.05	19.95	3	1.1	7.15
0.9	2.5	1.15	0.65	0.05
0.05	0.4	0.85	3.4	8.6
0.05	0.05	0.05	3.4	8
0.05	4.7	0.65	4	0.15
0.1	3.1	0.65	1.2	0.55
0.45	0.15	0.5	0.55	7.65
0.15	0.05	0.6	0.05	2.9
0.3	1.85	0.45	0.1	1.05
0.05	11	0.05	2.65	7.35
0.15	7.75	0.75	2.05	2.2
0.1	0.45	0.05	1.7	0.05
0.15	11.6	0.4	0.1	9.35
0.1	0.15	2.55	1.15	1.45
0.05	6.35	0.75	1.85	2.05
0.05	0.15	0.7	0.5	5.95
0.4	55.35	0.05	2.5	5.45
0.05	0.05	1.5	3.25	25.2
0.05	0.05	0.25	0.55	2.85
0.15	0.05	2.15	1.55	14.5
0.05	29	0.1	0.65	3.35
0.05	0.2	1.55	0.35	0.1
0.15	0.55	0.15	0.05	0.05
0.3	1.9	3.9	0.05	15.4
0.4	10.4	2.75	1.85	2.7
0.05	4.75	5.15	0.05	15.35
0.1	0.05	1.8	0.15	3.1
0.1	5.8	1.45	0.2	0.05
0.15	4.35	2.15	0.05	0.75
0.25	0.05	0.15	0.15	1.75
0.2	10.9	0.55	0.05	14.95
0.05	0.6	3.35	2.15	1
0.05	28.7	3.8	0.1	8.25
0.05	0.05	0.05	0.05	12.25
0.2	3	0.2	1.3	8.05
0.1	0.05	0.4	0.7	0.05
0.05	24	0.3	1.1	2.5
0.1	8.3	2.2	0.3	0.05
0.05	1.05	1.25	2.4	0.1
0.6	6.7	0.15	0.05	1.05
0.1	15.15	0.8	1.6	0.85
0.15	5.8	2	0.05	10
0.05	18.35	2.65	0.05	8.15
0.05	44.3	1.55	0.3	2.5
0.05	11	0.1	0.1	0.1
0.05	19.4	0.05	0.1	0.05
0.05	0.35	0.05	1.5	4.75
0.05	9.65	3.75	2.45	2.55
0.2	2.45	0.65	5.55	9.65
0.45	11.95	2.3	1.05	7.45
0.35	22.75	0.95	0.6	2.45
0.45	0.05	0.05	0.1	0.3
0.05	58.3	0.15	1.2	0.05
0.05	0.05	1.85	0.65	0.05
0.25	27.2	0.2	0.15	0.25
0.1	0.05	0.6	0.6	0.05
0.8	0.1	0.75	0.05	7
0.15	0.05	1.25	4.55	7.45
0.05	0.2	0.15	2.95	0.05
0.05	0.05	0.05	0.4	0.15
0.05	11.7	1.6	0.05	16.9
0.45	10.1	0.35	0.05	0.1
0.05	0.8	0.05	1.35	0.05
1.25	0.75	0.1	0.15	0.2
0.55	11.45	2.2	0.15	4.55
0.25	2.35	0.75	0.35	0.75
0.3	15.35	0.05	0.05	1.8
0.45	3.8	0.05	1.75	3.75
0.45	0.05	2.15	1	4.1
0.1	2.95	4.3	2.7	1.55
0.35	0.05	0.15	2.9	0.05
0.1	6.9	1.95	0.05	0.05
0.4	5.1	1.2	0.9	9.15
0.15	13.95	3.5	1.45	7.15
0.2	7.05	0.05	0.3	3.1
0.05	6	0.65	0.95	6.7
0.2	4.15	0.1	2.45	2.3
0.1	1.05	0.2	2	0.05
0.1	3.9	0.5	0.85	0.7
0.1	8.55	0.2	2.55	0.05
0.05	0.05	1.1	0.35	9.15
0.05	0.1	0.15	3.4	0.05
0.05	0.2	0.5	1.9	13.25
0.45	0.05	1.8	0.45	0.1
0.2	15.35	0.05	0.8	10.6
0.15	34.7	0.25	0.05	0.2
0.1	0.2	0.8	0.45	2.3
0.05	3.85	3.1	1.05	0.3
0.15	0.1	1.35	0.05	14.25
0.05	2.3	0.55	1.75	15
0.05	0.15	0.5	0.1	0.4
0.4	21.35	0.05	0.25	0.05
1.5	0.25	0.6	2.95	1
0.15	0.05	10.9	3.45	2.65
0.25	14.2	0.25	0.05	0.7
0.05	0.2	0.6	3.5	10.75
0.3	1.5	0.1	1.85	4.6
0.15	8.7	1.9	0.35	10.9
0.15	3.25	0.1	0.35	0.1
0.2	1.85	0.1	1.15	7.2
0.55	15.65	0.6	1.35	0.05
0.1	13.9	2.5	0.1	5.1
0.25	29.05	0.25	2.55	5.2
0.1	0.05	0.05	2.2	10.7
0.05	6.85	0.3	2.65	12.05
0.05	10.3	0.05	1.75	16.65
0.25	0.2	7.5	8.1	0.05
0.05	3.6	3.9	0.3	1
0.25	0.2	0.25	1	0.05
0.1	6.6	1.35	0.65	4.55
0.25	5.4	0.2	0.7	0.85
1.1	1.95	0.45	0.45	0.05
0.3	9.1	0.7	0.6	0.1
0.05	0.1	3.65	0.25	0.05
0.05	40.3	2.45	0.1	0.05
0.65	0.05	0.6	0.2	4.15
0.1	18.25	1.95	7.9	0.05
0.1	6.35	0.05	0.05	0.3
0.35	3.1	7.25	5.3	1.8
0.4	4	3.65	0.7	0.6
0.5	22.3	1.35	0.05	0.25
0.1	20.35	0.75	0.25	20.35
0.25	0.05	0.05	1	7.2
0.05	2.55	1.05	1.85	0.7
0.05	0.4	0.15	0.05	2.75
0.1	0.65	0.7	0.05	6.45
0.7	0.8	0.05	0.55	0.1
0.25	3.45	0.3	0.55	6.7
0.3	4.65	0.05	0.05	8.45
0.2	19.55	3.8	6.1	0.3
0.05	1.95	7.55	3.15	9.95
0.1	0.15	0.05	0.95	1.6
0.15	16.15	0.75	1.75	0.75
0.05	14.2	4.5	1.2	0.05
0.35	1.3	0.8	3.45	0.1
0.35	2.25	1.5	1.45	0.05
0.25	6.2	0.55	1.15	2
0.35	0.95	0.05	2.6	4.7
0.05	6.9	4.8	3.7	0.7
0.5	9.75	0.05	1.5	8.4
0.05	20.7	1.95	1.45	1.6
0.05	11.5	1.6	0.15	11.35
0.05	7.6	0.05	0.65	0.05
1.1	0.05	1.15	3.9	13.15
0.15	0.05	3.95	0.05	1
0.65	2.25	1.7	0.35	0.9
0.1	3.5	0.7	0.7	3.7
0.25	3.3	0.05	0.5	4.35
0.3	0.3	0.55	0.35	15.55
0.35	9.1	0.45	1.2	6.7
0.3	0.05	1.35	0.3	1.25
0.05	0.1	1	0.7	1.6
0.3	12.55	0.05	0.85	4.45
0.5	5.6	5.95	1.95	1.9
0.05	0.05	0.05	0.05	3.8
0.1	0.05	0.1	0.1	0.05
0.1	0.05	0.1	0.05	1.6
0.2	2	4.25	0.95	0.05
0.2	3	2.65	0.15	5.05
0.1	0.15	0.6	2.5	9.95
0.05	17.65	0.75	2.75	4.25
0.5	0.05	0.35	1.1	18.05
0.1	0.65	0.05	0.05	11.05
0.6	12.05	0.15	0.05	0.3
0.65	14.25	0.75	0.75	11.75
0.1	0.05	5.3	2.85	1.1
0.05	20.1	0.15	0.05	0.1
0.15	0.25	0.25	1.45	0.35
0.05	18.1	0.05	0.4	8.55
0.65	20.3	1.2	1.3	10.75
0.15	23.1	2	0.35	0.05
0.05	10.2	6.15	2.6	2
0.1	0.4	0.05	0.05	1.75
0.25	8.7	0.2	4.45	2.7
0.25	0.15	3.15	0.9	0.7
0.05	0.05	2.6	0.05	6.9
0.15	0.05	2.05	4.95	0.5
0.15	0.1	1.5	0.1	2.4
0.15	0.55	2.35	0.3	5.25
0.2	13.05	0.25	0.15	0.15
0.4	5.05	0.15	1.3	2.3
0.55	2.85	0.15	0.25	2.6
0.25	0.1	0.7	0.25	0.05
0.15	23.7	0.05	0.15	0.05
0.15	5.45	6.15	0.05	20.15
0.15	6.1	4.3	0.2	0.05
0.15	6.2	3.15	1.9	0.05
1.1	0.1	2.35	2.2	9.8
0.2	3.05	0.8	0.55	1.1
0.1	3.8	1.9	0.6	1.45
0.2	11.2	0.1	1.85	1.05
0.15	7.85	0.1	0.25	1.8
0.2	0.15	0.05	0.3	1.3
0.1	7.3	1.15	1.5	0.05
0.05	3.25	4.8	0.05	3.25
0.25	0.05	0.05	0.1	0.05
0.55	13.5	0.15	0.25	6.45
0.15	13.35	0.25	0.95	0.1
0.05	13.4	2.05	3.35	0.05
0.15	0.15	1.15	0.7	1.75
1	7.7	2	1.75	0.05
0.5	0.05	3.25	0.6	0.4
0.15	11.15	0.05	3.85	5.85
0.15	17.15	0.05	0.75	9.05
0.9	10.9	0.05	0.4	0.05
0.5	7.8	0.15	0.35	0.25
0.05	0.35	1.6	0.8	8.95
0.05	3.1	0.15	0.1	0.05
0.05	0.05	10.65	10.6	1.5
0.05	11.25	0.3	0.1	0.15
0.15	0.15	0.7	1.9	0.05
0.1	0.5	0.5	0.3	14.1
0.35	1.9	2.75	0.55	3.1
0.05	5.2	0.6	8.45	3.65
0.1	3.5	3.05	0.05	29.85
0.3	5.2	1.25	0.5	0.15
0.25	13.2	5.05	0.6	0.05
0.1	13.95	1.6	1.05	0.85
0.15	0.8	0.05	0.15	4.35
0.05	3.6	6.85	3.1	0.05
0.05	7.1	4.25	3.05	1.15
0.05	11.15	1.95	0.05	2.35
0.5	6	3.2	0.1	1.7
0.05	1.6	0.05	2.3	0.4
0.4	2.45	0.05	0.15	0.7
0.15	0.15	0.05	2	9.35
0.05	36.95	0.4	0.55	6.4
0.1	0.05	1.6	4.25	5.2
0.1	35.25	0.05	0.15	7.55
0.1	0.05	1.3	2.75	2.15
0.1	10.05	1.5	4.8	0.05
0.15	0.05	6	2.45	0.05
0.05	9.05	0.3	0.45	3.45
0.15	22.05	6.95	9.95	3.7
0.35	14.55	1.05	2.15	4.6
0.05	19.9	1.05	0.05	3
0.35	9.4	1.35	0.15	0.05
0.05	2.75	0.05	1.45	1.65
0.1	0.5	3.8	0.35	5.45
0.2	4.3	0.15	2.3	8.1
0.45	0.1	3	0.65	6.75
0.15	15	1.35	0.15	9.7
0.5	0.1	0.25	0.1	2.55
0.95	7.45	0.45	0.7	12.55
0.05	22.4	2.4	0.05	0.4
0.2	0.25	0.3	0.55	6.1
0.15	4.45	0.2	0.2	1.2
0.9	0.7	0.05	4.55	0.05
0.35	0.05	0.7	0.05	0.05
0.15	9.4	0.3	2.15	2.4
0.05	1.2	0.05	0.5	16.7
0.45	3.55	0.2	0.05	4.55
0.35	0.05	1.3	0.05	0.1
0.45	1	1.2	0.5	1.6
0.15	8.75	3.25	0.65	0.45
0.1	2.65	0.15	0.05	0.35
0.25	3.45	0.45	0.1	4.8
0.25	0.1	2.3	1.15	3.3
0.3	0.1	2.9	2.15	0.25
0.1	1.25	0.05	0.05	0.05
0.35	0.05	0.5	0.6	0.75
0.15	5.65	3.05	1.6	4.45
0.15	30.6	0.7	0.05	3.35
0.05	0.15	5.4	0.55	3.35
0.05	0.05	0.05	0.2	5.9
0.5	20.3	0.75	1.85	4
0.35	0.05	1.35	5.05	0.05
0.35	0.05	0.8	0.05	9.35
0.5	15.85	0.3	0.7	0.4
0.3	18.5	0.6	0.3	0.05
0.6	12.55	0.6	1.35	8.75
0.2	4.1	2.45	0.5	0.2
0.2	4	0.05	1.85	0.55
0.05	1.45	0.05	0.05	5.25
0.55	4.4	6.8	0.55	16.45
0.25	0.15	0.95	0.05	4.4
0.15	0.1	0.1	0.6	0.2
1.25	2	0.55	1.55	1.2
0.05	4.2	0.25	1.1	6.1
0.1	28.2	0.3	0.1	5.8
0.05	14.1	0.05	1.3	2.1
0.75	9.8	0.45	1.8	12.25
0.35	11.35	1.15	0.9	0.05
0.05	13.3	6.5	2.55	1
0.35	3.85	0.45	5.8	0.15
0.1	3.5	0.1	0.05	0.05
0.55	0.45	1.95	3.2	0.2
0.25	19.55	1.6	0.25	0.4
0.05	15.15	0.05	0.7	3.25
0.5	24.1	4.15	5.7	1.05
0.05	1.6	0.45	0.5	6.45
0.05	13.85	1.55	0.15	1.85
0.05	0.05	0.55	0.05	0.05
0.05	3.15	3	0.05	3.2
0.1	9.75	1.35	1.9	8.15
0.05	0.2	0.4	0.5	4.05
1.4	2.35	3.2	0.1	1
0.05	1.25	3.75	0.45	0.1
0.5	15.9	1.1	1.25	6.6
0.3	6.5	6.85	0.55	0.05
0.8	4.05	4.3	0.95	0.05
0.05	1.85	6.45	4.65	2.4
0.05	0.05	2.05	0.1	19
0.05	7.45	2.8	0.85	10.45
0.1	0.6	1.4	0.1	8.8
0.15	0.45	0.6	0.5	22.3
0.05	2.1	1.1	5	18.75
0.05	0.45	0.15	1.95	2.5
0.35	0.05	0.75	1.2	0.05
0.15	1	2.65	0.1	0.15
0.45	1.95	2.4	0.05	5.3
0.45	0.05	0.1	0.15	0.05
0.3	2.75	1.1	0.85	7.75
0.2	0.05	0.1	1.5	5.85
0.05	0.05	0.95	0.75	0.05
0.4	3.6	0.2	0.15	1.35
0.1	21.7	1.8	0.05	0.45
0.05	0.85	1.85	0.05	6.5
0.35	13.85	0.05	1.95	15.65
0.1	1.4	2.45	4.25	2.4
0.05	10.05	2.3	0.65	0.1
0.2	27.8	0.4	0.5	0.1
0.25	0.1	0.25	0.35	0.4
0.3	17.7	1	1.4	0.1
0.05	0.15	6.1	4.2	9.95
0.3	0.05	2.35	1.55	12
1	22.1	0.35	3.2	10.15
0.15	0.8	1	0.55	2.75
0.05	1.35	6.1	0.05	0.05
0.1	0.05	1.1	0.05	0.1
0.25	8.1	0.25	0.35	0.85
0.25	8.85	1.1	0.55	2.7
0.2	0.3	0.05	0.2	20.25
0.35	1.1	0.6	0.1	0.05
0.05	15.1	1.95	3.95	0.5
0.35	29	0.45	2.6	1.75
0.15	10.5	0.25	0.1	2.6
0.45	8.45	1.05	0.05	1.3
0.05	3.65	0.55	3.5	6.9
0.25	0.05	0.9	0.9	11
0.25	15.8	2.5	0.45	1
0.05	0.1	0.1	0.4	2.05
0.05	1.85	0.05	0.2	0.85
0.25	9.55	0.05	0.1	4.5
0.4	0.05	0.75	0.05	7.05
0.2	0.2	0.6	0.05	10
0.05	1.25	2.95	1.4	1.05
0.1	1	1.55	0.1	1.9
0.1	33.5	0.1	0.8	5.85
0.45	6.75	0.5	0.65	8.65
0.05	1.1	0.2	0.1	5.8
0.05	12.5	0.05	0.1	4.25
0.05	11.85	0.95	0.05	0.05
0.05	7.7	1.05	0.05	7.1
0.2	29.1	2.15	1.9	2.4
0.5	0.05	0.35	2.8	4.15
0.05	0.05	4.15	0.05	0.25
0.5	2.6	0.6	0.3	0.05
0.25	10.35	0.05	0.1	26.95
0.2	21.45	0.1	1.9	0.75
0.25	0.05	0.1	0.15	9.8
0.1	5.35	0.25	0.15	6.8
0.05	3.2	0.2	0.05	20
0.05	0.2	6.15	0.6	0.05
0.15	3.7	2.65	0.4	0.6
0.95	1.15	0.05	0.05	2.1
0.05	9.9	0.15	0.9	6.4
0.15	18.45	0.6	0.9	0.15
0.35	10.55	0.05	1	0.05
0.15	0.2	1.05	2.2	1.2
0.05	7.05	1.6	0.75	8.5
0.25	6.15	0.75	3.15	3.55
0.3	0.3	3.05	0.5	0.05
0.45	0.7	0.05	1.3	3.65
0.05	1.95	0.6	1.75	2.8
0.45	0.05	3.25	2.25	0.1
0.05	0.05	5.1	0.75	11.95
0.1	9.45	2.95	0.05	1.45
0.6	0.05	0.5	0.45	0.15
0.65	6.1	1.55	2.35	1.5
0.05	1.5	0.25	1.25	0.05
0.2	4	0.05	0.05	0.25
0.05	7.2	0.05	1.25	0.15
0.15	0.05	1.8	1.05	2.3
0.05	6.45	8.3	0.05	0.8
0.05	17.15	2	1.4	11.75
0.2	0.45	5.35	0.95	7.9
0.05	6.15	0.05	0.6	15.85
0.1	0.05	0.65	3.65	7.15
0.4	8.75	1.75	0.45	24.1
0.55	0.05	2.4	3	0.25
0.05	0.05	0.65	0.05	5
0.05	23.3	1.9	0.35	1.15
0.25	23.45	0.35	0.1	4.65
0.35	5.65	0.05	0.55	1.3
0.05	0.35	0.05	3.65	5.75
0.05	22.05	0.45	0.95	0.15
0.1	10.35	1.1	0.8	4.45
0.2	0.65	1.15	0.15	0.05
0.25	2.35	2.1	2.95	5.95
0.25	0.05	0.4	1.55	15.75
0.05	0.05	1.25	0.15	0.05
1.1	15.4	0.1	0.1	3.85
0.45	1.3	4.3	0.25	3.95
0.95	1.9	0.25	0.35	10.05
0.05	5.2	2.8	0.2	3.75
0.2	7.9	1.05	0.95	4.05
3.55	0.25	0.25	0.15	0.2
0.6	0.05	0.05	3.4	16.65
0.05	4.6	3.65	0.05	0.2
0.3	9.6	0.35	1.65	6.7
0.1	0.05	2.25	1.45	6.65
[truncated: 7,426 more rows]

## Sheet: R1_2
GAP	AA	TA	CA	GA
0.05	9.1	1.05	0.35	0.85
0.4	0.5	0.7	1.45	1.25
0.05	8.55	0.15	2	0.45
0.05	0.05	1.35	0.05	0.1
0.2	0.5	1.35	0.25	0.3
0.2	0.05	1.15	0.65	3.1
0.55	0.45	0.5	3.1	0.5
0.15	0.55	1.35	2.8	1.9
0.05	0.1	0.8	0.15	0.05
0.05	0.1	0.2	0.9	1.1
0.15	0.05	0.85	0.05	1.95
0.4	0.3	0.95	3.75	0.05
0.05	2.25	0.4	0.05	4.45
0.05	5.45	0.6	0.3	5.7
0.05	0.4	0.45	0.25	0.6
0.25	3.85	0.15	3	0.25
0.15	0.25	1.05	1.95	0.4
0.1	0.1	0.65	0.45	3
0.2	2.45	0.05	0.8	2.85
0.25	5.4	0.6	0.1	0.05
0.2	0.05	0.15	5.2	2.15
0.1	0.1	0.15	0.05	1.35
0.2	0.4	0.1	0.8	2.9
0.15	14.3	2.55	0.5	2.45
0.1	1.25	0.3	0.25	0.05
0.05	2.7	0.6	0.65	0.05
0.05	9.9	0.3	1.05	0.6
0.15	11.1	0.95	0.15	0.05
0.25	0.05	0.65	0.15	1.75
0.1	2.55	0.2	0.8	0.25
0.1	12.5	1.55	0.4	2.3
0.25	0.05	1.1	1.45	3.5
0.05	1.8	0.15	0.25	1.5
0.05	0.05	0.15	0.15	3.6
0.45	3.05	0.1	0.25	0.9
0.1	0.6	2.45	0.05	0.4
0.05	6.15	0.35	1.45	0.35
0.05	0.15	4	0.2	0.65
0.15	0.1	0.3	0.85	1
0.05	10.75	1	0.05	7.6
0.6	10.2	0.55	0.45	1.2
0.25	10.75	0.9	0.1	3.7
0.05	1.35	0.05	1.05	1.2
0.05	0.45	1.05	0.25	3.5
0.2	7.6	0.5	1.2	4.5
0.05	3	0.1	0.4	4.35
0.1	0.1	0.25	1.15	0.05
0.1	4.6	1.2	2.45	0.05
0.1	0.05	0.3	0.1	0.05
0.2	1.2	2.1	0.3	0.1
0.2	0.9	0.4	0.2	0.25
0.85	2	0.55	0.85	0.4
0.25	2.65	0.05	0.05	1.85
0.1	0.05	1.6	0.1	5.1
0.05	0.15	2.5	1.95	1.2
0.05	0.1	0.2	1.5	0.05
0.1	2.95	0.7	0.05	4.15
0.3	3.75	0.2	0.6	0.25
0.05	0.25	0.2	3.3	3.25
0.05	4.2	0.05	0.6	1.2
0.05	9.9	1.1	0.85	0.05
0.05	10.8	0.3	0.35	0.05
1.05	2.35	0.05	0.15	0.95
0.05	0.2	1.15	2.85	1.6
0.1	0.1	0.6	0.1	12.65
0.05	0.1	0.05	0.6	2.4
0.2	6.95	0.05	0.1	1.15
0.05	0.9	0.15	0.35	2.05
0.1	9.3	1.9	1	4.55
0.4	3.25	1.5	0.1	5.2
0.1	3.4	0.35	0.55	0.7
0.3	0.1	0.05	0.05	6.1
0.3	5.45	0.35	0.05	0.05
0.2	0.15	2.55	2.3	4.85
0.1	0.5	0.05	2.05	2.65
0.05	0.35	1	0.2	0.95
0.05	1.5	0.6	0.6	4.65
0.15	0.85	0.05	0.1	0.1
0.5	7.95	0.05	0.1	0.05
0.1	6.1	0.3	0.3	0.8
0.05	0.7	0.1	0.4	0.45
0.4	0.05	0.2	0.2	2.9
0.45	10.8	1.45	0.05	9.5
0.4	5.6	3.95	3.15	0.65
0.15	0.05	0.5	0.05	0.1
0.1	2.65	0.6	1.4	0.35
0.05	8.55	1.5	0.85	1.2
0.05	0.55	1	3.15	0.25
0.45	2.55	0.2	1.2	0.05
0.2	0.2	0.75	0.95	0.4
0.05	1.05	0.2	0.5	0.05
0.1	1.4	0.1	1.2	0.05
0.7	2.45	1.25	0.3	3.55
0.1	2.8	0.3	0.45	3.95
0.05	8.9	1.15	0.95	2.7
0.15	1.4	0.05	2.9	0.7
0.1	4.45	0.3	0.65	3.05
0.35	3.5	0.2	0.15	0.05
0.2	13.25	1.8	0.85	3.4
0.05	0.75	0.05	0.75	6.3
0.2	0.1	1.3	1.15	1.75
0.15	17.15	0.4	0.5	0.05
0.25	1.4	0.05	0.05	8.3
0.1	8.65	1.15	0.05	0.1
0.25	0.05	0.15	2.75	1.3
0.2	1.05	0.7	0.05	0.2
0.1	0.05	0.5	0.25	0.8
0.15	0.1	0.1	0.95	0.05
0.05	0.05	0.25	0.15	2.25
0.1	1.25	2.65	2	2.15
0.05	1.15	1.3	1.7	0.1
0.05	0.15	1.2	0.35	0.05
0.1	3.2	0.8	0.85	6.15
0.05	3.25	0.05	0.1	5.7
0.05	0.05	0.05	0.05	1.25
0.35	17.75	1.1	0.4	0.1
0.3	0.2	0.65	0.05	0.45
0.05	4.05	0.3	3.75	1.1
0.3	0.05	0.05	0.25	22.6
0.15	0.35	0.05	0.6	0.85
0.15	7.35	4.05	0.95	0.05
0.05	3	0.5	1.1	2.65
0.15	10.6	1.05	0.5	0.25
0.05	3.85	0.45	0.35	0.35
0.15	0.05	0.25	0.4	0.7
0.15	0.1	1.3	0.3	0.15
0.1	0.05	0.2	0.1	6.1
0.2	0.25	1.85	0.05	1.65
0.1	3.15	2.15	0.05	0.05
0.15	0.05	0.1	0.7	1.15
0.05	0.85	2.95	0.15	1.25
0.2	0.15	0.4	0.05	2.15
0.05	1.7	1.05	0.6	1.25
0.4	0.4	1.3	2.15	5.35
0.15	3.25	0.3	0.1	1
0.05	0.25	0.6	0.05	0.3
0.1	0.3	2.7	0.1	0.05
0.05	1.5	0.2	0.05	0.05
0.05	12.15	3.5	0.15	8.25
1.1	2.35	0.65	0.35	1.8
0.1	0.1	0.35	0.6	0.4
0.7	0.15	0.2	0.55	0.65
0.4	2.75	0.75	0.85	0.1
0.75	3.55	0.05	1.15	1.95
0.05	5.4	0.3	0.05	1.4
0.05	3.45	0.1	0.05	1.7
0.05	23.15	0.6	0.05	9.4
0.1	4.1	0.05	0.1	0.05
0.15	0.35	0.25	0.05	0.5
0.05	0.05	0.05	0.2	2.1
0.15	5.2	0.25	0.05	3.05
0.05	2	1.65	3.05	0.1
0.15	9.75	0.05	0.05	0.05
0.05	18.55	0.05	0.1	0.15
0.1	10.45	0.05	1.55	0.05
0.05	0.1	0.55	0.05	4.45
0.05	1	0.05	0.95	0.8
0.4	3.05	0.05	0.35	1.3
0.15	1.4	0.4	0.35	0.05
0.1	0.1	1.05	0.05	0.8
1.05	3	3.2	0.7	0.1
0.3	0.55	0.05	0.5	0.05
0.2	3.35	0.35	2.35	0.35
0.45	1.3	1.5	0.05	0.05
0.3	5.35	0.05	0.25	4.55
0.3	10.9	0.25	0.6	10.35
0.1	0.05	1.35	5.15	5.4
0.35	0.25	0.05	0.2	4.95
0.1	3.5	3.65	0.3	0.05
0.1	6.55	3.2	0.1	0.05
0.05	18.55	1.65	0.65	0.45
0.05	0.2	0.35	1	0.25
0.3	1.65	0.05	1.6	0.35
0.1	0.1	0.1	0.5	0.85
0.15	7.6	0.1	0.05	0.05
0.15	2.5	1.35	0.3	1.4
0.25	0.05	2.05	0.15	2.05
0.1	0.2	1.2	1.7	4
0.1	0.05	3.5	1.3	12.5
0.05	0.1	0.05	0.7	0.2
0.05	0.05	0.25	1.65	2.6
0.05	3.1	0.05	1.25	1.3
0.2	2	1	1.15	5.45
0.05	2.85	0.05	0.05	1.05
0.05	2.45	0.6	2.6	0.05
0.1	1.8	1.35	0.45	0.05
0.05	12.95	0.7	1.35	0.1
0.05	4.8	2.7	0.55	2.2
0.15	1.2	0.85	0.1	3.9
0.4	2.7	0.2	0.3	0.1
0.25	0.2	0.25	0.05	0.15
0.3	3.55	0.1	0.45	2.2
0.1	5.2	0.05	2.65	0.9
0.05	5.95	1.65	0.05	0.05
0.15	9.75	0.05	0.15	0.05
0.15	11.75	0.4	0.65	9.65
0.1	0.05	0.9	0.1	0.2
0.05	0.4	0.05	0.25	1.6
0.35	0.05	0.05	0.85	1.65
0.05	2.75	0.55	1	7.35
0.1	21.8	1.05	0.4	7.6
0.9	0.2	3.55	0.7	4.8
0.3	0.55	1.6	0.6	1.25
0.1	5	0.85	1.85	0.15
0.25	2.35	1.55	0.55	0.65
0.3	4.25	0.05	0.05	6.5
0.05	0.35	0.15	1.05	2.6
0.15	10.75	0.2	0.4	0.4
0.05	3.45	0.05	0.25	0.4
0.5	0.05	0.2	0.05	2.3
0.15	5.8	0.2	0.05	0.8
0.2	5.4	0.15	0.2	0.1
0.1	18.55	0.25	0.05	0.05
0.1	2.7	0.55	0.2	6.2
0.1	1.65	0.05	0.55	6.45
0.15	0.05	0.6	0.35	0.9
0.4	8.5	1.65	1.05	0.15
0.05	0.9	1.85	0.75	3.2
0.25	0.2	1.6	0.2	5.95
0.15	0.05	0.3	1.25	0.9
0.1	0.1	0.95	1.75	0.05
0.05	0.5	1.2	0.05	0.1
0.1	5.95	0.55	1.45	0.15
0.05	0.05	0.65	0.2	2.7
0.05	1.6	0.35	0.4	1.8
0.05	3.1	1.3	1.15	0.15
0.45	20.35	0.8	0.75	5.7
0.35	22.05	0.05	1.65	1.85
0.1	4.75	0.4	0.2	4.35
0.3	0.55	0.05	0.05	1.05
0.05	4.1	0.55	0.05	1.95
0.05	0.1	0.05	0.05	6.8
0.05	2.1	2.65	1.65	4.75
0.25	0.05	0.05	0.25	1.1
0.4	1.3	2.8	0.75	1.2
0.3	1.8	0.65	0.05	6.35
0.15	6.3	0.4	0.45	1.15
0.05	2.05	0.05	0.5	0.05
0.1	5.25	0.45	0.85	1.4
0.15	4.1	4.35	1.45	0.1
0.05	5.15	0.45	0.45	0.3
0.15	7.15	0.35	0.1	4.55
0.05	1.05	0.05	0.05	6.6
0.1	9.25	0.05	0.35	1.6
0.25	6.1	0.15	0.65	1.6
0.1	0.3	0.05	0.1	2.2
0.25	1.95	0.65	0.15	1.65
0.1	5.2	0.95	3.5	0.1
0.1	10.2	3.35	3.45	2.45
0.15	3.2	0.45	0.3	4.25
0.05	3.3	0.8	0.6	3.25
0.1	0.1	0.6	0.2	2.4
0.1	0.05	0.35	2.45	5.45
0.1	5.15	0.25	2.3	3.4
0.1	9.4	0.05	1.05	4.45
0.05	0.25	0.75	0.95	3.55
0.35	0.05	2.7	0.25	0.7
0.2	14.45	0.85	0.4	0.85
0.55	4	0.85	0.5	0.45
0.1	1.65	0.9	0.35	0.45
0.1	0.2	0.05	2.85	0.05
0.1	0.15	0.8	1.4	0.45
0.15	7.75	1.45	0.05	1.55
0.2	0.1	1.85	0.6	0.15
0.3	6.3	0.55	0.95	1.35
0.1	0.15	1.5	0.25	0.05
0.1	0.65	1.4	0.05	4.25
0.05	0.15	2.5	0.1	1.75
0.05	1.7	0.1	1.7	0.7
0.05	4.75	0.3	0.8	0.3
0.1	0.1	0.05	0.85	4.6
0.2	15.7	0.05	0.7	0.05
0.05	0.15	1.2	2.65	0.4
0.05	10.6	0.2	0.25	5.05
0.15	3.8	1.1	0.85	11.3
0.1	1.45	0.05	3.1	9.1
0.95	0.4	0.2	1.05	0.95
0.05	0.35	0.05	1.05	1.35
0.15	0.05	0.1	4.9	7.75
0.15	7.85	1.6	0.1	2.5
3	0.05	0.8	0.05	0.1
0.05	0.05	4.15	0.05	1.2
0.4	0.7	0.05	0.25	0.15
0.05	7.35	0.2	0.25	0.15
0.15	11.15	0.25	0.05	10.3
0.05	0.6	0.6	0.25	0.05
0.15	0.65	0.9	0.7	0.9
0.3	0.05	0.45	0.05	5.9
0.3	6.5	0.95	0.6	2.3
0.1	5.15	0.1	0.8	6
0.1	0.35	1.4	0.1	1.1
0.25	0.35	0.4	0.05	4.95
0.2	11.35	0.1	0.15	4.95
0.05	0.05	0.05	1.1	2.25
0.15	0.05	0.05	0.25	6.95
0.05	0.65	1.7	1.75	1.45
0.05	1.7	0.95	1.6	2.95
0.2	14.45	0.05	0.3	0.15
0.05	2.65	0.05	0.1	3.75
0.2	7.05	0.05	0.3	2.2
0.25	1.55	0.2	2.2	0.1
0.1	0.05	0.05	0.85	1.9
0.05	7.7	0.55	2.55	0.75
0.05	16.15	0.1	0.75	5.5
0.15	1.7	0.3	0.4	3
0.2	0.6	2.65	0.4	3.9
0.15	1.6	0.45	2.6	2.45
0.05	3.2	1.9	1.05	0.3
0.05	0.65	0.05	1.95	2.35
0.15	0.2	0.1	1.65	0.35
0.05	0.35	0.45	1.25	2.4
0.05	3.05	0.05	3.55	0.45
0.25	2.3	0.9	0.05	1.95
0.1	0.05	0.05	0.4	1
0.15	1.75	1.4	0.1	1.75
0.05	0.05	0.4	1	0.6
0.1	1.65	0.55	0.45	1.8
0.55	9.2	0.05	1.95	2.4
0.05	0.05	1.05	0.75	0.75
0.7	1.25	0.15	1	2.1
1.05	1.3	2.15	0.15	3.75
0.05	0.1	0.7	0.2	1.85
0.3	8.8	0.05	0.05	2.45
0.1	0.1	0.1	0.3	3.4
0.15	0.75	0.35	0.1	2.55
0.25	2.95	0.8	0.15	6.75
0.05	12.65	1.35	0.75	1.65
0.3	0.1	0.95	5.35	0.05
0.05	0.2	0.05	0.05	0.05
0.1	15.2	1.1	0.45	4.2
0.7	5.35	0.3	1.1	0.2
0.05	0.05	0.3	0.7	1.25
0.15	15.75	1	1.35	3.45
0.05	6.1	0.15	1.05	0.7
0.65	6.6	1.1	0.1	0.2
0.1	0.2	0.15	0.15	0.05
0.05	7.05	1.3	0.7	0.05
0.1	4.7	0.75	1.2	0.05
0.05	0.6	1.8	0.05	0.55
0.05	1.55	0.5	1.65	4.5
0.15	0.05	0.2	0.05	2.3
0.05	2.15	0.3	0.05	0.05
0.1	0.2	0.05	0.95	9.6
0.2	0.15	0.65	3.85	0.15
0.2	5.6	2.05	0.05	0.25
0.1	5.25	1.65	0.4	1.75
0.1	0.9	0.75	0.05	0.75
0.25	3.3	0.5	0.3	1.1
0.3	0.3	0.05	0.05	0.55
0.35	8.95	0.25	2.1	0.05
0.05	0.05	0.05	0.45	9.45
0.25	8.9	0.35	0.2	0.2
0.1	6.15	0.6	0.9	9.05
0.15	14.15	0.05	0.05	1.15
0.05	0.1	0.45	0.05	1
0.05	0.7	0.1	1.8	5.4
0.2	6.1	0.55	2.75	0.05
0.15	10.2	0.05	0.1	4.6
0.05	6.6	0.05	2.05	0.1
0.15	11.15	0.9	0.45	0.1
0.05	0.05	0.05	0.75	5.85
0.1	0.1	0.6	0.1	0.2
0.1	0.15	0.05	0.05	0.05
0.3	2	0.85	0.15	1.3
0.05	0.15	0.05	0.95	0.8
0.15	15.05	0.25	1.05	0.05
0.2	20.15	0.45	0.9	2.1
0.05	3.6	0.25	0.4	0.05
0.1	15.1	0.55	0.55	2.3
0.1	11.4	1.05	0.85	1.7
0.65	0.05	1.75	0.25	4.35
0.05	2.75	4.45	0.05	3.75
0.2	0.05	0.1	0.6	2.9
0.25	0.1	0.7	3.1	11.75
0.05	1.3	0.25	0.05	6.15
0.1	2.65	0.95	0.25	5.35
0.2	10.55	0.05	0.05	2.65
0.15	2.85	0.1	1.7	8.35
0.05	3	0.05	1.2	0.05
0.15	13.25	0.05	2.05	1.05
0.05	10.4	1.7	0.5	4.85
0.1	5.15	0.05	1.35	0.9
0.15	3.9	0.05	0.05	2.75
0.25	0.05	0.05	0.45	2.2
0.15	0.1	2.35	0.4	4.15
0.05	0.1	0.65	1.65	3.4
0.05	4.85	0.5	0.85	0.05
0.05	17.35	0.1	0.05	0.05
0.1	2.6	0.05	0.25	2.45
0.2	0.05	0.05	0.4	0.05
0.05	4.1	1.3	1	3.25
0.05	0.05	0.05	1.35	1.5
0.2	3.35	0.55	0.3	0.05
0.05	3.2	0.05	0.75	7.4
0.25	0.75	2.1	2.8	0.05
0.25	1.05	0.05	0.4	0.95
0.7	2.4	0.15	0.05	2.15
0.15	6.7	0.15	0.1	0.05
0.05	0.05	0.15	0.7	0.05
0.1	12.5	1.1	0.1	1.05
0.65	14.65	0.05	0.05	1.65
0.1	0.1	0.6	0.25	1.35
0.15	6.3	0.35	1.45	0.55
0.1	0.1	1.1	0.35	2
0.05	2.1	0.45	1.15	6
0.1	6.4	0.25	0.7	0.85
0.2	4.7	0.05	0.4	0.75
0.05	10.3	3.75	2.05	0.05
0.1	0.05	2.25	0.45	0.9
0.1	0.85	0.4	0.8	0.25
0.1	0.3	3.05	2.35	2.3
0.05	0.1	0.05	1.7	0.95
0.65	1.1	0.05	0.15	0.3
0.2	0.2	1.35	1.8	0.05
0.05	0.05	1.05	0.8	2.2
0.05	2	0.15	0.05	0.2
0.25	0.8	0.1	0.45	3.05
0.1	6.7	0.05	0.15	2.35
0.05	2.15	1.25	0.05	0.05
0.05	0.05	1.3	0.7	4.9
0.1	2.75	0.05	1.2	0.4
0.3	11.95	0.9	0.25	0.35
0.2	2.55	1.4	0.6	0.4
0.2	6.5	0.5	1.15	0.45
0.1	12.5	0.45	0.05	1.3
0.15	3.75	3.65	0.05	0.05
0.05	0.35	0.45	0.15	0.25
0.05	5	2.5	0.05	0.1
0.15	0.5	0.3	2.8	0.7
0.1	5.2	0.1	0.3	2.2
0.05	0.05	6.1	1	2.6
0.05	16.4	0.65	0.1	1.75
0.1	4.6	1.35	0.45	1.85
0.4	2	2.6	1.15	0.75
0.45	1.45	1.85	2.2	0.9
0.55	5.85	0.3	1.85	3.35
0.5	0.05	0.85	2.35	0.4
0.3	0.05	0.05	0.1	0.15
0.2	0.05	0.15	2.8	5.4
0.3	7.85	1.35	0.3	0.05
0.4	8.45	0.15	0.15	1.45
0.3	7.15	0.05	0.05	4
0.25	5.8	0.6	2.65	0.95
0.05	4.8	0.95	0.7	2.65
0.2	0.05	2.2	0.35	3.2
0.3	1.5	1.25	5	5.75
0.1	0.75	0.15	0.7	1.95
0.25	0.65	0.55	0.65	0.25
0.05	10.5	0.05	1.45	0.55
0.05	1.4	0.95	0.05	1.35
0.05	8.75	0.1	0.1	0.55
0.05	0.1	2.9	3.1	0.05
0.15	9.8	0.7	0.65	2.15
0.05	7.85	0.55	0.65	0.85
0.1	16.1	0.05	1	0.05
0.05	0.95	0.55	0.35	2.25
0.1	2.05	0.05	0.05	3.15
0.4	0.05	0.3	0.4	5.45
0.05	0.25	0.2	0.95	0.8
0.25	4.5	0.05	0.75	0.1
0.05	5.75	0.35	0.15	1.2
0.05	4.05	0.35	0.3	1.55
0.15	0.85	0.15	0.1	4.85
0.1	1.05	0.2	0.25	1.25
0.1	11	0.05	1.1	0.05
0.25	0.2	0.75	0.3	0.9
0.1	1.45	0.1	1.05	1.3
0.15	0.1	0.05	0.8	2.85
0.1	3.45	0.1	0.8	0.1
0.05	5.6	0.05	0.95	0.2
0.05	0.1	0.05	0.7	1.5
0.25	1.3	0.9	0.55	0.05
0.5	3.9	1.9	1.3	0.05
0.05	1.35	1.05	0.4	3.45
0.15	1.95	1.2	0.05	0.95
0.15	0.4	0.05	0.05	0.05
0.1	0.05	0.05	0.05	1.7
0.05	0.4	0.3	0.35	1.3
0.05	2.05	0.15	0.3	0.85
0.05	9.25	1.2	2.3	4.95
0.2	0.05	2.2	0.35	1
0.25	2.55	3.4	1.65	3.75
0.25	13.15	0.15	1.15	9.05
0.1	2.85	0.1	0.85	0.05
0.2	5.55	0.75	0.05	1.95
0.05	10.1	0.15	1.7	9.8
0.05	0.05	1.45	0.65	0.25
0.05	1.85	0.55	1.65	1.1
0.6	1.15	3.35	1.85	0.7
0.1	0.05	0.55	0.05	4.8
0.2	8.15	0.05	0.4	0.85
0.05	6.6	2	0.05	0.05
0.1	0.05	0.2	0.1	3.2
0.05	0.25	3.4	0.7	3.4
0.05	0.5	0.25	0.1	0.1
0.15	2.3	0.3	0.45	1.25
0.2	8.65	0.05	1.3	2.1
0.15	1.2	0.05	0.05	2.15
0.55	10.15	0.15	0.45	5.55
0.15	23.05	1.65	0.45	1.5
0.15	7.35	2.35	0.95	11.35
0.05	1.05	0.05	0.55	2.1
0.5	0.85	0.35	0.25	0.05
0.1	2.55	0.5	0.2	1.1
0.4	8.15	1.75	0.15	9.1
0.3	0.5	2.7	6.15	1.9
0.3	0.4	0.5	1.25	0.1
0.1	0.2	1.05	0.05	0.85
0.1	3.3	0.5	2.15	0.05
0.05	5.95	1.35	2.8	1.4
0.3	9.8	0.05	0.85	0.1
0.4	3.6	0.15	1.1	0.05
0.1	0.7	1	3.6	0.05
0.05	30.95	0.85	1.25	0.65
0.1	1	0.2	0.5	2.2
0.2	1.5	0.95	0.05	0.15
0.25	0.15	0.15	1.3	0.1
0.15	3.9	0.15	3.4	4.25
0.95	0.2	1.4	0.4	1.3
0.1	2.9	0.1	1.1	13.25
0.1	0.15	0.35	0.25	0.4
0.3	0.05	0.2	0.5	0.9
0.15	3.45	0.15	2.55	3.65
0.05	7.25	0.1	0.05	7
0.15	1.6	1.25	0.7	1.2
0.05	11.75	1.2	0.7	1.45
0.05	2.75	2.1	0.1	6.45
0.05	0.15	0.1	0.3	0.7
0.1	1.55	4.45	1.5	0.35
0.1	1.4	1.75	0.25	15.75
0.05	5.4	0.7	4.3	1.3
0.25	7.2	0.2	0.7	0.05
0.05	0.05	1.35	0.85	3.55
0.1	0.1	0.3	0.05	2
0.05	0.25	0.5	1.9	3.95
0.25	10.35	1.3	0.05	0.7
0.2	0.05	0.05	0.05	0.05
0.15	0.75	0.45	0.25	2.6
0.15	4.8	0.05	3	0.75
0.3	10.4	0.1	0.05	3.65
0.1	9.1	0.45	1	2.35
0.05	5.35	0.65	1.7	0.75
0.1	0.05	0.4	0.15	0.05
0.2	0.05	0.2	0.35	4.8
0.1	1.05	3.05	1.5	0.05
0.1	0.1	0.05	1.25	2.25
0.15	7.6	1.45	0.6	2.35
0.2	4.45	0.05	0.15	6.75
0.05	0.05	0.1	0.2	0.05
0.35	1.4	0.5	0.5	0.85
0.05	3.75	0.05	0.2	0.2
0.05	1.45	0.45	0.95	4.6
0.15	0.75	1.5	0.05	2.9
0.1	0.15	0.2	0.65	3.75
0.05	5.15	0.05	0.15	0.5
0.25	2.15	0.05	0.05	7.9
0.1	6.65	1.35	0.2	0.3
0.1	7	0.3	0.25	0.05
0.15	2.9	0.05	0.05	2.6
0.3	10.65	0.4	0.55	4.85
0.1	0.05	4.25	1.15	5.2
0.05	0.1	0.8	1.05	0.05
0.3	0.1	0.15	0.3	1.8
0.35	1.7	0.05	1.2	6.95
0.15	0.6	0.2	1.25	1.75
0.05	0.2	0.35	0.55	4.15
0.05	1.5	0.2	0.5	2
0.05	7.25	0.8	0.1	0.1
0.05	4.1	0.3	1.75	1.3
0.05	3.35	0.55	0.05	0.15
0.45	1.25	0.6	2.4	0.05
0.05	4.55	0.05	0.75	0.25
0.05	6	0.1	0.55	4.35
0.3	0.05	0.6	0.6	7.25
0.15	9.7	0.55	0.1	0.1
0.1	5.05	0.5	0.75	1.25
0.05	11.45	0.7	0.5	0.1
0.05	0.15	1.25	0.9	0.8
0.05	2.75	0.8	1	0.35
0.2	0.1	1.1	1.1	0.15
0.05	0.45	0.05	0.85	1.2
0.05	4.65	4.9	0.2	0.05
0.05	0.05	0.15	0.95	0.25
0.15	6.3	0.45	0.25	0.05
0.05	0.1	3.9	0.05	0.65
1.1	0.05	1.35	0.35	0.1
0.1	1.1	1.15	0.15	3.35
0.1	0.15	0.7	0.2	0.25
0.35	2.1	3.3	1.45	0.55
0.05	0.7	0.4	0.1	0.1
0.1	3.45	0.05	1.55	0.2
1.5	0.05	1.2	0.05	0.05
0.05	2.25	0.9	5.45	0.25
0.15	5.45	0.85	1.1	0.2
0.05	2.75	0.45	0.1	1.35
0.5	6.05	1.55	0.05	1.3
0.1	2.4	1.05	2.4	3.5
0.35	6.1	0.05	0.1	5.3
0.05	2.25	0.1	1.2	0.8
0.1	5.1	0.35	0.15	6.9
0.1	0.25	0.95	1.1	16.4
0.2	3.95	0.05	1.1	2.25
0.05	0.05	2.1	0.05	0.25
0.2	0.1	1.5	0.4	2.35
0.15	16.85	0.55	0.15	0.1
0.05	0.25	0.35	0.1	1.35
0.05	8.4	0.05	3.05	1.4
0.05	0.9	0.05	1.65	1.15
0.2	2.2	0.05	0.2	0.1
0.2	5.35	0.6	1.55	0.05
0.05	0.2	0.05	1.65	6.6
0.05	1	0.1	2.3	0.3
0.05	14.95	0.05	0.35	0.05
0.2	10.15	1.35	0.1	2.85
0.15	0.35	1	1.1	3.75
0.05	3.3	0.1	0.75	4
0.15	3.65	0.05	0.1	0.1
0.4	0.05	0.15	0.05	7.6
0.2	2.5	0.1	1.65	0.05
0.1	2.35	0.5	0.75	0.4
0.15	0.05	1.25	0.05	1.15
0.05	0.05	0.85	1.1	0.1
0.05	8.85	0.05	1.6	6.35
0.05	0.3	0.25	0.7	1.1
0.05	0.05	0.6	0.05	1
0.35	0.5	0.65	1.8	0.05
0.05	1.15	0.05	3.55	4.2
0.05	5.85	0.1	0.05	0.2
0.15	7.6	0.9	0.85	0.8
0.05	0.05	0.25	1.05	1.05
0.05	4.6	1.05	2.9	12.2
0.05	2.95	0.4	0.9	4.75
0.35	3.65	0.85	0.7	11.55
0.05	10.15	0.05	0.3	0.1
0.35	17.6	0.55	0.9	0.05
0.65	0.35	1	1.85	8.15
0.05	1.95	1.7	1.1	2.25
0.2	1.55	0.15	1.25	0.2
0.1	9.7	0.55	1.3	0.4
0.1	0.95	0.05	0.65	1.75
0.25	0.1	0.6	1.2	0.05
0.4	1.65	0.15	0.95	3.55
0.1	3.05	0.45	0.1	0.05
0.25	3.85	0.75	0.4	5.1
0.15	1.35	1.2	0.05	1.15
1.3	7.75	0.6	0.2	2.85
0.05	5.35	0.05	0.75	0.1
0.2	3.35	0.15	0.05	0.45
0.45	0.45	0.1	0.05	0.55
0.6	6.2	0.55	0.55	0.05
0.15	0.15	0.85	0.65	7.4
0.1	0.2	0.2	1.5	1.4
0.65	1.6	0.75	0.2	0.05
0.05	1.5	0.55	0.65	5.5
0.25	1.7	1.4	0.7	2.4
0.25	0.6	0.35	0.7	0.05
0.05	4.3	0.05	0.05	2.05
0.05	8.7	0.05	0.85	10.2
0.05	1.45	1.4	0.35	0.1
0.25	16.8	0.05	0.5	4.1
0.2	0.6	0.05	1.3	0.1
0.2	0.1	0.2	0.2	1.25
0.1	1.65	0.05	0.85	0.8
0.25	22.5	0.25	0.2	0.05
0.25	0.05	0.65	0.2	1.8
3	0.8	0.05	3	0.95
0.05	5	0.75	0.05	0.4
0.1	0.05	0.95	0.15	0.1
0.05	2.55	0.15	0.05	2.65
0.1	3.2	1.6	1.6	0.05
0.1	9.85	0.95	0.55	0.1
0.1	0.05	2.2	0.6	1.05
0.05	6.05	0.3	0.05	4.45
0.05	6.9	1.2	0.25	5.6
0.2	9.95	0.05	0.15	1.2
0.4	2.7	0.1	0.55	0.05
0.1	0.15	0.1	0.75	0.05
0.1	0.2	1.7	0.05	0.65
0.05	0.9	1.7	0.05	5.2
0.55	8.5	0.05	2.25	0.05
0.05	1.15	2.4	0.75	6.65
0.15	1.15	0.05	0.05	0.2
0.2	0.05	0.7	0.25	0.15
0.05	5.75	0.45	0.05	4.75
0.3	0.45	0.05	0.2	0.9
0.05	0.9	0.35	2.65	0.75
0.05	0.05	0.85	0.6	0.35
1.45	0.05	1.95	0.65	2.5
0.35	0.8	0.35	1.7	3.4
0.1	17	0.8	0.25	4.1
0.1	5.05	0.2	0.45	1.3
0.05	4.2	3.05	0.2	1.85
0.05	1.05	0.05	0.55	0.45
0.15	0.1	0.95	0.25	0.1
0.15	8.5	0.25	0.8	4.65
0.05	4.6	0.1	3.5	0.6
0.05	0.1	0.1	0.05	3.75
0.05	3.3	0.25	0.15	7.85
0.05	0.2	0.3	1.9	0.25
0.05	2.4	0.2	0.1	0.05
0.05	0.05	1.4	0.35	2
0.1	4.85	0.05	0.2	0.85
0.1	9.05	0.25	0.25	1.05
0.05	2.6	1.6	1.55	0.05
0.05	1.05	0.05	1	2.5
0.2	7.5	0.05	0.1	0.1
0.05	1.2	2.15	0.05	7.75
0.1	6.65	1.3	1.1	2.75
0.05	0.65	0.05	0.35	4.4
0.05	15.95	1.5	0.95	2.3
0.2	1.5	2.15	0.55	0.1
0.35	12.9	0.1	0.2	2.75
0.05	0.05	0.3	2.3	2.9
0.3	0.2	0.2	0.3	0.05
0.1	4.2	0.15	0.85	0.2
0.1	16.05	0.75	2.15	0.75
0.4	5.9	0.1	1.05	5.85
0.15	0.05	0.7	0.3	0.2
0.25	0.05	0.3	0.8	1.2
0.15	1.55	0.9	0.15	1
0.1	0.05	0.05	1.15	3.6
0.05	0.05	0.75	0.4	0.05
0.1	5.55	0.45	1.65	4.65
0.35	0.1	0.05	0.5	9.1
0.25	7.2	1.4	0.55	3.75
0.05	3.5	0.05	1.15	1.1
0.1	3.05	0.05	5.1	0.1
0.2	0.05	1.1	0.3	0.2
0.3	4	0.75	0.7	1.95
0.15	0.05	0.65	0.35	0.8
0.05	2.2	1.15	0.4	1.15
0.05	3.45	0.15	0.15	0.15
0.1	4	0.05	0.05	4.95
0.2	0.1	0.05	0.05	1.7
0.05	1.7	3.55	0.25	0.95
0.1	0.1	0.1	0.25	0.05
0.1	6.2	0.05	0.05	12.5
0.05	8.5	0.35	0.05	0.05
0.2	2.55	0.5	1.4	0.1
0.15	1.1	2.25	0.75	5.2
0.05	0.05	1	0.7	1.25
0.05	0.85	1.45	0.35	0.1
0.2	4.3	1.55	0.05	0.25
0.05	0.8	1	1.65	0.1
0.05	15.05	0.05	1.5	0.3
0.15	4.1	0.15	0.85	5.5
0.05	0.85	1.65	1.95	0.15
0.05	12.55	2.05	1.1	0.95
0.1	4.15	0.45	5.3	2.3
0.2	0.5	0.05	1.7	1.3
0.25	2.5	0.35	0.15	6.2
0.15	6.95	2.05	0.05	3.7
0.15	10.25	0.3	1.15	0.85
0.05	0.35	1.05	0.3	0.9
0.35	2.15	0.05	0.4	8.1
0.05	2.05	0.25	0.55	1.2
0.85	1.3	0.45	0.15	2.55
0.15	2.25	0.05	0.2	0.4
0.05	5.75	0.05	2.55	16.65
0.05	2.15	0.4	0.5	0.5
0.35	0.1	1.15	0.05	1.85
0.1	3.45	0.25	0.4	2.4
0.1	0.25	0.95	0.65	4.6
0.05	7.65	0.7	2	5.9
0.1	0.05	0.8	0.4	3.35
0.05	7.55	0.1	0.25	2.75
0.15	0.05	4.4	0.35	4
0.05	14.1	1.45	0.1	3.3
0.15	7	0.05	0.7	2.3
0.15	1.4	0.05	0.1	0.35
0.1	2.05	0.2	2.2	4.4
0.1	0.1	0.3	0.6	0.95
0.1	14.65	0.05	0.05	1.25
0.1	0.05	0.05	0.3	4.75
0.05	4.6	0.75	1.4	11
0.05	14	2.05	0.7	1.3
0.15	3	0.5	0.1	10.05
0.05	0.05	0.35	0.95	0.1
0.15	3.15	0.95	0.6	0.4
0.05	0.6	0.5	1	0.1
0.15	9.55	0.05	0.3	6.65
0.1	0.05	2.35	0.05	1.95
0.35	0.75	0.45	0.05	0.15
0.4	7.25	0.45	2.95	2.5
0.1	2.65	0.85	0.7	0.35
0.1	5.05	0.35	0.2	0.1
0.1	2.05	0.35	1.3	1.6
0.1	0.2	0.55	0.1	0.05
0.05	0.05	0.3	0.05	1.4
0.05	6	1.85	0.9	1.75
0.2	1.9	0.6	0.45	2
0.5	0.65	0.4	0.25	1.6
0.25	0.05	0.25	1.05	0.2
0.05	19.1	0.9	0.05	0.1
0.05	1.45	0.9	0.3	9.75
0.95	0.9	0.85	0.05	8.6
0.05	2.7	0.05	0.65	0.35
0.1	16.75	0.05	1.5	1.6
0.25	0.55	0.3	0.8	2.15
0.1	0.95	0.05	1.3	1.35
0.05	6.25	0.3	0.05	0.85
0.2	2.35	0.1	1.35	4.85
0.1	12.95	0.8	0.15	5.35
0.1	1.85	0.05	0.75	2.25
0.05	0.95	0.55	0.7	0.65
0.4	4.6	0.45	1.6	0.85
0.1	0.3	0.65	0.2	0.35
0.15	0.05	0.75	1.3	0.7
0.5	0.05	0.15	1.45	2.8
0.05	1	0.4	1.35	2.9
0.05	22.25	0.05	0.05	0.2
0.25	12.6	0.05	1.1	6.65
0.1	0.75	1.6	0.2	0.05
0.1	0.05	0.95	0.25	1.75
0.5	0.15	0.85	0.5	5.2
0.1	5.85	0.75	0.1	1.75
0.1	6.35	0.35	0.55	2.15
0.2	0.45	0.2	0.55	3.45
0.05	0.15	3.5	0.7	0.2
0.15	0.15	0.45	0.4	0.05
0.2	4.45	0.75	0.05	0.45
0.05	3.1	0.15	0.3	9.75
0.05	5.6	1	0.2	0.05
1.05	0.1	1.85	0.3	5.25
0.05	0.05	1	0.05	4.45
0.1	11.5	0.05	1.05	2.3
0.15	1.1	1.2	1.25	5.25
0.25	0.05	0.1	0.05	1.45
0.05	0.7	1.25	4	3.65
0.2	6.25	0.1	0.75	1.95
0.1	2.3	0.05	1.05	7.3
0.05	0.35	0.05	0.35	0.1
0.15	0.5	0.3	0.2	0.1
0.05	17.05	1.55	0.7	0.95
0.4	1.15	0.6	0.2	4.1
0.15	3.4	1.65	0.7	4.9
0.45	4.75	0.85	1.2	0.05
0.05	15.25	0.7	0.3	4.95
0.55	0.05	1.4	0.05	4.7
0.05	4.75	0.7	0.85	0.85
0.05	1.4	0.15	0.1	0.7
0.4	4.85	1.5	0.1	0.05
0.9	1.1	1.7	0.65	0.2
0.1	0.05	3.9	0.75	3.8
0.05	3.1	0.2	0.1	0.05
0.05	1.35	1.6	0.85	1.85
0.5	4.25	1	0.05	1.7
0.55	0.05	0.25	1.4	0.75
0.05	4.45	0.1	0.3	3.6
0.5	1.6	0.1	1.05	0.05
0.15	0.5	2.05	2.8	0.05
0.05	0.15	0.65	3.15	0.1
0.4	7.3	0.25	0.15	0.15
6.9	3.6	0.8	1	1.1
0.05	2.8	0.75	0.95	0.1
0.1	0.15	0.55	0.55	0.1
0.75	0.05	0.05	0.05	1.85
0.1	2.95	2.65	0.6	0.5
1.15	3.2	0.05	0.45	2.3
0.1	4.4	0.85	0.1	2.9
0.65	4.85	1.8	0.05	1.1
0.1	0.35	0.05	0.05	0.75
0.1	0.05	0.35	0.15	0.15
0.15	0.6	0.05	0.8	5.75
0.1	2.55	0.1	1.95	0.9
0.25	1.75	0.35	0.35	7.55
0.35	0.05	0.8	2.35	0.8
0.15	2.8	0.05	0.65	0.05
0.4	0.05	0.7	0.1	1.9
0.05	0.45	0.85	2.5	5.6
0.2	4.85	2.4	2.4	2.55
0.05	8.7	1.25	1.45	7.9
0.1	1.6	0.05	0.9	4.85
0.05	6.35	0.05	0.4	8.85
0.05	0.2	0.85	0.2	1.55
0.05	0.4	3.65	0.05	0.45
0.15	4.8	0.05	0.05	1
0.05	0.15	0.05	0.5	4
0.05	6.35	0.6	0.35	0.2
0.15	7.45	0.75	0.2	0.15
0.3	0.1	1.2	1.7	2.45
0.05	5.25	0.25	0.95	1.55
0.25	1.1	0.1	0.15	1.15
0.2	5.3	2.1	0.05	3.4
0.05	1	0.15	0.05	0.85
0.1	1.85	0.25	0.55	0.4
0.15	9.6	0.55	0.35	0.75
0.1	4.9	0.25	1.95	0.35
0.2	0.1	2.55	0.25	1.55
0.1	0.05	0.3	0.25	0.05
0.05	0.05	4	0.75	1.2
0.1	1.75	0.05	0.05	5.35
0.25	2.45	0.65	0.8	2.85
0.05	3.8	0.95	0.65	8.8
0.1	0.05	0.05	0.85	3.9
0.15	8	0.05	0.4	0.1
0.05	3.15	0.05	2.35	6.7
0.1	1.15	1.8	0.05	0.15
0.2	1.3	0.7	1.2	12.3
0.2	0.05	0.9	0.85	0.75
0.4	0.45	0.85	0.1	2.6
0.05	14.2	0.05	0.15	0.35
0.2	10.4	2.2	0.1	0.3
0.05	0.05	0.6	0.25	0.4
0.1	2.2	3	0.2	2.85
0.15	0.1	2	0.15	6.95
0.25	2	0.95	0.6	0.75
0.05	0.65	0.05	0.35	0.05
0.2	7.5	0.15	0.35	0.1
0.15	0.1	2.05	1.95	0.05
0.65	1.5	0.05	1.1	0.05
0.05	3.6	4.5	0.15	2.45
0.05	2.2	7.15	0.25	1.65
0.15	0.05	0.15	0.4	0.15
0.2	0.05	2.6	0.25	1.15
0.4	1.3	0.85	1.85	1.7
0.05	0.4	1.35	0.15	1.4
0.15	8	0.1	0.45	0.4
0.05	2	2.15	0.4	10.2
0.05	0.15	0.05	0.6	1.45
0.2	0.8	1.95	0.35	0.25
0.05	1.75	1.7	0.2	1.8
0.05	0.05	0.2	0.8	0.05
0.05	9.15	0.05	0.2	5.45
0.05	0.4	1.35	0.1	1.45
0.05	0.05	0.25	0.8	2.55
0.15	0.1	0.05	0.05	2
0.05	0.75	1.05	1.05	0.35
0.1	0.2	0.05	0.45	0.05
0.3	0.4	0.2	0.2	2.55
0.05	6.4	0.05	0.05	0.25
0.1	0.55	0.25	0.35	0.05
0.05	0.15	0.05	0.2	0.05
0.05	1.6	2.2	0.05	0.4
0.05	5.9	0.1	0.05	2.9
0.1	1.75	1	0.2	0.05
0.05	4.05	1.6	0.65	0.05
0.1	12.4	0.55	0.5	0.5
0.65	3	1.05	0.7	13.15
0.1	1.9	0.8	0.2	0.1
0.05	1.85	0.1	0.25	0.35
0.05	0.05	0.05	0.05	2.35
0.15	1.2	1.05	2.1	0.25
0.1	3.1	0.85	0.15	0.35
0.1	5.6	0.7	0.55	0.15
0.2	10.95	0.1	0.65	0.05
0.3	1.95	0.4	0.6	3.35
0.2	5.45	0.05	0.05	0.9
0.1	0.05	1.45	0.25	7.45
0.3	9.75	3	3.2	0.15
0.05	2.1	0.5	1.15	0.05
0.05	0.1	1.25	1.3	1.4
0.1	0.05	0.15	0.3	0.7
0.1	0.1	1.05	0.4	0.05
0.1	0.35	2.05	0.05	0.1
0.15	4.85	2.35	2.3	1.3
0.05	0.85	0.2	0.95	1.25
0.35	4.8	0.95	1.45	0.05
0.2	3.2	0.05	2	0.6
0.15	0.45	1.35	0.75	2.95
0.2	3.7	2.6	0.05	0.1
0.15	0.1	0.95	0.15	5.85
0.15	4.15	0.35	1.5	15.35
0.15	6.75	0.05	0.05	9
0.05	10.1	0.05	0.05	2.55
0.1	0.05	0.05	0.8	3.95
0.1	0.5	0.05	0.05	0.2
0.25	5.15	0.15	0.2	0.1
0.15	14	0.05	0.05	0.1
0.15	4.95	0.05	0.05	1.85
0.05	0.35	4.45	0.6	8.9
0.25	0.05	0.6	0.45	0.05
0.05	8.45	0.35	0.4	0.15
0.55	0.1	2.1	1.05	9
0.05	5.45	0.05	0.65	3.4
0.2	0.65	0.3	0.1	0.25
0.15	0.15	0.2	1.1	0.35
0.15	9.8	1.55	0.05	0.1
0.2	0.1	0.15	1.05	4.1
0.1	0.15	1.95	1.6	0.05
0.05	0.05	0.15	0.25	1.1
0.1	21.6	0.2	0.45	0.05
0.25	0.05	0.15	0.15	2.9
0.15	2.55	4.7	0.05	2.05
0.3	13.9	0.35	0.05	0.15
0.05	5.4	0.7	1.15	0.75
0.35	0.15	0.45	0.1	10.3
0.15	4.55	0.35	0.3	0.6
0.05	0.95	0.35	7.35	7.45
0.9	1.1	0.15	0.05	11.45
0.05	3.7	0.2	0.75	0.25
0.15	0.6	1	0.05	0.85
0.05	0.05	0.25	2.05	0.1
0.2	3.5	1.05	0.15	3.05
0.1	0.45	0.05	0.2	1.4
0.1	4.2	1.5	0.05	0.55
0.05	0.05	0.5	0.2	0.6
0.15	2.45	0.3	0.3	5.2
0.25	43.2	4.3	1.1	6.45
0.2	1.45	1.45	0.5	0.3
0.05	0.1	0.65	0.15	3.7
0.25	0.2	1.55	1.75	0.65
0.25	7.05	0.15	0.05	1.15
0.4	11.1	0.8	0.55	4.8
0.15	0.05	0.6	1.1	6.65
0.15	0.95	0.1	4.25	3.95
0.15	1.3	0.65	0.15	5.9
0.05	1	0.4	2	0.1
0.05	0.05	3.3	0.05	2.8
0.1	2.15	0.05	0.05	4.55
0.2	2.7	0.1	0.75	3.3
0.25	0.1	0.1	2.45	4.8
0.05	3.7	0.95	0.05	0.1
0.1	2	0.05	0.55	2.4
0.1	5.9	2.75	0.05	0.85
0.05	0.15	0.05	0.2	4.05
0.05	0.3	1.25	1.1	2.7
0.15	3	1.35	2.05	1.8
0.4	8.55	0.6	1.7	0.05
0.05	2.05	0.2	0.05	1.5
0.3	13.85	0.25	0.15	1.5
0.05	0.05	2.15	6.2	0.05
0.35	17.3	4.8	1.55	0.7
0.05	0.15	0.25	0.2	1.9
0.4	14.2	1.15	0.25	0.95
0.1	9.6	1.95	2	5.85
0.05	1.75	0.15	0.6	0.05
0.15	0.05	0.05	0.65	15.35
0.4	7.75	0.15	2.5	1.35
0.05	6.7	2.05	3.25	7.7
0.1	24.15	4.25	1.2	0.05
0.2	4	2.75	0.05	6.65
0.1	0.2	0.05	0.8	1.1
0.2	2.8	0.05	0.1	10.2
0.1	4.3	0.05	0.05	1.65
0.35	0.35	0.85	0.4	0.35
0.05	0.05	1.6	0.05	1.5
0.3	0.65	0.25	0.1	1.1
0.1	0.05	0.5	0.15	0.1
0.1	0.1	0.7	1.25	4.1
0.1	10.4	0.5	0.05	0.95
0.45	0.25	0.15	0.75	0.05
0.25	7.05	0.05	2.45	12.55
0.2	14.3	2.1	0.1	0.05
0.3	0.15	0.35	4.1	1.85
0.05	0.05	0.5	1.35	0.3
0.05	3.9	0.05	0.05	1.9
0.05	1.6	0.05	0.05	2.2
0.35	3.95	2.05	0.15	1.25
0.2	9.9	3.7	0.05	5.4
0.2	0.8	0.15	1.8	1.6
0.4	0.2	0.25	0.5	0.2
0.5	4.35	0.05	0.75	3.1
0.4	1.55	1.35	0.35	0.8
0.05	0.8	0.05	0.35	0.95
0.15	12.65	0.05	3.4	0.05
0.15	10.1	0.2	1.3	1.25
0.1	4.75	0.5	0.4	4.6
0.05	22.15	0.15	0.2	0.4
0.1	6.85	2.9	0.1	7
0.05	1.05	1.2	0.15	0.15
0.1	0.1	0.2	2.55	0.85
0.15	9.45	1.4	0.85	0.1
0.15	0.05	2.85	1.5	1.35
0.05	1.65	0.2	0.05	0.4
0.05	0.1	0.15	0.45	0.05
0.05	0.05	0.6	0.25	8.15
0.25	1.55	1.6	1.7	0.05
0.5	0.05	0.8	1.3	7.15
0.05	1.5	0.25	0.45	1.3
0.2	4.4	0.05	2.7	1.95
0.05	1.65	0.05	0.05	0.05
0.05	3.2	0.15	1.1	1.4
0.05	11.5	0.05	1.8	2.8
0.1	6.7	1.85	0.05	6.85
0.45	2.95	0.05	1.95	2.15
0.1	0.15	0.05	0.2	0.2
0.1	1.1	0.4	1.2	0.5
0.05	2.5	0.1	0.1	0.05
0.2	10.75	0.05	1.4	0.9
0.15	13.05	0.3	1.55	2.6
0.15	5.2	0.7	0.3	0.45
0.15	4.1	3.05	0.95	0.1
0.15	2.65	1.05	0.85	2.35
0.2	1.7	0.15	0.25	8.8
0.05	6.05	0.1	0.1	2.65
0.15	6.55	0.85	0.25	4.8
0.2	2.35	0.05	0.5	1.4
0.3	0.15	3.3	1.15	0.05
0.3	3.6	4.05	0.8	1.4
0.05	2.4	0.35	0.05	1.1
0.05	3.45	1.25	0.55	0.1
0.15	2.05	0.35	0.3	2.3
0.05	1.05	0.05	0.4	1
0.2	0.2	1.35	1.35	0.15
0.15	1.15	0.8	0.5	2.6
0.15	4	3.5	2.35	9.05
0.05	8.35	0.05	0.65	0.05
0.05	0.1	0.05	2.5	3.25
0.15	0.05	1.55	0.3	5.4
0.45	0.8	0.15	0.45	0.05
0.95	1.55	0.3	0.4	3.2
0.05	0.05	0.05	1.45	0.05
0.15	1.35	1.8	0.1	0.3
0.05	0.55	1.6	3.55	0.55
0.1	0.85	0.1	0.05	1.95
0.05	4.6	1.2	7.05	2.25
0.2	1.15	1.15	0.05	5.35
0.1	1.45	2.7	0.5	1.2
0.1	0.05	3.15	0.6	4.45
0.1	0.5	0.05	2.5	2.15
0.2	2.75	0.65	0.3	0.1
0.35	25.95	0.9	0.4	0.05
0.1	1.95	0.1	0.05	0.05
0.25	0.35	1.2	1.1	4.45
0.2	0.1	0.05	0.4	0.55
0.05	0.15	0.1	0.05	1.1
0.05	0.35	0.05	1.5	1.45
0.05	0.7	0.05	0.85	3.3
0.15	10	0.2	0.35	1.45
0.05	2.1	0.05	2.4	5.35
0.05	9	1.25	0.25	5.15
0.3	0.7	0.05	0.05	1.75
0.05	0.05	0.6	1.45	4.7
0.2	1.2	0.4	0.1	1.15
0.95	1.6	0.9	1.15	0.65
0.05	1.2	0.1	1	0.8
0.2	0.1	2.85	1.3	2
0.15	0.05	0.2	0.05	3.05
0.1	6.85	0.7	0.8	0.9
0.2	0.3	1.75	0.55	0.3
0.3	2.15	0.65	2.15	1.3
0.2	0.15	0.35	1.8	3.85
0.15	0.1	0.3	1	0.05
0.1	0.05	2.65	0.05	1.6
0.4	1.9	0.95	0.35	0.05
0.05	1.85	0.1	0.3	4.4
0.2	0.05	0.05	1.3	0.2
0.05	11.9	0.3	0.05	5.15
0.4	1.05	0.15	0.35	0.45
0.1	2.15	0.3	0.1	0.1
0.1	0.05	0.45	0.4	1.95
0.15	3.4	0.05	0.05	5
0.05	2.8	0.7	0.35	4.7
0.15	1.35	1.05	1.9	6.25
0.1	0.05	1.95	0.65	0.95
0.45	0.7	0.1	0.65	0.7
0.05	0.05	1.4	1.8	0.1
0.25	1.6	0.85	0.25	4.85
0.05	1.7	0.1	1.45	0.15
0.1	13.25	0.25	0.25	2.1
0.1	4.85	0.15	0.65	0.45
0.2	1.6	0.65	1.7	1.95
0.3	2.85	0.15	0.05	0.05
0.1	2.95	0.8	0.05	0.45
0.1	0.05	2.85	0.3	4.2
0.15	4.05	1.95	1.15	0.1
0.05	3.95	1.95	0.35	0.05
0.1	0.65	0.35	0.1	0.05
0.25	0.3	0.7	0.95	0.1
0.1	8.4	1.05	4.35	0.9
0.15	6.4	0.05	0.2	0.15
0.05	0.05	1	0.5	2.85
0.05	7.35	0.1	1.15	0.1
0.05	0.55	0.05	4.2	2.05
0.6	1.75	1.35	2.25	0.35
0.15	10.15	0.05	0.2	0.05
0.05	6.75	1.9	0.1	4.2
0.1	0.05	0.05	1.65	0.05
0.05	1.25	0.05	1.4	0.6
0.1	0.05	0.3	0.6	0.1
0.25	0.7	0.45	0.3	0.65
0.05	6.15	3.5	0.75	0.85
0.05	2.45	1	0.1	0.2
0.2	0.05	2.95	3.45	1.75
0.15	2.15	0.4	0.05	0.75
0.1	0.05	0.85	0.75	0.05
0.1	0.1	0.1	0.4	8.4
0.15	0.05	0.05	0.35	0.8
0.15	7.5	0.3	1	0.1
0.2	1.05	0.3	0.1	2.65
0.05	0.45	1.2	2.05	1.5
1.25	2.55	0.05	0.3	0.85
0.05	4.05	0.25	1.4	7.85
0.15	9.8	0.4	0.1	5.7
0.05	0.05	0.1	3.45	0.2
0.25	0.5	0.95	5.8	4.4
0.05	0.35	1.4	0.1	0.05
0.15	0.05	0.2	0.1	0.05
0.1	1.15	0.7	2.1	2.9
0.45	0.15	0.1	0.25	3.4
0.2	3.9	1	1.25	2.65
0.05	1.65	0.65	0.3	2.5
0.35	0.15	0.4	0.35	5.05
0.05	0.1	1.35	2.6	0.75
0.1	0.1	0.65	0.2	3
0.1	18.85	1.35	0.45	6.5
0.1	1.8	0.95	0.8	1.15
0.05	0.55	0.35	0.05	1.05
0.5	0.05	0.05	0.2	11.5
0.05	0.3	0.5	0.05	0.35
0.05	17.95	0.1	3.1	0.4
0.15	1.55	0.25	0.05	2.05
0.05	14.75	0.35	0.05	0.15
0.25	3.75	0.35	2.35	0.25
0.2	0.55	0.1	0.7	4.9
0.1	1.3	0.35	1.3	2.35
0.1	13.25	1.8	0.65	6.05
0.1	0.05	1.9	1.55	0.05
0.1	2.9	1.9	1.15	6.6
0.05	0.75	0.1	0.15	0.05
0.1	1.95	0.05	0.2	0.35
0.1	0.35	0.1	0.5	3.55
1.55	5.05	0.45	0.5	6.2
0.35	0.05	0.55	0.05	7.45
0.15	2.55	0.35	2.65	0.5
0.15	8.45	0.2	1.65	0.4
0.3	0.1	1.25	0.85	5.85
0.05	1.1	0.15	0.1	0.05
0.35	0.1	0.65	0.45	4.15
0.05	0.05	0.55	8.1	0.2
0.05	3.05	0.4	1	0.55
0.05	0.05	0.05	0.45	4.4
0.2	0.25	0.65	0.35	0.8
0.1	2.5	0.8	0.1	0.7
0.1	2.25	0.15	2.15	0.05
0.3	3.75	0.35	1.1	0.05
0.15	1.45	0.7	0.05	0.05
0.05	3.05	1.35	0.3	1.2
0.05	2.25	0.05	0.4	0.15
0.1	0.1	0.7	0.9	0.75
0.1	2.5	0.4	1.4	1.15
0.05	0.05	0.45	0.35	0.5
0.1	2.25	0.15	0.3	0.05
0.05	7.2	0.45	0.85	1.45
0.1	17.15	0.2	0.35	0.05
0.15	6.2	0.4	0.5	2.5
0.25	8.7	0.25	0.1	0.35
0.15	0.15	0.1	0.4	4
0.2	0.2	0.1	1.15	3.9
0.05	5.3	0.05	0.3	2.1
0.7	4.15	0.75	1.9	3.15
0.05	34.25	1.75	0.25	3.15
0.1	2.15	0.05	1.9	0.4
0.1	10.55	0.7	0.05	1.6
0.15	0.05	0.4	0.5	0.85
0.4	3.55	0.45	0.45	6.05
0.3	6.8	1.05	0.45	9.25
0.1	7.3	0.2	2.3	0.4
0.1	19.45	0.15	0.6	1.4
0.05	1.2	0.85	0.95	0.05
0.05	9.45	0.05	0.45	0.7
0.05	0.15	1.6	1.6	2.1
0.05	2.7	0.6	0.05	0.35
0.1	2.75	1.2	0.9	0.05
0.05	11.2	0.4	1.05	3.35
0.35	3.55	1.2	0.35	0.1
0.2	0.15	0.1	0.15	1.6
0.55	0.05	1.1	0.55	1.25
0.1	0.15	1.55	4.65	2.8
0.05	4.3	1.05	0.25	0.6
0.1	0.35	1.55	4.65	0.25
0.05	0.1	2.15	0.05	11.85
0.1	1.35	0.35	1.65	0.6
0.05	3.4	0.5	0.05	1
0.1	4.15	3.6	0.25	3.7
0.05	9.95	0.65	0.3	2.95
0.15	6.3	0.2	1.2	1.2
0.05	7.15	0.05	0.05	1.05
0.1	2.6	0.35	1.2	0.15
0.25	5.6	2.3	0.2	0.05
0.05	0.7	0.6	0.8	0.05
0.15	0.35	0.95	1.15	3.95
0.05	10.5	0.6	0.7	2.7
0.2	0.05	0.75	0.25	0.05
0.25	3.6	2	0.55	1.35
0.05	0.05	0.1	0.05	2.6
0.2	3.5	0.4	0.6	10.35
0.1	4.2	1.45	1.55	0.1
0.05	0.2	0.05	0.4	0.9
0.05	0.7	0.05	0.45	1.6
0.2	11.7	1.15	0.2	0.15
0.45	5.2	0.5	2	0.05
0.2	10.3	1.25	0.75	7.05
0.05	7.55	1.45	0.6	0.15
0.05	22.35	0.65	1.3	2.3
0.1	0.05	0.3	0.5	10.1
0.2	0.25	2.3	1	3.65
0.4	3.95	0.55	0.75	0.1
0.1	3.3	0.05	0.05	1.25
0.1	0.15	7.55	0.05	1.75
0.1	1.55	0.05	1.95	0.5
0.05	4	0.65	1.6	7.15
0.1	0.3	0.05	1.5	0.1
0.15	0.15	1.45	0.15	7.25
0.2	5.45	1.85	0.5	2.9
0.3	0.2	0.7	1.2	4.05
0.15	0.05	0.65	0.65	10.5
0.05	0.05	5.8	0.1	1.35
0.05	6.9	0.95	1.45	0.8
0.1	1.65	0.05	0.2	5.15
0.25	0.75	0.4	1	0.5
0.3	0.65	0.7	4.1	0.05
0.05	1.45	0.05	0.5	5.75
0.15	3.1	2.15	0.05	0.15
0.2	15.55	2.45	0.25	0.1
0.15	2.25	1.4	0.45	2.7
0.1	17.1	0.2	1.1	0.05
0.05	8.7	0.05	0.1	0.1
0.1	14.75	0.1	1.25	1.5
0.05	0.9	0.25	1.1	1.15
0.1	3.3	0.25	1.35	10.5
0.1	0.4	0.35	0.1	0.05
0.05	1.9	0.05	0.35	3.6
0.15	4.3	1.15	1.25	0.05
0.05	2.45	0.15	1.5	0.05
0.5	0.2	0.85	0.2	1.65
0.05	6.7	0.35	0.4	1.1
0.1	6.85	0.9	1.4	0.4
0.35	2.25	0.8	0.7	0.1
0.1	0.65	2.1	0.1	0.05
0.2	0.05	0.3	0.8	0.5
0.15	0.05	0.6	0.1	2.4
0.25	0.05	0.05	0.8	2.6
0.15	6.05	0.05	1.25	1.5
0.05	0.1	0.05	0.05	3.9
0.05	5.45	0.1	0.15	4.95
0.1	6.6	0.1	0.45	0.35
0.05	0.05	2.8	0.05	2.7
0.15	1.8	1.1	0.05	8.55
0.05	1.85	0.35	0.95	0.1
0.15	0.55	1.6	0.45	0.05
0.05	0.05	0.15	0.05	4.4
0.3	2.4	2.75	1.95	1.7
0.1	0.05	0.95	0.1	0.2
0.1	2.9	0.9	0.25	1.3
0.15	0.15	0.8	0.1	0.35
0.2	0.05	0.05	0.45	0.55
0.15	3.8	0.05	0.6	2.4
0.15	7	1.4	0.2	6
0.15	2.65	1.4	2.05	0.1
0.1	0.05	1.8	1	1.25
0.05	4.8	1.95	1.6	7.7
0.25	8.8	0.9	0.1	0.05
6.2	6.55	0.05	0.05	0.55
0.05	3.6	1.75	1.25	3.75
0.05	5.05	0.55	3	2.45
0.1	0.1	0.05	0.05	0.6
0.15	0.1	2.4	1.7	0.05
0.1	0.05	0.05	1	2.4
0.05	0.2	0.05	0.35	0.1
0.55	4.1	0.05	0.1	4.7
0.15	19.8	0.95	2.8	4.9
0.4	1.45	0.1	0.8	0.05
0.3	13.45	0.2	2.05	3.75
0.05	1.2	1.35	1.3	0.1
0.1	17.1	2.55	0.3	2.7
0.3	3.8	0.45	0.15	0.05
0.05	25.65	3.2	0.7	0.45
0.15	5.85	3.65	0.1	4.9
0.4	13.2	2.75	1.4	2.3
0.05	0.05	0.5	0.35	3.05
0.15	4.9	0.45	0.05	0.05
0.05	0.05	0.2	0.5	3
0.05	0.05	0.35	1.1	0.05
0.05	5.2	2.85	0.2	5.5
0.3	0.2	0.05	0.05	4.2
0.1	2.8	0.05	0.05	2
0.2	0.05	0.05	0.1	4.45
0.05	0.15	0.05	1.9	1.6
0.05	1.15	0.4	0.55	5.2
0.05	0.15	1.45	3.25	7.9
2.8	0.9	2	0.2	0.5
0.1	0.6	4.25	1.7	2.75
0.1	0.35	0.65	0.05	0.05
0.1	11.8	2.85	0.85	0.25
0.7	0.2	0.05	0.1	0.1
0.1	6.25	0.1	0.2	2.95
0.3	1.25	0.15	0.4	3.85
0.4	12	0.1	0.5	0.9
0.05	0.25	0.05	0.25	0.05
0.05	38.2	0.15	2.5	5.35
0.05	0.35	0.55	0.85	1.45
0.05	1.05	1.25	0.05	6.25
1.45	2.9	0.15	0.05	1.9
0.25	0.1	1.25	0.6	4.55
0.25	3.05	0.05	0.05	2.45
0.05	2.85	0.5	0.15	0.95
0.05	12.55	0.55	0.3	1.75
0.05	3.35	1	1.1	1.9
0.4	1.4	2.05	0.05	1.85
0.05	4.85	0.05	1.3	0.45
0.3	2.85	0.05	1.35	1.15
0.1	0.15	0.5	0.15	0.2
0.1	8.6	0.2	0.8	0.05
0.1	1.35	0.1	0.15	2
0.05	1.2	0.65	0.55	4.95
0.1	0.2	0.1	0.5	0.75
0.05	0.1	0.1	1.1	0.1
0.1	2.75	1.25	1.05	4.1
0.9	6.45	0.35	0.5	4
0.05	0.15	0.15	0.75	0.45
0.1	4.55	0.85	1.05	4.55
0.25	7.8	0.55	0.05	2.35
0.25	0.1	0.15	0.4	0.05
0.1	0.05	0.55	1.4	0.2
0.1	6.3	0.2	0.15	2.05
0.1	1	2	1.3	0.2
0.05	0.35	2.75	0.3	1.85
0.1	0.1	0.45	0.15	1.15
0.25	0.1	0.55	0.55	5.05
0.05	0.05	1.45	0.35	1.8
0.1	0.25	0.05	0.25	8.35
0.1	6.1	0.05	0.35	10.2
0.05	9.25	0.25	0.45	0.05
0.05	0.3	0.2	0.1	2.25
1.4	0.3	2.5	0.25	9.45
0.2	7.3	0.85	2.1	0.3
0.35	14.05	1.3	0.05	0.45
0.05	11.4	0.15	0.45	0.5
0.1	1.6	0.2	0.75	3.2
0.15	0.05	0.05	1.9	0.05
0.05	4.15	0.05	1.9	0.5
0.2	4.35	0.65	0.7	2.8
0.05	0.35	2.2	0.05	0.6
0.6	2.55	0.05	0.1	0.05
0.6	0.15	0.65	0.4	0.05
0.1	12.8	2.1	0.05	0.2
0.2	0.8	0.3	0.05	1.25
0.05	0.05	1	0.45	0.05
0.15	1.1	0.6	1.05	3.9
0.05	9.85	0.05	0.4	3.95
0.1	0.75	0.05	0.45	2.65
0.1	7.3	3.2	0.4	7.05
0.05	0.05	0.85	0.05	7.35
0.15	2.6	0.45	0.6	3.35
0.05	0.05	0.45	0.3	2.95
0.1	0.2	1.7	0.05	0.2
0.25	0.1	1	1.1	1.5
0.15	0.45	0.35	0.05	0.05
0.1	8.6	0.05	1.9	0.05
0.05	9.9	0.15	1.55	12.25
0.05	0.9	2.2	1.3	0.05
0.2	0.1	0.05	0.75	1
0.15	0.2	0.1	0.2	9.6
0.1	4.55	1.85	0.7	0.8
0.05	12.45	0.05	1.05	6.9
0.15	1.5	0.15	1.65	5.9
0.25	2.85	0.85	0.3	0.05
0.45	7.65	1.05	0.05	0.85
0.15	0.4	0.4	0.2	0.25
0.15	0.1	0.2	1.25	0.05
0.1	0.35	0.45	0.5	0.8
0.15	14.45	1.3	0.45	2.8
0.05	7.4	0.45	2.65	3.35
0.3	0.35	0.65	0.1	0.4
0.05	0.05	1.15	0.75	6.4
0.05	2.15	0.15	0.35	5.95
0.15	0.15	1.15	0.15	1.65
0.1	0.2	0.1	2.55	3.3
0.05	5.5	0.15	1.1	3.8
0.25	3.05	0.1	0.05	5.3
0.2	4.05	0.9	0.55	0.05
0.1	0.05	0.4	0.1	8.35
0.15	0.65	0.05	0.15	0.75
0.15	0.15	0.2	1.6	7.55
0.05	0.1	1.95	2.4	2.95
0.15	0.1	0.2	0.5	9.9
0.05	19.4	1.15	0.45	7.75
0.05	0.05	0.3	3.45	2.95
0.15	1.7	1.2	0.05	8.1
0.05	0.05	1	0.05	0.05
0.1	5	0.45	0.15	0.1
0.05	0.1	1.15	0.4	7
0.3	0.1	0.1	0.05	1
0.2	0.8	0.25	0.6	2.9
0.15	0.05	0.15	0.8	0.95
0.55	3.1	1.45	0.15	0.55
0.35	3.55	0.7	0.05	0.7
0.15	4.45	1.05	0.45	1.1
0.15	17.6	2.65	0.7	3.95
0.4	10.2	0.25	0.1	0.05
0.15	1.55	3.5	0.5	0.5
0.1	0.55	1.65	0.1	0.6
0.05	0.65	0.2	0.05	0.35
0.05	0.05	0.1	0.1	0.05
0.15	1.1	0.6	0.85	1.1
0.1	7.45	0.05	1.5	1.45
0.05	8.2	0.05	0.6	17.2
0.05	1.85	0.05	0.5	9.15
0.05	0.3	0.1	2.15	3.8
0.05	0.05	1.45	1.1	0.3
0.4	7.65	0.85	0.2	0.1
0.15	0.1	0.4	0.05	0.2
0.05	2.15	0.6	0.1	0.9
0.55	1.7	1.3	3	0.05
0.1	5.1	1	0.3	6.9
0.1	10.15	2.05	0.15	0.05
0.1	0.05	0.95	2.2	2.9
0.2	12.8	1.35	0.35	3.1
0.2	0.55	0.65	0.1	0.15
0.05	0.05	2.95	0.1	4.5
0.15	0.4	0.05	1.6	0.8
0.35	2.55	0.05	0.85	0.25
0.1	0.05	1.95	0.5	3.15
0.1	4.35	0.05	0.05	0.7
0.3	6.85	3.25	1.55	3.7
0.15	2.2	0.1	0.05	0.3
0.15	11.55	1.35	2.25	0.05
0.1	2.75	0.1	1.75	0.05
0.1	10.4	0.05	0.25	0.55
0.1	2.4	0.15	0.15	2
0.25	8	1.1	2.25	8.45
0.25	0.15	2.35	0.1	2.6
0.15	0.05	0.3	1.25	0.6
0.25	0.15	2.05	0.05	0.55
0.2	0.05	0.4	3.15	0.85
0.1	1.35	0.75	0.5	2.1
0.7	3.5	0.1	1	0.3
0.1	0.35	4	0.05	4.2
0.05	0.05	1.2	1.8	2.55
0.05	1.9	0.2	1.35	1.55
0.8	3.2	0.15	0.45	4.15
0.05	0.05	0.25	0.05	2.5
0.05	0.05	2.15	0.4	0.15
0.2	1.65	0.05	2.15	1.25
0.25	0.2	0.1	0.95	5.3
0.1	15.3	1.95	0.05	0.1
0.05	4.1	1.15	2.35	0.5
0.2	0.95	1.05	1	3.25
0.15	1.65	1.15	0.65	0.7
0.45	0.05	0.55	0.1	0.05
0.05	1.85	0.2	0.35	2.2
0.05	1.85	0.45	2.7	3.5
0.35	7	0.65	0.05	5.1
0.1	4.35	0.6	1.35	5.95
0.35	0.95	0.45	0.05	0.85
0.05	5.05	0.15	2.1	1.2
0.25	4.6	0.05	0.15	4.15
0.3	0.05	0.05	0.1	0.55
0.05	0.95	1.5	1.4	0.05
0.6	0.6	0.1	0.05	1.35
0.05	0.35	0.05	1.3	0.05
0.1	2.2	2.1	1.3	1.25
0.05	0.05	0.3	1.6	3.6
0.25	1.15	1.05	0.15	0.15
0.15	0.45	1.2	0.1	4.45
0.15	8.75	0.5	0.05	0.15
0.2	1.65	0.95	0.25	0.05
0.05	1.45	0.05	2.25	0.05
0.1	5.2	0.05	0.1	2.65
0.4	5.15	1.15	0.7	0.2
0.35	0.3	0.05	1.25	0.9
0.05	45.25	0.1	2.05	5.45
0.05	1.55	1.2	0.25	3.4
0.25	0.75	0.1	0.15	3.85
0.05	0.05	0.4	0.05	3
0.1	20.2	1	1.4	1.3
0.15	1.95	0.75	0.65	4.3
0.05	2.25	2.6	0.25	2.95
0.15	3.35	0.5	0.15	1.6
0.15	0.3	0.95	1.1	1.1
0.2	4.3	0.7	0.6	3.1
0.05	9.55	0.1	0.55	4.85
0.4	18.3	0.5	0.05	0.1
0.05	0.1	0.35	1.6	6.4
0.1	5.05	1.2	1.7	0.55
0.1	1.6	0.3	0.05	0.25
1.8	1.95	0.05	0.1	4.75
0.1	3.5	0.35	0.25	0.25
0.05	3.7	0.05	0.5	0.5
0.1	0.4	0.2	0.05	3.55
0.1	4.25	0.1	0.1	0.05
0.05	4.7	0.2	0.2	8.55
0.55	4.05	3.6	0.2	0.05
0.05	10.8	0.1	0.05	3.35
0.05	2.4	0.25	1.65	3.05
0.05	0.15	0.95	0.2	2.9
0.1	0.05	1.45	0.1	1.25
0.05	3.6	0.7	2.2	4.6
0.05	0.15	0.85	0.15	2.05
0.1	1.6	0.55	0.4	0.65
0.05	4.1	1.65	0.35	0.8
0.15	0.1	0.05	0.05	0.85
0.05	0.05	0.1	0.25	1.6
0.05	0.7	0.05	0.05	3.35
0.1	3.1	0.5	0.65	0.85
0.3	0.15	0.45	1.1	0.05
0.1	8.85	0.15	0.35	0.1
0.15	8.6	0.45	0.1	0.95
0.25	20.35	1	0.05	3.7
0.05	0.7	0.75	1	6
0.2	9.8	2.2	2.1	0.7
0.05	1.1	4.2	0.1	0.55
0.1	0.1	0.65	0.05	1.7
0.4	3.55	6.35	0.6	1.7
0.05	3.3	1.15	0.55	3.4
0.1	2.8	0.4	0.1	2.3
0.05	23.05	0.1	0.9	4.75
0.2	12.6	0.15	1.25	0.4
0.1	6.75	0.05	2.85	2.7
0.1	0.1	0.35	2.65	2
0.05	2.9	0.15	0.1	2.15
0.25	5.65	2.2	0.2	1.1
0.1	0.2	0.2	0.7	0.25
0.15	1.25	0.05	2.3	0.6
0.15	0.1	1.4	0.35	1.15
0.2	6.7	0.3	0.7	4.85
0.1	4.3	0.7	1.55	1.5
0.1	1.25	0.7	0.65	1.75
0.15	29.05	0.05	0.2	2
0.05	0.05	0.05	0.25	0.7
0.15	6.8	1	0.6	4.25
0.1	1.3	3.3	0.25	0.05
0.3	0.05	0.35	0.55	1.75
0.3	0.05	0.05	0.1	1.6
0.1	4.4	1.35	2.7	4.7
0.05	2.2	0.1	0.2	1.65
0.25	0.05	1.15	0.05	5.2
0.2	0.05	0.65	0.85	0.05
0.05	17	2	0.1	2.8
0.2	0.4	1.75	0.05	0.05
0.3	4.1	0.05	0.5	2.15
0.25	4.25	0.2	0.7	2.35
0.1	0.9	0.75	0.85	4.7
0.05	0.05	0.15	0.05	0.1
0.2	4.8	0.15	0.5	4.5
0.6	0.05	1.2	0.35	0.05
0.15	2.3	0.5	0.9	1.6
0.1	0.05	1.3	1.25	4.15
0.05	6.7	0.7	1.85	0.25
0.05	7.8	0.5	1.05	2
0.2	4.65	2.1	2.45	0.15
0.1	0.05	0.2	0.6	0.05
0.15	0.05	0.2	0.25	4.1
0.3	1.35	0.25	0.3	6.7
0.4	0.9	0.15	1.3	0.05
0.3	0.05	0.05	0.2	0.5
0.1	5.8	0.35	0.15	0.1
0.05	0.45	0.45	0.15	0.2
0.1	0.05	0.05	1.1	2.65
0.65	8.25	0.05	3.6	2.95
0.1	0.05	0.15	0.05	5.55
0.1	1.3	1.55	0.1	3.85
0.2	0.15	1.65	0.35	0.55
0.05	1.55	1.1	1.1	0.95
0.4	7.3	1.25	0.05	0.1
0.25	16.25	0.55	1.75	0.05
0.2	4.15	0.45	0.2	1.6
0.05	1.65	1.25	0.9	0.05
0.05	3	0.95	0.05	0.1
0.25	4.15	4.7	0.55	6.4
0.35	0.75	0.25	1.75	0.05
0.1	7.15	0.05	1.85	10.6
0.1	3.75	0.05	0.7	3
0.15	0.05	0.85	2.05	0.15
0.35	6.1	0.1	0.1	0.75
0.15	0.05	2.1	0.1	1.2
0.2	0.5	1.05	3.15	1.45
0.1	1.1	0.55	0.8	0.95
0.2	2.85	0.1	0.5	0.1
0.05	2.25	0.1	0.1	8.1
0.05	2.35	0.05	0.05	0.05
0.25	0.05	1.15	0.2	0.2
0.05	0.05	1.4	0.45	0.1
0.25	3.2	0.15	1.1	3.4
0.05	2.65	0.05	0.05	0.1
0.15	0.15	0.05	1.3	0.05
0.2	6.6	0.55	0.05	0.15
0.2	0.15	0.75	1.65	1.5
0.3	5.8	0.05	1.4	0.65
0.15	3.2	0.95	0.05	6.1
0.2	7.55	1.05	0.05	1
0.35	4.2	1.6	0.7	6.7
0.05	0.05	1.8	0.05	11.8
0.25	12.85	1.2	0.5	0.05
0.2	2.4	0.05	1.2	2.9
0.1	9.4	0.45	0.05	0.05
0.5	3.1	0.05	0.2	5.85
0.05	0.7	2.9	1.65	6.1
0.25	3.15	0.05	0.05	22.6
0.05	0.7	1.4	0.95	1.75
1	5.3	2.1	1.55	2.2
0.05	6.8	1.05	0.75	9.2
0.1	0.1	0.2	0.9	0.05
0.85	17.25	2.3	1.8	1.75
0.15	1.15	1	0.35	0.45
0.05	5.45	2.45	0.15	6.3
0.05	2.65	0.05	0.55	3.05
0.05	6.7	2	0.15	0.1
0.2	0.7	0.1	0.05	5.45
0.25	12.5	2.2	1.05	0.9
0.35	5.15	1.65	0.7	1.55
0.1	0.05	0.05	0.35	0.5
0.05	1	0.2	1.05	1.2
0.1	3.1	1	0.85	1.5
0.1	0.3	0.05	0.6	4.65
0.15	0.55	2.75	0.05	1.25
0.05	9.4	0.05	0.1	0.6
0.2	2.55	0.3	0.1	1.4
0.1	0.15	0.05	2.05	0.1
0.05	4.5	0.05	0.05	6.5
0.05	6	0.5	0.9	1.1
0.05	0.75	0.05	0.15	0.25
0.05	0.65	2.05	0.1	2.2
0.2	3.6	0.1	0.05	3.6
0.05	0.3	2.95	0.25	1.65
0.05	0.85	2.6	0.6	2.1
0.4	4.2	0.55	0.15	0.9
0.05	1.75	0.05	1.4	17.85
2.85	6.65	0.4	0.15	0.05
0.25	8.1	0.3	0.05	0.1
0.1	0.05	0.55	0.1	4
0.1	0.8	1.65	0.15	2.95
0.15	5.55	0.6	1	1.1
0.25	0.05	0.15	0.05	0.65
0.15	2.6	2.2	0.25	5.75
0.2	5.8	1.8	1.5	4
0.1	8.3	1	0.55	0.05
0.2	1.55	1.6	2.3	2.15
0.2	3.55	0.1	0.35	8
0.2	0.05	0.85	0.5	0.05
0.1	2.25	0.35	1.55	9.5
0.1	9.1	0.5	0.2	5.4
0.1	17.05	0.7	1.3	5.6
0.35	3.8	0.55	1.2	0.15
0.05	0.1	0.05	2.7	14.8
1.15	6.9	1.3	0.15	0.55
0.05	0.1	0.2	2.15	1.7
0.05	1	0.1	2.05	0.25
0.05	3.5	1.7	2.65	3.05
0.1	5.3	0.3	0.15	0.8
0.15	0.15	0.5	0.3	0.75
0.1	1.1	0.15	1.7	5.65
0.35	1.05	0.1	0.15	0.55
0.25	0.55	1.7	1.3	3.7
0.15	0.3	0.25	0.05	1.9
0.05	0.7	1.85	1.1	5.15
0.3	0.7	0.15	0.25	0.45
0.1	4.45	0.35	0.3	7.25
0.1	2.55	0.55	0.85	4.2
0.2	0.4	0.15	0.55	0.4
0.05	0.15	1.85	1.15	7.45
1.4	1.05	1.25	0.8	3.6
0.15	0.25	0.5	1.5	1.75
0.2	0.05	2.8	0.7	2.75
0.1	0.45	3.9	0.7	5.3
0.05	0.05	0.55	0.8	0.05
0.05	1.1	0.55	0.05	0.65
0.05	3.5	0.1	0.2	5.8
0.1	2.2	0.2	0.4	8.15
0.35	0.05	0.55	0.1	0.15
0.1	7.1	2.15	0.1	0.05
0.2	0.5	0.2	0.15	0.05
0.05	5.7	0.3	0.05	0.05
1.1	0.2	0.05	1.2	5.65
0.15	5.8	1.7	0.25	6.85
0.2	0.1	0.05	0.15	3.95
0.05	0.05	0.45	0.05	1.8
0.05	1.55	0.85	2.9	1.35
0.05	0.05	0.7	1.95	11.3
0.05	12.4	0.55	1.05	2.05
0.1	0.05	5.9	1.65	1.1
0.65	0.3	1.3	0.1	0.05
0.3	0.2	1	0.2	0.1
0.45	1.05	2.25	0.55	13.95
1.9	19.05	0.05	0.05	0.15
0.2	8.8	0.35	0.15	1.75
0.75	0.65	3.5	0.6	0.05
0.05	7.85	0.3	0.45	0.55
0.05	29.15	0.45	0.1	5.7
0.1	11.15	0.45	0.2	4.05
0.15	13.3	3.15	3.75	0.15
0.35	0.95	0.55	0.8	2.95
0.05	3.9	2.8	0.5	1.05
1.6	0.25	0.15	0.2	0.05
0.05	0.25	0.3	1.55	4.15
0.35	2.6	0.6	0.05	2.8
0.05	0.05	0.15	0.1	0.2
0.1	3.5	0.65	1.55	6.85
0.05	0.85	0.1	2.15	0.05
0.25	12.9	1.5	0.15	0.05
0.25	2.45	1.4	0.55	1
0.05	9.5	0.35	2.4	0.05
0.05	0.15	1.5	2.05	0.35
0.05	3.2	1	0.05	0.1
0.2	0.1	0.85	1.55	0.7
0.05	3.65	0.45	2	2
0.05	0.8	0.45	1.1	0.05
0.2	7.85	0.1	0.85	0.2
0.1	4.65	0.95	0.3	3.55
0.2	5.15	1.75	1.7	0.05
0.15	0.2	0.45	0.05	1.25
0.25	1.6	1.5	0.05	2.6
0.15	0.05	0.15	0.05	0.05
0.2	0.15	0.05	0.85	0.15
1.2	4.45	0.5	0.7	0.85
0.05	0.1	0.1	0.25	0.35
0.25	0.55	1.85	0.25	0.25
0.1	0.05	0.85	0.4	0.4
0.05	3	0.75	0.65	3.45
0.05	5.55	0.55	0.35	2.85
0.1	0.1	0.35	0.15	1.2
0.05	0.05	2.35	0.15	0.3
0.05	0.05	0.05	2.2	2.6
0.15	6.75	0.35	1.35	0.05
0.1	9.35	0.5	0.4	3.9
0.05	6.8	2.55	1.4	2.6
0.05	1.45	0.1	0.05	0.1
0.2	0.05	1.05	0.05	0.55
0.05	0.05	0.1	1.8	0.05
0.05	4.45	0.8	0.35	2.6
0.05	9.4	0.05	0.45	0.05
0.05	3.15	1.35	2.65	1.7
0.25	4.15	1.4	0.85	7
0.05	2.7	0.95	0.15	1.75
0.1	0.7	0.1	0.2	9.4
0.05	1.85	0.5	5.6	0.05
0.15	0.05	1.8	0.65	1.55
0.05	0.25	1.55	0.85	2.95
0.1	1	0.3	0.45	1.45
0.05	1.35	0.75	0.6	7.15
0.1	9.8	0.3	0.25	2.15
0.05	0.85	0.5	0.05	1.55
0.05	5.75	0.55	0.15	3.55
0.15	16.8	1.05	0.7	0.05
0.15	0.1	0.1	4.15	0.8
0.1	0.95	0.4	0.35	1.85
0.3	3.75	0.35	0.4	0.6
0.05	4.75	0.6	0.05	1.25
0.05	3.5	0.1	0.05	6.55
0.05	0.05	0.65	0.45	4.3
0.05	0.15	2.35	0.9	1.55
0.35	0.1	1.1	0.95	1.7
0.15	15.45	0.15	2.25	0.2
0.05	1.55	1.7	0.6	0.9
0.6	2.6	1.7	0.2	0.55
0.15	10.25	0.15	0.35	4.05
0.05	9.15	3.1	0.55	8.1
0.15	0.7	0.95	0.25	0.75
0.1	0.1	0.75	0.35	9.2
0.15	0.05	0.1	0.45	2.1
0.15	1.35	0.45	0.2	0.1
0.35	1.95	0.75	2.25	0.1
0.05	0.05	0.05	2.4	2.65
0.25	1.55	0.1	0.4	4.8
0.05	0.5	1.8	0.6	0.2
0.15	3.25	0.05	0.6	0.15
0.7	0.05	0.6	0.15	3.15
0.05	0.1	0.7	0.25	4.9
0.1	0.15	0.2	0.4	2.6
0.35	1.3	0.6	0.2	0.1
0.5	8.5	0.3	1	7.9
0.15	0.8	0.15	0.3	1.85
0.1	2	4.35	0.35	1.35
0.45	4.9	0.85	0.2	0.15
1	13.6	0.3	1.7	7.7
0.05	6.65	0.45	0.05	1.2
0.3	1.4	0.35	0.2	0.1
0.05	0.05	0.7	1.15	0.05
0.2	4.05	0.15	0.15	3.3
0.05	2.95	0.05	0.6	0.25
0.1	2.6	0.55	1.8	0.1
0.1	14.75	0.35	1.45	0.1
0.05	2.8	0.65	0.6	0.35
0.25	0.05	0.05	0.1	2.15
0.45	13.1	1.75	0.7	0.1
0.5	2.15	0.1	0.15	10.4
0.15	9.05	1.45	0.1	7.3
0.2	0.1	0.05	0.15	4.6
0.1	10.25	0.25	0.1	0.05
0.5	7.95	0.65	0.25	2
0.05	0.25	0.55	2.55	0.05
0.4	2.2	1.2	1.9	2.4
0.05	17.85	0.05	2.5	0.85
0.25	9.95	0.35	1.2	0.65
0.1	4.75	1.35	2.4	3.45
0.5	1.1	0.4	2.15	3.25
1.1	0.05	0.7	0.7	0.05
0.45	4.75	0.55	3.25	1.95
0.05	0.8	0.2	2.45	0.45
0.25	0.05	0.05	0.1	1.05
0.1	0.25	1.05	0.05	0.05
0.2	5.7	0.8	1.95	0.75
0.2	2.75	1.35	1.3	0.1
0.05	0.15	1.25	0.05	0.35
0.2	4.75	1.2	3.5	5.05
0.2	4.7	1.6	0.5	1.5
0.05	1.1	0.05	0.1	5.9
0.1	1.9	0.05	0.1	1.95
0.1	0.15	0.1	0.75	0.05
0.05	1.15	0.15	0.5	0.3
0.1	0.9	0.05	0.3	2
0.1	0.1	0.05	0.1	2.15
0.3	0.25	1.4	0.4	1.05
0.05	10.55	0.4	0.35	11.55
0.2	11.3	0.75	0.55	0.65
0.05	0.1	0.2	1	3.2
0.1	1.05	0.15	0.5	1.7
1.7	1.8	1.55	0.2	1.05
0.15	12.85	1.2	0.25	0.1
0.05	0.4	2.15	0.15	0.4
0.35	8.2	0.3	0.05	0.15
0.3	2.75	2	0.1	0.2
0.15	0.55	0.15	0.95	0.05
0.05	1.3	0.15	0.2	0.2
0.05	4.65	0.75	0.65	0.1
0.3	0.65	0.55	0.2	0.7
0.25	8.25	2.15	1.35	0.1
0.15	19.75	0.05	0.05	2.15
0.2	3.65	0.05	0.1	6.7
0.05	3.9	0.05	0.05	0.35
0.05	10.25	0.05	0.75	2.05
0.1	7.25	0.05	2	0.1
0.1	0.05	0.35	2.25	1.4
0.1	4.85	1.75	1.25	0.1
0.05	0.05	1.15	0.9	0.1
0.2	5.45	1.2	0.2	0.35
0.95	2	3.1	0.25	0.05
0.05	0.8	1.35	0.05	3.65
0.3	0.05	0.05	0.3	1.65
0.15	0.05	0.6	0.25	1.25
0.1	3.95	1.4	0.25	1
0.95	0.05	0.05	0.2	1.15
0.2	7.1	0.7	1.25	0.05
0.05	15.45	0.45	0.1	0.3
0.1	5.2	0.1	0.1	2.8
0.15	2.8	0.1	0.05	2.05
0.2	15.4	0.05	3.2	0.1
0.35	1.6	0.05	2.65	2.9
0.15	1.4	3.6	0.05	1.3
0.05	2.4	3.2	0.2	0.2
0.2	0.2	0.5	5.35	3.7
0.05	1.45	0.8	0.05	5.65
0.05	1.45	0.95	0.4	2.1
0.05	16.45	3.25	0.25	7.3
0.3	0.1	0.05	0.05	3.85
0.4	0.95	0.55	0.45	3.7
0.1	3	0.05	0.05	0.05
0.6	1.65	4.3	0.6	2.5
0.1	0.75	0.9	0.75	0.05
0.15	0.05	0.6	0.1	0.05
0.4	2.8	0.1	0.45	0.75
0.05	0.05	1.1	0.2	5.95
0.75	0.05	0.3	0.6	1.9
0.1	9	0.05	0.1	1.4
0.05	2.45	1.65	2	0.05
0.4	9.1	1.75	1.25	1.55
0.55	0.05	0.15	2.25	0.05
0.1	1.65	0.05	1.3	1.25
0.2	0.45	0.7	0.05	10.5
0.1	11.15	0.15	1.15	0.05
0.1	5.8	1.3	0.5	0.45
0.05	0.05	1.65	0.95	2.55
0.05	0.6	0.6	1.15	0.55
0.15	9.95	0.5	1.7	0.95
0.05	8.6	0.05	0.3	6.75
0.05	5.45	0.25	2.05	1.25
0.15	2.6	0.05	0.2	0.45
0.35	13.1	3.4	0.05	0.05
0.25	1.8	3.75	0.4	0.05
0.25	0.05	0.05	5	0.05
0.05	9.2	0.05	4.1	0.1
0.05	0.4	0.05	2.55	6.2
0.1	0.1	0.1	2.2	2.55
0.1	6.7	0.05	0.35	0.15
0.05	5.1	0.95	0.1	2.7
0.05	16.75	1.25	1	0.2
0.15	1.7	0.2	1.05	4.75
0.1	0.65	0.05	0.65	0.05
0.05	0.7	0.35	0.05	6.6
0.15	8.1	0.1	0.1	7.9
0.1	2.4	0.05	0.7	3.25
0.05	0.15	2.65	0.75	0.75
0.15	0.45	0.55	0.15	6
0.1	8.05	2.05	0.3	0.1
0.4	2	0.05	0.1	0.15
0.25	0.15	3.35	0.05	1.55
0.05	2.15	0.2	0.5	1.2
0.15	0.65	2.8	0.4	0.5
0.1	22.95	0.55	0.1	4.7
0.25	0.6	1.35	0.9	0.05
0.15	10.7	1	0.25	1.05
0.15	6.7	8.8	0.95	3.85
0.05	0.85	1.55	0.15	3.1
0.3	0.05	0.25	0.6	0.85
0.1	0.05	0.05	0.05	3.2
0.25	6.7	0.15	0.05	2.65
0.05	0.05	0.8	0.65	2.8
0.1	1.8	2.1	0.55	1.65
0.05	9.7	0.65	0.15	0.1
0.1	5.9	0.65	1.6	0.9
0.15	0.05	0.35	0.65	0.6
0.2	4.4	0.5	0.05	2.25
0.15	0.05	0.1	0.55	3.45
0.05	0.3	0.7	0.15	0.1
0.05	3.75	0.2	0.05	3.65
0.1	0.2	0.65	3.95	0.05
0.05	13.9	0.4	0.1	0.1
[truncated: 16,642 more rows]

## Sheet: R1_3
GAP	AA	TA	CA	GA
0.25	5.95	1.65	0.15	7.35
0.1	3.6	0.05	0.3	0.05
0.2	12.55	0.15	0.15	0.15
0.25	1.05	2.2	1.65	6.6
0.15	0.3	0.05	0.8	2.15
0.2	0.05	0.55	0.7	5.9
0.05	6.3	1.05	1.7	0.15
0.1	4.95	2.2	0.25	0.4
0.2	0.05	0.25	0.9	8.85
0.25	5.85	3.3	0.35	0.05
0.05	1.3	1.95	0.05	0.35
0.15	5.2	0.05	0.15	15.35
0.2	7.1	2.65	0.4	5.8
0.5	5.05	4.8	0.4	5.85
1.15	1.1	7.35	0.55	0.3
1.2	2.5	1.2	1	0.15
0.05	6.35	0.05	1.05	6
0.15	6	0.25	1.2	0.45
0.45	5.4	0.05	0.6	0.85
3.8	18.4	5.25	0.05	0.8
0.05	5.7	5.75	0.6	1.65
0.05	3.7	1	0.95	0.05
0.15	8.35	1.15	1.8	0.15
0.05	24.35	0.55	0.1	0.1
0.2	1.2	3.65	2.35	7.15
0.05	5.6	0.7	2.8	0.05
0.1	5.25	2.8	1.15	0.5
0.2	7.6	0.6	1.2	1.8
0.1	1.25	0.45	0.75	4.85
0.05	14.6	0.45	0.05	5.85
0.15	0.95	0.95	1.65	0.1
0.1	0.95	0.3	1.1	0.95
0.05	4.2	0.1	2.3	0.05
0.25	1.85	0.95	1.75	1.5
0.05	1.6	1.25	0.75	0.35
0.05	10.65	0.25	0.1	4.5
0.05	9.2	2.85	0.8	0.3
0.15	2.1	3.4	0.1	3.55
0.05	4.4	0.6	0.4	9.2
0.75	0.1	1.3	0.1	1.6
0.05	2.1	1.15	0.3	1.6
0.1	5.65	0.1	0.05	1.55
0.15	2.55	1.1	2.7	0.25
0.3	0.25	1.9	0.35	1.45
0.05	4.3	1	0.1	2.9
0.1	6.8	0.25	0.35	2.9
0.05	5.6	0.05	1	0.1
0.1	9.9	0.05	0.2	1
0.15	0.4	0.25	0.15	0.6
0.2	3.95	1.6	0.75	0.05
0.25	5	0.05	0.4	5.45
0.1	0.05	0.9	0.15	0.95
0.1	0.05	3.75	0.05	0.85
0.25	0.45	0.1	0.35	7.5
0.05	1.05	1.15	0.1	7.3
0.45	0.05	5.15	0.85	0.05
0.55	0.7	1.3	0.5	2.9
0.2	0.1	0.1	0.65	0.05
0.05	0.05	0.05	2.75	3.15
0.05	1.3	1.35	0.5	2.3
0.4	0.05	0.3	0.05	2.9
0.55	18.85	0.1	0.5	0.05
0.25	4.2	0.1	0.05	1.25
0.2	2.1	0.05	3.25	1.45
0.15	3.05	2.2	0.3	1.05
0.15	11.75	0.05	0.3	0.1
0.35	1.7	0.85	0.45	5.9
0.5	8.4	0.05	0.15	0.05
0.45	9.5	0.05	0.25	3.45
0.15	0.1	0.05	0.05	3.2
0.5	0.65	0.05	0.05	2.65
0.15	5.05	2.7	0.05	3.65
0.05	3.3	0.05	0.35	2.1
0.05	12.6	2.55	0.05	3.8
0.05	0.05	1.1	3.55	1.2
0.15	13.85	0.2	0.1	4.15
0.15	7.4	1.6	4.2	1.55
0.1	27.25	0.25	1.15	1.25
0.05	1.3	0.3	0.1	0.35
0.1	0.1	3.2	0.25	1.3
0.15	0.45	3.95	0.2	0.75
0.05	4.75	0.05	0.95	0.85
0.15	6.25	0.35	0.8	5.4
0.1	5.5	2.5	0.8	0.55
0.15	0.8	0.05	0.95	0.15
0.2	3.65	0.05	0.2	0.1
0.05	0.05	0.3	0.1	2.35
0.55	0.55	0.6	0.65	1.25
0.05	5.6	1.3	2.15	0.1
0.05	0.05	0.25	0.85	1.6
0.05	9.8	0.05	0.8	0.1
0.2	7.1	1	2.05	2.45
0.05	0.45	0.35	1.9	6.05
0.15	1.8	1.4	0.55	2.05
0.3	6.85	1.4	1.4	0.35
0.1	0.05	1.15	0.05	3.35
0.25	0.15	1.45	0.05	0.25
0.05	3.9	0.2	0.35	3.05
0.05	0.05	1.95	0.4	0.05
0.2	9.6	0.05	0.35	0.45
0.3	1.65	0.85	1	0.05
0.15	2.05	1.95	0.25	1.2
0.05	5.5	0.05	0.05	6.5
0.3	3.4	0.55	0.45	0.65
0.15	7.95	0.1	0.1	0.25
0.3	10.5	1.25	0.4	0.65
0.05	0.05	0.1	0.15	1.65
0.3	0.05	0.1	1.4	0.05
0.35	2.3	0.15	0.05	5.65
0.05	0.95	0.7	0.05	0.95
0.15	4.65	0.4	0.55	0.3
0.05	0.1	2.65	0.45	0.9
0.05	3.05	0.1	0.05	0.2
0.05	16.15	0.1	0.15	1.3
0.15	0.05	2.65	1.25	2.05
0.45	0.8	0.85	0.15	2.35
0.45	4.85	0.4	0.9	4.9
0.4	0.75	0.4	1.2	6.25
0.1	0.05	0.15	0.25	0.65
0.05	10	0.15	1.7	0.4
0.15	8.4	0.05	0.1	6.65
0.05	6.4	1.4	0.1	2.9
0.15	2.95	0.15	0.15	1.2
0.05	0.05	0.75	1.85	2.45
0.2	1.1	1.05	0.25	1.9
0.1	0.05	0.3	0.6	2.95
0.5	5.45	0.05	2.2	2.95
0.05	0.05	1.45	0.1	6.5
0.05	8.1	0.5	1.9	5.8
0.7	6.9	0.4	0.15	0.05
0.05	0.1	0.75	4.55	6.35
0.05	0.05	0.25	0.2	0.05
0.2	11.35	0.85	0.05	3.85
0.1	10.55	0.45	0.05	0.35
0.25	0.05	1.3	0.1	0.05
0.05	0.7	0.1	0.1	0.2
0.2	1.6	1.35	0.15	3
0.1	0.1	0.45	0.05	0.05
0.1	0.05	0.6	0.05	5.7
0.05	6.95	1.05	0.1	0.05
0.15	3.45	0.65	0.4	4.85
0.05	0.05	0.25	0.3	0.7
0.1	5	0.5	0.05	3.55
0.65	0.05	0.4	0.6	3.2
0.05	0.3	1.35	0.15	0.05
0.2	0.05	0.8	0.35	2.85
0.1	11.95	1.55	0.65	0.65
0.25	1.75	0.75	0.05	0.2
0.05	4.7	0.1	0.1	0.95
0.1	9.65	0.2	1.15	8.4
0.3	12	0.7	0.05	1.55
0.1	1.5	0.55	0.55	0.05
0.1	0.1	0.45	2.1	0.05
0.05	4.4	1.75	0.2	0.45
0.05	0.75	0.05	0.6	0.05
1	10.8	1.1	0.55	3.6
0.2	6.2	0.35	0.35	0.75
0.1	0.15	0.35	1.05	3.8
0.05	5.25	1	0.05	0.05
0.2	5.75	0.35	1.1	1.25
0.1	3.65	0.25	0.25	0.05
0.2	6.35	0.7	1.95	3.9
0.1	1.45	0.2	0.05	1.3
0.2	6.35	0.45	0.2	7
0.05	0.05	0.05	0.4	5.95
0.1	8.05	5.7	0.15	2.85
0.1	11.5	0.45	0.2	5.2
0.1	0.05	1.05	0.45	0.65
0.05	3.75	0.05	0.05	0.4
0.45	2.5	2.8	4.45	0.05
0.15	14.6	0.55	1.65	3.95
0.25	3.1	4.15	0.5	1.9
0.15	11.95	0.05	0.6	1.35
0.25	4.15	0.1	0.6	0.15
0.05	6.45	0.45	2.05	5.25
0.05	3.3	0.75	0.15	6.4
0.05	1.4	0.1	1	0.65
0.1	0.05	1.25	0.1	1.65
0.15	0.95	0.35	0.5	5.95
0.1	5.4	1.65	2.3	4.9
0.05	0.1	0.05	0.55	0.55
0.05	1.55	0.05	0.75	1.65
0.05	0.55	2.65	0.7	0.6
0.1	0.8	0.05	0.15	0.9
0.05	0.1	0.4	0.2	0.1
1.65	1.25	0.3	0.05	2.85
0.25	1.3	0.05	0.35	0.55
0.05	0.1	4.4	1.35	1.45
0.05	7.85	1.45	2.35	1.35
0.05	9.25	0.6	0.1	9.6
0.15	4.1	0.05	0.05	6.15
0.05	0.05	1.05	0.1	3.65
0.1	0.3	0.4	1.55	3.15
0.15	4.25	0.95	0.05	3.75
0.05	6.9	0.2	0.85	3.7
0.15	5	0.45	0.1	3.05
0.4	7.9	1.5	0.05	0.05
0.15	1.65	0.45	0.35	0.45
0.25	15.4	0.1	0.1	5
0.15	12.8	0.65	0.05	0.05
0.25	4.2	0.05	0.1	0.05
0.05	5.75	0.5	0.45	0.8
1.65	2.45	1.05	0.1	3.55
0.1	0.05	0.2	0.85	2.4
0.25	1.65	1.2	2.25	0.35
0.05	11.3	0.3	1.65	3.15
0.05	4.3	1.8	1	1.05
0.05	1.7	0.35	0.3	0.1
0.2	1.95	0.2	1.5	6.2
0.25	11.3	0.25	0.75	0.55
0.05	0.05	0.7	0.45	0.4
0.15	0.05	0.25	2.4	5.45
0.05	1.25	1.35	1.7	0.25
0.05	1.8	0.35	0.75	0.6
0.15	8.55	3.15	0.35	0.95
0.1	0.1	0.8	0.3	2.65
0.05	0.05	0.15	0.6	1.5
0.05	9.8	0.3	0.15	0.3
0.15	1.15	0.8	0.85	0.05
0.05	0.35	1.2	0.4	2.1
0.05	8.4	1.6	0.2	4.1
0.1	0.05	0.1	0.55	3.35
0.2	1.45	1.5	1.6	2.9
0.05	4.8	0.1	0.55	0.05
0.05	0.2	0.1	0.1	0.05
0.1	0.35	0.15	0.15	0.05
0.05	6.05	0.5	1.1	9.95
0.05	13.85	0.1	0.05	0.05
0.4	0.55	0.6	0.1	5.35
0.35	0.2	0.05	0.4	2.9
0.35	2.95	0.05	1.15	2.8
0.4	1.7	0.3	0.35	4.9
0.1	1.65	0.2	2.9	8.8
0.05	0.05	0.4	0.05	1.85
0.1	6	0.1	0.75	1.75
0.25	0.05	2.35	0.05	2
0.05	0.05	0.3	0.55	0.05
0.3	9.3	0.05	1	4.2
0.1	0.15	5	1.15	2.9
0.15	0.15	1.05	1.9	1.65
0.05	8.1	0.1	0.15	9.95
0.15	0.05	0.45	0.85	0.35
0.05	0.9	1.9	1.7	2.5
0.05	0.05	1.35	0.1	1.25
0.25	1.25	0.1	0.35	0.25
0.25	0.8	0.05	0.75	0.15
0.05	8.55	0.85	2.15	0.85
0.05	8.95	1.2	3.2	3.6
0.25	1.2	0.1	0.3	0.1
0.15	3.5	0.8	1.4	5.25
0.05	3.5	0.25	0.2	8.6
0.15	1.4	5.55	0.2	10
0.2	1.9	0.15	1.2	0.65
0.05	0.65	2.45	0.55	3.35
0.1	7.85	0.1	0.05	0.5
0.25	2	0.05	1.85	0.35
1.35	4.8	2.3	0.9	2.65
0.2	4.95	0.3	0.6	7.15
0.1	0.05	1.15	0.15	0.55
0.05	0.05	2.05	0.8	4.8
0.15	0.05	0.65	2.45	2.8
0.3	0.05	2.35	0.05	1.25
0.05	1.75	0.05	0.25	2.35
0.5	0.3	0.55	2.6	2.95
0.35	4.1	0.05	1.25	0.1
0.15	5.75	0.35	1.8	0.05
0.5	0.05	0.8	0.85	4.45
0.2	1.95	1.25	3.5	0.35
0.6	5.85	0.05	4.4	0.05
0.25	0.05	0.05	1.45	3.2
0.05	1	0.1	0.1	0.05
0.5	1.6	0.55	0.1	0.5
0.1	0.05	0.05	0.4	4.8
0.15	13.6	0.45	1.2	6.05
0.05	1.75	0.15	0.05	7.7
0.05	1.4	1.35	2.05	0.15
0.05	0.05	1.7	0.85	0.1
0.05	0.25	1.45	0.05	0.05
0.4	3.7	0.1	0.05	1.75
0.05	2.8	1.05	0.25	0.15
0.05	0.5	1.65	0.65	1.9
0.15	1.1	0.05	1.2	3.15
0.2	2.75	0.55	0.45	3.6
0.15	0.05	0.5	1.8	0.05
0.05	0.05	0.1	2.4	1.7
0.05	10	0.05	0.25	3.65
0.1	14.6	1.15	0.6	2.2
0.4	9	1.1	0.25	0.6
0.5	3.9	0.1	1.65	3.15
0.1	0.05	0.35	0.1	0.05
0.3	1.75	1.3	0.35	3.85
0.05	0.85	0.4	0.4	0.05
0.15	0.9	0.45	0.2	1.25
0.3	1.05	0.8	0.75	1.15
0.1	3.4	0.55	3.75	10.25
0.05	0.25	1.25	0.05	0.1
0.1	0.05	0.85	0.1	0.05
0.15	3.95	0.15	0.15	0.05
0.1	0.05	0.95	0.15	6.8
0.05	0.5	0.1	0.6	2.25
0.1	1.1	1	0.4	2.05
0.3	2.05	2.45	0.4	0.5
0.05	1.45	0.1	1.5	2.15
0.05	1.4	1.3	0.95	4.85
0.05	0.05	0.9	0.45	0.55
0.1	0.15	0.75	0.6	1.25
0.05	3.15	0.05	0.3	1.65
0.1	1.35	0.05	0.9	1.85
0.1	0.1	1.25	1.45	1.95
0.25	22.45	0.65	2.3	0.4
0.05	0.55	0.4	0.8	0.4
0.15	0.1	0.65	0.1	7.05
0.25	1	0.2	1.9	0.05
0.05	0.1	1.65	0.05	0.25
0.25	2.8	0.35	1.6	5.25
0.25	7.6	0.05	0.35	0.2
0.15	9.6	0.3	0.5	1.2
0.15	4.05	0.05	0.4	0.55
0.2	4	1.35	0.2	5.1
0.15	0.15	0.05	1.6	0.1
0.05	6.15	0.1	0.05	0.05
0.4	5	0.35	0.35	2.15
0.15	2.8	3.25	0.25	0.05
0.1	7.4	0.7	2.55	0.75
0.6	2.35	0.05	1.65	7.6
0.05	5.25	0.7	0.05	0.05
0.25	0.2	3.3	0.75	2.9
0.05	4.15	0.05	1.25	0.95
0.1	4.45	0.05	0.05	1.95
0.5	0.95	0.2	1.15	1.05
0.05	9.45	1.9	0.2	8.6
0.05	8.8	0.25	0.3	0.35
0.2	5.85	0.05	2.55	5.15
0.25	2.15	0.95	0.6	0.1
0.2	0.05	0.05	0.05	1.3
0.05	4.25	0.05	1.3	0.35
0.05	1.05	0.35	1.65	0.05
0.1	3.3	3.1	1.45	0.05
0.1	7.1	0.1	1	2.95
0.15	10.85	0.05	0.05	0.2
0.05	0.5	0.55	0.35	1.15
0.1	1.1	0.9	0.7	0.45
0.25	1.75	1.2	1.65	3.85
0.05	0.5	0.3	0.05	2.7
0.05	9.45	0.8	0.4	3.15
0.15	7.85	3.2	2.9	0.05
0.2	10.2	2.2	0.5	4.9
0.05	0.05	0.1	0.2	0.8
0.15	0.5	0.35	0.15	4.8
0.3	1.3	1.9	0.85	0.9
0.05	6.55	0.15	0.55	3.15
0.05	0.35	0.05	0.05	2.1
0.5	3.6	2.45	0.3	0.2
0.05	0.2	2.35	0.45	0.3
0.05	12	1	0.95	2.5
0.05	0.15	1	0.7	5.2
0.3	4.8	0.05	0.65	0.05
0.1	0.95	0.05	0.05	0.4
0.15	3.95	0.9	0.15	0.55
0.75	2.5	0.05	3.3	3.8
0.05	9.95	2.4	1	1.2
0.05	11.85	0.35	1.05	3.95
0.15	0.05	0.2	0.1	0.7
0.15	1.7	1.45	0.3	0.5
0.05	0.35	2.4	0.5	0.15
0.35	2.85	0.05	0.05	2.85
0.15	1.5	1.8	0.2	0.05
0.05	0.85	0.85	0.4	0.05
0.1	3.35	0.05	1.05	0.15
0.05	23.05	0.2	0.05	0.05
0.05	15.85	0.3	0.1	6.4
0.1	2.05	0.3	0.25	1.65
0.05	9.75	0.9	0.1	5.4
0.15	2.6	2.75	0.65	0.05
0.25	6.9	0.6	0.05	0.1
0.25	0.2	1.55	0.4	1.6
0.05	2	1.4	0.6	3.3
0.05	7.2	0.05	0.6	0.05
0.1	14.4	0.3	0.8	0.75
0.45	0.3	1.2	0.1	0.05
0.05	1.5	0.1	0.2	1.55
0.05	3.1	0.05	0.5	7.1
0.2	0.05	0.05	1.45	0.55
0.35	0.35	1.1	1.8	4.25
0.05	4.85	3.2	0.4	0.1
0.05	4.9	0.75	0.05	0.05
0.25	8	3.7	0.7	0.65
0.1	0.1	2.5	0.05	4.65
0.05	0.05	2.95	0.15	1.6
0.1	0.05	0.8	0.35	0.5
0.2	8.95	0.05	0.55	0.15
0.1	2.3	1.9	0.4	1.5
0.2	3	2.05	1.1	3.1
0.1	0.5	2.2	0.6	1.25
0.1	6.7	0.05	0.25	1.25
0.1	6	1.05	0.05	0.6
0.2	8.3	0.25	0.1	2.35
0.15	3.9	0.05	0.65	0.1
0.1	1.3	0.6	0.45	5.5
0.1	0.05	1.35	0.65	4.35
0.05	0.8	0.7	1.4	0.3
0.2	9.15	0.05	0.05	2.6
0.1	4.4	0.4	0.35	0.5
0.1	5.6	0.05	0.15	0.25
0.05	0.05	1	0.7	1.1
0.2	0.05	0.2	1.05	1.2
0.2	0.15	3.1	0.3	1.25
0.35	6.25	0.15	5.25	1.9
0.05	2.75	0.55	0.55	3.8
0.35	6.35	0.05	0.25	6
0.1	3.8	2	0.25	0.25
0.15	11.25	0.3	1.15	7.55
0.05	1.9	0.05	0.45	0.05
1.5	3.05	0.35	1.05	6.55
0.2	6.15	4.35	1.05	3
0.1	3.6	2.85	3.2	1.1
0.05	0.1	2.1	0.5	0.85
0.05	0.05	3	1	0.5
0.05	0.35	1.1	0.85	3.5
0.05	5.95	0.95	4	2.3
0.05	17.6	2.05	0.35	3.6
0.05	3.5	0.15	0.25	10.85
0.05	6.9	0.8	0.6	0.6
0.05	30.3	0.95	0.65	1.35
0.2	0.05	0.05	1.95	3.6
0.05	0.3	0.6	0.15	1.05
0.05	7.05	3.5	2.05	0.1
0.1	0.75	1.65	0.4	0.15
0.05	14.95	1	0.05	0.4
1.7	9.1	0.05	0.4	5.35
0.05	4.9	0.6	0.15	0.05
0.2	1.25	0.2	0.4	0.05
0.05	4.05	0.75	0.65	0.15
0.15	2	2.3	0.1	0.75
0.75	5.1	1.3	0.1	2.45
0.05	3.85	0.15	0.25	0.25
0.1	0.05	4.2	3.2	4.55
0.1	0.2	0.5	0.05	10.55
0.1	0.05	0.45	0.8	0.4
0.25	0.4	0.7	0.85	2.9
0.05	0.1	0.1	0.25	8.95
0.05	0.1	1.35	0.2	3.2
0.15	0.45	0.1	2.6	7.7
0.05	13.8	2.45	0.55	8.45
0.1	2.8	0.05	0.35	4.05
0.1	3.25	0.05	0.15	0.05
0.55	8.95	1.2	1.15	2.5
0.35	0.05	2.35	0.35	0.05
0.2	3.55	1.95	3.95	0.35
0.2	0.6	0.35	1.2	1.15
0.15	13.65	2.25	0.8	2.75
0.1	7.55	0.1	0.55	1.85
0.05	13.25	0.05	0.25	2.15
0.15	0.05	0.05	0.45	0.55
0.05	0.05	2.5	0.1	0.2
0.1	4.75	1.75	0.1	0.05
0.25	0.35	2.1	0.1	0.35
0.05	3.2	0.05	2.7	0.5
0.25	19.3	0.75	0.25	2.3
0.1	0.1	0.15	1.15	0.4
0.55	6.2	0.05	0.25	0.05
0.05	0.6	0.6	5.7	2.25
0.2	1.9	0.1	1.7	0.15
0.1	4.2	0.6	0.1	3.3
0.4	2.35	0.3	0.05	0.05
0.05	5.85	1.5	0.1	4.95
0.2	0.05	0.15	1.75	9.45
0.05	0.1	0.05	0.9	0.55
0.1	19.85	0.25	0.55	2.65
0.05	2.3	2.5	0.5	5.65
0.2	0.35	1.2	1.75	0.25
0.05	0.25	1.3	0.25	2.95
0.2	3.55	0.1	0.05	0.55
0.2	6.45	0.1	0.75	3.55
0.95	4.05	0.05	0.05	1
0.05	6.9	0.05	1.55	0.15
0.15	0.15	0.4	0.05	0.2
0.3	6.9	1.15	1.45	0.55
0.15	0.05	0.1	0.2	0.3
0.1	2	1.35	0.05	0.5
0.05	0.15	0.6	0.05	5.5
0.1	2.35	1.85	0.6	0.4
0.05	2.9	0.85	0.65	0.7
0.05	2.9	3.7	0.7	0.2
0.05	12.35	0.6	0.7	0.05
0.1	1.75	0.1	2.3	0.1
0.1	0.05	0.05	0.15	1.85
0.5	9.6	0.4	0.3	0.1
0.3	2	3.2	2.65	0.1
0.15	2.7	0.6	1.7	3.2
0.1	10.5	0.25	0.25	9.8
0.1	1.2	0.05	0.3	2.4
0.1	6.7	0.05	0.05	3
0.15	0.3	0.05	0.5	7.85
0.05	12.1	0.8	0.05	1.25
0.5	1.5	1.15	1.45	0.4
0.15	1.7	0.05	2	0.3
0.25	0.1	0.05	0.3	1.45
0.2	2.2	0.5	0.05	1.55
0.25	7.4	0.05	0.2	1.2
0.15	0.05	0.55	0.2	1.5
0.05	8.2	0.05	0.1	6.2
0.05	0.45	0.7	0.15	1.8
0.3	7.7	0.25	0.4	1.75
0.1	0.5	2.05	0.35	3.5
0.15	2.5	0.65	0.05	4.2
0.1	0.1	0.05	1.35	0.15
0.05	6.25	1.2	0.1	0.6
0.05	15.75	0.4	0.85	1.5
0.05	12.3	1.6	0.35	4.4
0.15	2.55	2.65	0.35	0.1
0.15	0.1	2.1	0.3	3.55
0.5	0.4	0.1	0.2	0.95
0.1	4.5	0.35	0.05	1
0.1	4.4	4.1	0.2	3.15
0.05	4.6	1	0.1	0.05
0.1	11.45	1.8	0.55	0.05
0.05	1.65	0.35	0.25	0.75
0.25	0.3	0.05	0.9	5
0.1	2.2	0.55	0.1	1.65
0.2	0.05	0.45	0.3	0.3
0.05	3.05	0.35	0.3	7.3
1.45	0.15	0.25	0.25	0.85
0.15	0.25	0.75	0.35	3.05
0.25	2.95	1.85	1.3	0.2
0.05	0.1	1.2	0.05	14.35
0.05	0.95	0.15	1.45	0.05
0.1	2.2	1.8	2.15	0.15
0.05	0.05	1.9	0.1	10.15
0.05	3.3	0.15	8.5	4.9
0.1	2.4	0.2	1.55	0.05
0.05	0.05	0.05	1.55	1.1
0.1	5.5	0.25	1.3	0.05
0.05	9.65	0.1	1.15	1.8
0.05	0.25	0.5	0.1	5.45
0.05	0.15	1	0.1	1.2
0.25	4.75	0.25	0.7	0.45
0.1	0.1	0.3	0.55	2.2
0.05	5.7	1.3	0.75	1.95
0.05	0.65	0.45	0.4	0.6
0.05	2.9	0.05	0.05	0.3
0.05	2.1	0.05	0.35	2.35
0.05	2.85	0.05	0.25	0.85
0.3	0.6	0.25	4.6	2.25
0.05	0.1	3.3	0.05	2.2
0.35	1.65	0.35	0.05	1.55
0.05	0.05	0.6	0.6	6.85
0.15	0.6	1.75	1.25	1.3
0.15	0.4	0.5	0.35	3.3
0.05	0.1	0.35	2.3	2
0.1	7.1	0.55	0.05	0.15
0.2	6.6	2.6	0.1	0.4
0.05	0.05	0.1	1.25	0.35
0.05	8.2	0.45	0.8	0.9
0.45	0.2	0.05	0.3	5
0.2	1.3	2.1	2.55	1.7
0.05	0.2	0.4	1.8	0.05
0.05	0.95	0.85	0.25	1.15
0.05	10.05	0.2	0.9	3.15
0.3	1.45	1.55	1	2.95
0.25	0.85	0.75	0.15	11.05
0.05	2.2	0.05	0.5	1.65
0.05	1.7	1.25	0.35	4.2
0.15	0.05	0.4	1.45	0.9
0.25	1	0.75	0.6	4.75
0.05	6.4	1.1	0.05	1.45
0.15	0.05	0.25	3.15	4.05
0.15	0.2	0.1	0.1	0.85
0.1	4.55	0.75	0.7	0.05
0.25	6.8	2	1	0.05
0.1	1.7	0.2	0.5	2.35
0.05	3.75	0.8	1.6	0.1
0.35	0.1	0.45	0.25	0.2
0.05	2.15	3.6	0.1	1.4
0.05	0.15	0.05	2.65	2.15
0.25	0.05	1.1	1.3	1.7
0.05	6.8	0.05	0.8	4.9
0.1	5	0.85	0.1	2.3
0.3	2.5	0.1	1.6	7.85
0.45	0.65	0.8	0.1	1
0.35	1.5	0.1	3.6	0.05
0.35	2.9	0.75	4.4	0.7
0.05	4.85	0.1	0.15	3.15
1.5	7.2	2.4	0.2	0.3
0.55	7.2	1.15	0.1	2.05
0.1	3.35	1.5	1.7	1.4
0.45	2.55	1.55	0.05	1.7
0.15	1.5	0.55	0.55	2.55
0.05	10.75	0.1	0.3	3.7
0.05	0.05	0.05	2.2	0.75
0.05	3.1	4.85	1.85	0.2
0.15	0.1	0.05	0.6	2.3
0.15	1.2	0.3	1.1	2.1
0.2	11.8	0.8	0.8	0.05
0.1	0.05	0.2	0.25	5.05
0.1	6.65	5.9	0.65	5.3
0.05	1.35	0.05	2.1	4.95
0.05	4.55	2.65	0.6	1.05
0.05	2.9	2.05	2.5	0.6
0.05	2.6	1.45	2.05	5.75
0.05	0.2	1.7	0.25	2.05
0.15	2.75	1.45	0.4	14.2
0.05	7.4	0.35	0.1	11.2
0.1	0.75	0.2	0.05	0.8
0.1	4.7	0.65	0.55	0.05
0.05	1.5	5.55	0.15	3.2
0.4	1.5	0.75	0.1	0.15
0.15	1.65	1.05	0.25	2.2
0.1	7.4	0.5	0.35	2.1
0.75	3.35	0.45	0.05	3.2
0.3	15.65	2.25	1.65	0.05
0.1	19.35	1.7	0.4	4.45
0.4	0.05	3.4	0.05	0.3
0.5	0.1	0.05	0.1	0.05
0.15	4.75	0.1	1.15	7.05
0.05	0.1	0.05	0.4	11.6
0.85	1.9	2.5	0.4	1.75
0.3	0.05	1.05	0.25	0.2
0.25	6.65	0.05	0.55	1
0.15	3.2	0.35	0.05	1.3
0.05	6.6	0.45	2.65	0.35
0.1	6.2	0.05	0.55	5.45
0.1	0.2	0.9	0.05	0.5
0.1	16.3	0.45	0.55	1.2
0.05	11.4	1.1	0.35	4.1
0.25	14.7	2	0.15	0.05
0.05	20.05	0.4	0.2	0.05
0.2	0.35	0.05	0.35	1.05
0.05	8.15	0.05	2.25	11.55
0.1	2.65	0.25	2.15	0.1
0.05	0.1	0.6	0.65	0.3
0.05	1.45	0.2	1.7	2.25
0.25	2.05	0.05	1.35	0.5
0.05	11.65	0.1	0.05	3.6
0.05	8.15	5.1	2.2	10.3
0.5	2.5	1.65	0.6	3.3
0.25	0.55	0.15	0.25	0.1
0.4	4.85	1.4	0.55	0.55
0.05	0.7	2	0.45	3.7
0.1	8.15	2.7	1.1	2.15
0.2	0.15	0.35	0.1	0.05
0.05	2.4	0.4	0.2	0.8
0.05	0.5	1.25	0.05	0.4
0.4	0.5	2.5	2.25	1
0.05	0.8	7.35	0.1	0.3
0.15	20.95	1.15	0.05	0.05
0.05	7.85	0.65	2.55	0.15
0.05	17.25	0.45	1.5	0.25
0.15	3.6	0.8	0.05	5.9
0.1	1.5	0.1	0.25	3.1
0.05	2.95	0.05	3.85	3.7
0.05	1.15	0.05	0.35	1.35
0.15	0.35	0.2	0.75	0.15
0.15	3.05	0.5	1.2	1.05
0.05	0.05	0.25	0.5	1.15
0.05	0.1	0.85	0.05	1.85
0.05	5.15	3.3	1.05	1.4
0.35	0.1	0.05	0.1	2.4
0.1	3.4	0.05	0.55	0.9
0.4	3.15	0.1	5	3.1
0.05	6.15	1.2	0.05	3.85
0.05	8.95	0.15	4.4	4.15
0.1	5.9	0.05	1.1	1.25
0.05	7.65	1.35	1.95	0.05
0.3	0.05	3	0.2	0.05
0.25	0.2	0.3	0.1	1.7
0.35	1.05	0.05	0.9	0.4
0.05	5.1	0.15	2.15	2.8
0.1	16.55	3.6	2.15	1.05
0.75	2.6	3.3	0.6	11.75
0.2	23.85	1.85	0.05	6.95
0.05	13.95	1.4	2	0.05
0.15	1.75	0.45	0.45	0.05
0.1	3.25	0.15	1.5	0.6
0.5	23.1	2	1.05	2.7
0.55	0.85	0.45	4.25	0.05
0.1	1.25	1.6	0.65	3.1
0.05	15.35	2.8	2.2	0.05
0.25	5.5	0.3	0.05	3.35
0.05	3.05	0.05	0.2	0.05
0.15	2.85	1.3	0.05	0.95
0.1	0.65	2.05	3.8	0.15
0.1	0.05	0.15	1.6	3.5
0.05	7.7	0.15	0.1	0.05
0.2	0.45	0.3	0.35	5.15
0.3	1.25	0.55	2	7.5
0.05	12.7	1.05	1.55	6.7
0.05	0.2	2.85	0.1	7.05
0.1	0.1	2	0.05	2.9
0.15	0.2	0.05	1.75	8.1
0.05	1.95	0.15	0.4	0.4
0.05	1	0.35	0.1	0.85
0.05	4.95	0.55	0.2	2.9
0.15	0.1	2.35	3.75	1.9
0.2	6.75	0.1	0.5	4.25
0.05	0.25	0.05	0.35	1.55
0.3	5.1	1.25	0.95	3.7
0.2	0.25	3.05	0.05	0.7
0.3	14.4	5	0.6	0.4
0.55	0.8	0.8	0.7	4.2
0.35	13.4	0.05	0.3	3
0.65	1.85	1	0.05	7.95
0.25	1.85	0.55	0.1	3.65
0.1	0.1	0.3	1.2	3.2
0.1	0.05	1.55	0.05	0.15
0.35	10	0.5	0.35	6.35
0.05	5.5	1.8	0.25	0.45
0.2	0.45	0.05	1.65	0.9
0.15	0.7	0.05	0.55	0.1
0.05	3.25	0.05	1.9	13.8
0.25	0.1	0.35	3.95	0.35
0.2	4.65	0.5	0.8	0.3
0.25	0.65	1.35	0.7	0.2
0.35	3	0.3	1	0.7
0.25	3.75	2.9	0.45	2.85
0.2	8.05	0.05	0.25	0.7
0.05	1.55	2.55	0.15	0.15
0.3	1.8	0.05	0.25	10.1
0.6	4.15	1.3	1.35	1.7
0.05	0.2	4.6	0.1	0.3
0.05	5.25	0.9	0.65	10.95
0.1	0.95	0.85	0.05	2
0.1	0.45	0.25	0.35	0.05
0.05	0.05	1.05	0.5	3.65
0.1	0.2	3.55	0.05	7.7
0.15	12	0.05	0.55	8.95
0.35	1.35	0.35	0.2	0.35
0.05	0.2	0.1	2.85	3.1
0.05	2.9	0.15	0.05	0.45
0.35	2.6	1.2	0.2	0.4
0.15	0.3	1.65	0.05	0.05
0.1	0.2	1.45	0.05	5.45
0.1	0.75	0.3	0.25	0.05
0.1	0.1	0.05	0.15	1
0.8	30.15	5.35	1	2.3
0.2	2.9	0.05	0.5	2.55
0.05	0.1	0.8	4.4	0.15
0.1	2.85	0.4	1.2	13.8
0.05	5.4	0.35	1.35	5.15
0.05	3.65	0.55	1.15	4.95
0.05	4.95	1.35	1.6	0.05
0.15	19.65	1.15	0.65	0.55
0.25	1.45	2.5	0.1	5.4
0.05	0.55	2.15	0.55	0.9
0.25	4.6	2	0.75	0.85
0.05	1.85	0.45	0.05	17.1
0.25	12.9	0.65	0.05	0.1
0.6	0.05	0.05	1.1	0.8
0.15	6.95	0.05	0.55	5.4
0.05	0.05	0.75	0.05	0.1
0.05	6.45	0.75	0.1	0.5
0.15	6.05	0.35	0.65	9.65
0.05	0.9	0.05	0.35	0.5
0.35	11	0.55	0.1	3.85
0.55	4.95	0.85	1	0.65
0.55	11.05	0.4	0.05	0.05
0.2	1.15	2.5	2	0.1
0.15	7.7	0.3	0.9	1.8
0.05	0.55	1.6	0.6	2.85
0.05	11.75	0.55	0.4	0.1
0.1	0.1	2.1	0.75	4.7
0.05	0.05	1	1.55	0.25
0.05	0.05	0.6	0.05	0.05
0.05	2.05	0.15	1	9.85
0.1	0.25	0.05	0.45	1.05
0.05	0.4	0.9	0.15	3.35
0.05	3.4	0.65	0.1	0.95
0.15	0.35	0.55	0.55	0.05
0.05	0.1	0.65	0.1	0.05
0.1	1.6	4.05	0.55	2
0.1	7.7	0.6	0.2	0.05
0.15	3.8	1.65	0.05	2.1
0.05	7.25	2.3	0.4	0.05
0.1	0.1	0.35	1.15	2.25
0.05	3.7	0.05	0.05	1.7
0.15	0.05	0.05	1.25	1.15
0.05	0.05	0.5	0.65	3.5
0.25	3.2	0.55	1.35	0.05
0.2	2.05	1.9	0.15	4.95
0.05	0.05	1.2	0.1	2.8
0.05	2.35	0.05	0.6	3.8
0.05	0.8	0.75	1.25	1.2
0.25	15.25	0.15	2.1	1
0.05	15.25	2.7	1.15	5.7
0.25	0.2	0.2	1.35	0.05
0.1	10.65	2.05	0.45	4.4
0.05	0.65	1.5	0.05	3.3
0.05	7.65	0.1	0.45	0.4
0.1	0.05	0.05	0.65	5.75
0.05	4.65	0.05	0.65	0.05
0.15	10.75	1.55	0.1	1.55
0.25	7.95	0.1	0.75	3.2
0.8	4.65	0.55	0.05	0.35
0.05	11.9	2.55	0.25	1
0.05	4.6	4.2	3.65	0.1
0.05	4.45	0.05	0.8	0.35
0.15	0.1	0.1	1.7	7.35
0.25	17.1	0.5	0.2	1.55
0.15	3.2	1	0.45	8.15
0.1	0.05	0.05	3.65	9.35
0.05	5.2	1.15	1.55	0.05
0.1	0.1	0.2	0.2	9
0.1	0.45	0.75	1.05	0.05
0.2	12.55	0.2	0.05	0.05
0.15	0.65	0.4	1.05	1.7
0.1	0.1	0.9	0.15	0.2
0.1	6.5	0.3	1.2	2.4
0.15	11	1.05	0.7	0.05
0.1	0.05	3.95	1.75	0.05
0.05	8.9	0.05	0.05	0.25
0.35	0.15	0.4	0.15	9.45
0.05	2.75	0.3	1.9	2.8
0.2	4.3	0.2	3.5	0.05
0.15	0.1	0.4	2	1.65
0.4	8.05	0.05	3.45	0.05
0.25	6.65	0.2	0.1	4
0.1	5.45	0.35	0.85	1.5
0.25	1.1	1.35	0.2	0.15
0.2	4.65	0.6	0.8	0.25
0.05	0.4	0.65	0.5	0.05
0.05	11.15	0.15	0.05	7.3
0.1	3.05	1.25	0.05	0.4
0.05	11.05	0.8	2.45	0.95
0.05	15.25	1.5	0.9	2.8
0.1	14.9	0.05	1.7	2.45
0.05	3.9	0.45	0.05	0.7
0.1	4.35	0.05	0.75	3.15
0.3	0.1	1	3.05	9.15
0.1	0.05	0.35	0.85	4.35
0.15	9.15	0.05	0.55	6.2
0.1	11.05	0.2	0.75	9.9
0.15	7.1	0.7	0.2	0.1
0.2	32.9	3.3	4.1	0.1
0.15	3.6	1.65	1.7	1.55
0.05	0.35	1.5	0.05	3.4
0.3	0.05	0.85	0.55	4.1
0.1	0.15	0.3	1.85	1.7
0.15	25	1.6	0.35	10.3
0.1	0.1	3.15	4.55	5.15
0.05	2.05	1.35	2.5	0.15
0.05	0.05	0.55	0.1	1.05
0.15	0.3	0.75	2.45	8.8
0.05	8.6	1.15	0.1	0.3
0.15	22.15	0.15	0.05	0.1
0.05	8.3	0.15	0.55	1.5
0.2	8.3	0.8	0.35	7.2
0.05	1.9	0.2	1.05	2.3
0.45	0.05	1.15	0.3	5.1
1.35	3.45	0.15	0.2	6.7
0.05	0.05	0.65	1.25	2.15
0.05	1.1	0.2	1.4	0.05
1.25	0.05	0.05	0.25	2
0.15	0.05	0.15	0.15	0.15
0.1	0.1	0.15	1.05	0.2
0.05	3.25	0.5	1.25	0.05
0.2	0.8	0.3	0.8	0.05
0.1	0.15	0.05	0.05	3.15
0.15	8.15	1.8	1.65	1.35
0.15	0.1	0.3	0.2	8.75
0.2	0.1	0.05	0.05	1.65
0.25	1.55	0.7	0.3	2.4
0.1	3.55	0.05	1.35	0.05
0.15	0.05	2	0.05	1.05
0.1	6.5	1.15	0.05	0.25
0.05	0.05	0.1	0.2	11.55
0.2	0.5	0.05	0.05	0.95
0.2	1.15	0.05	0.5	8.9
0.05	1.65	0.05	0.1	2.15
0.2	2.15	0.7	0.4	0.25
0.1	10.15	1.2	0.05	2.15
0.05	1.45	0.5	0.75	2.45
0.1	1.3	0.2	0.7	4.65
0.05	12	0.25	0.2	4.75
0.2	0.35	2.6	0.05	8
0.4	4	0.15	0.2	0.7
0.4	10.25	0.1	2.4	0.95
0.05	14.6	1.85	0.6	0.05
0.1	1.8	0.05	0.75	1
0.1	2.55	0.05	0.45	1.25
0.5	7.1	2.6	0.05	4.2
0.15	5.05	0.6	0.9	0.7
0.25	0.3	1.7	0.2	3.1
0.15	1.4	2.8	0.45	0.05
0.15	3.5	1.1	0.05	2.25
0.05	0.1	0.3	1.55	0.95
0.1	0.05	0.3	0.2	2.05
0.05	1.9	4.1	0.05	0.15
0.15	0.4	4.3	0.8	6.4
0.15	0.05	0.85	0.05	6.5
0.05	6.6	1.3	0.05	1.95
0.2	9.3	4.25	0.9	2.25
0.1	4.25	0.2	3.05	4.3
0.05	0.15	0.05	0.55	1.3
0.05	1.3	1.9	0.1	3.35
0.05	0.05	0.3	0.55	2.9
0.35	2.6	0.15	2.1	0.75
0.05	15.8	0.25	0.25	4.1
0.05	9.75	3.5	0.5	0.1
0.35	4.7	0.05	0.15	0.35
0.05	22.2	0.35	0.75	1.15
0.1	5	0.7	0.05	0.4
0.1	1.05	1.05	0.3	5.05
0.25	5.3	1.6	0.1	0.7
0.15	0.05	0.05	0.15	3.7
0.15	8.55	0.35	0.05	1.85
0.1	2.15	1.1	2	2.4
0.45	0.5	0.15	0.05	4.4
0.15	0.05	0.15	0.55	3.2
0.05	7.6	0.35	0.05	6
0.05	0.1	0.6	0.55	2.2
0.1	4.55	0.3	0.35	2.85
0.05	4.1	0.15	0.5	5.5
0.05	0.05	0.45	0.1	8.35
0.1	4.5	2	0.85	0.15
0.1	5.55	0.05	0.05	4.6
0.15	21.55	0.25	2.45	4.25
0.2	4.75	0.55	0.2	0.1
0.2	3.55	1.15	0.85	10
0.1	3.55	0.4	0.9	0.1
0.1	3.7	1.15	1.55	4.05
0.1	0.4	0.1	0.05	1.6
0.25	1.8	0.2	0.05	2.8
0.15	1.7	4.25	0.25	1.8
0.2	8.15	0.9	0.15	1.85
0.15	1.8	1.25	0.05	6.75
0.05	2.55	0.35	0.15	2.5
0.3	0.7	1.95	0.05	7.4
0.1	0.4	2.25	0.7	1.1
0.45	1.1	3.55	0.1	3.95
0.05	0.2	1.25	0.2	5.1
0.35	2.05	1.3	0.45	2.6
0.1	0.95	0.65	0.3	1.9
0.05	0.3	0.15	0.35	0.2
0.05	0.1	2.8	1.8	0.8
0.15	4.75	1.2	1.7	3.45
0.05	0.05	0.7	3.8	7
0.1	1.7	0.4	0.3	0.8
1.2	1.5	5.1	0.35	0.8
0.15	1.3	2.2	0.55	3.15
0.15	1.8	0.05	0.85	1.95
0.05	6.55	0.1	2.55	1.4
0.05	0.1	0.3	0.35	0.3
0.15	2	0.5	0.05	0.55
0.25	0.05	0.5	0.05	15.45
0.05	0.05	0.05	0.15	0.75
0.3	1.1	0.55	1.3	6.8
0.4	1.15	0.25	0.15	0.1
0.05	1.5	3.45	0.4	0.05
0.1	0.45	0.05	0.45	3.7
0.15	16.5	1.15	0.9	0.05
0.05	1.25	0.4	0.55	0.1
0.05	5.3	0.05	0.15	0.85
0.05	4.1	1.25	1.85	1.25
0.2	9.65	1.15	0.2	0.5
0.1	0.3	0.05	0.15	3.9
0.05	6.8	0.75	3.45	0.7
0.2	1.2	0.3	0.75	3.15
0.1	0.6	2.25	0.15	7.75
0.05	1.3	1.6	0.05	5.4
0.15	0.75	0.8	0.25	0.05
0.1	1.2	0.15	0.25	2.45
0.3	1.15	0.2	0.05	0.35
0.15	0.05	0.25	0.05	0.15
0.1	0.05	1.2	1.35	4
0.1	5.85	1.65	0.25	9.3
0.05	0.05	0.45	0.35	3.25
0.1	9	3.05	0.15	1
0.1	2.25	2.85	1.8	1.8
0.05	1.8	2.25	1.05	2.2
0.15	0.2	0.35	1.3	5.65
0.1	0.05	5.1	0.6	1.8
0.35	14.45	1.25	0.45	0.55
0.35	7.05	0.25	0.15	3.3
0.1	12.2	1.15	0.4	0.5
0.2	2.3	0.25	1.45	0.85
0.05	1.7	0.2	1.5	3.3
0.3	0.1	0.2	0.65	4.15
0.15	5.75	0.2	0.05	2.7
0.05	7.5	2.35	0.75	5
0.15	8.95	0.2	0.45	0.05
0.15	0.05	0.95	2.7	3.35
0.35	0.05	1.35	6.1	1.4
0.15	2.55	1.2	0.65	0.1
0.4	0.55	0.55	0.05	0.05
0.5	0.6	0.45	1	4.25
0.1	3.7	0.05	1.65	1.2
0.05	0.95	0.8	0.9	0.95
0.05	0.25	0.05	0.4	8.7
0.05	0.5	0.85	0.05	0.1
0.05	0.05	0.1	0.5	1.9
0.2	0.05	0.25	1.65	0.05
0.1	0.2	1.05	0.15	3.25
0.05	2.2	2.95	0.35	0.95
0.05	9.3	1.25	0.25	0.1
0.25	14.9	0.05	0.15	0.15
0.2	0.2	0.05	0.1	3.85
0.15	0.05	0.05	1.85	2.2
0.95	10.85	0.25	0.9	1.4
0.1	0.05	0.05	0.05	7
0.6	22.05	0.05	0.2	0.4
0.05	0.05	0.65	0.05	0.75
0.05	2.05	0.35	1.25	0.2
0.05	0.05	0.15	0.9	0.2
0.1	1.05	0.8	0.25	2.5
0.3	0.7	0.4	0.6	1.45
0.2	3.3	0.45	0.85	1.55
0.15	5.95	1.75	0.1	1.6
0.1	1.45	0.35	3.15	8.25
0.2	0.1	0.3	0.2	2.85
0.5	12.3	2	1.85	0.6
0.2	7.45	0.05	0.05	0.35
0.05	0.05	4.15	2.8	19.85
0.05	0.55	2.45	0.05	0.75
1.1	3.4	0.45	0.7	0.05
0.05	0.3	0.35	1.25	1.3
0.05	6.6	1.4	1.45	0.1
0.1	5.7	0.05	0.95	2.45
0.1	0.7	1	1.8	0.05
0.05	0.7	0.25	0.25	2.95
0.1	1	4.75	0.05	2.6
1.15	8.75	0.55	3.8	0.2
0.1	0.05	0.5	0.8	3
0.4	1.55	3.2	0.6	10.9
0.35	4.5	0.7	0.95	0.1
0.25	1.05	0.25	1.65	9.05
0.05	2.4	0.05	1.15	2.55
0.15	0.15	0.05	0.25	2.35
0.15	5.95	2.45	0.9	5
0.15	8.45	1.4	0.7	0.05
0.05	0.05	0.15	0.05	15.6
0.1	5.05	2.6	2.25	5.35
0.65	1.35	0.5	0.8	0.15
0.25	6.4	0.8	0.05	1.2
0.1	4.25	0.05	0.05	1.45
0.05	0.45	0.8	0.85	0.15
0.1	3.55	0.8	0.1	1.5
0.1	1.75	7.7	1.15	1.9
0.05	2.1	0.3	0.2	0.9
0.15	2.55	1.05	0.55	6.6
0.05	0.05	0.1	0.55	0.45
0.15	13.4	0.05	0.85	0.1
0.1	15.8	0.05	1.3	3.75
0.25	2.1	2.05	1.15	0.4
0.05	1.7	3.9	0.35	7.95
0.15	0.3	0.05	0.25	1.15
0.2	14.2	0.05	0.1	6.25
0.05	0.05	3.35	0.05	1.2
0.1	3.65	1.55	1.95	0.1
0.45	4.05	0.3	0.15	0.1
0.1	4.45	1	0.6	0.6
0.1	7.15	0.5	0.2	0.4
0.45	10.1	3.15	0.5	1.7
0.05	0.1	1.25	0.2	1.5
0.05	0.05	4.95	0.35	7.15
0.05	6.7	0.25	1.3	4.3
0.45	0.05	0.05	0.35	1.6
0.1	0.35	2.55	0.5	5.15
1.1	0.65	0.05	0.6	8
0.3	4.85	1.2	1.55	2.45
0.05	17.6	1.4	0.15	0.05
0.05	3.6	1.7	0.1	10.8
0.3	0.95	5.45	0.2	1.3
0.05	0.1	0.2	0.1	2.25
0.1	0.05	1	1.45	0.05
0.1	4.2	0.8	0.15	12.7
0.05	0.05	0.1	3.5	2.8
0.05	0.1	0.05	0.85	4.4
0.15	0.1	0.85	0.5	2.25
0.1	7.9	0.4	0.2	3.8
0.1	3.45	0.55	0.45	0.2
0.1	0.3	0.15	0.25	0.7
0.05	0.25	0.2	0.55	1.25
0.5	1.35	0.45	0.15	0.05
0.6	2.05	0.9	0.15	5.2
0.05	4.35	0.15	0.05	1.35
0.05	2.75	0.8	2.1	0.85
0.05	3.5	0.15	0.45	7
0.15	2	0.15	0.75	15.15
0.05	3.8	0.05	0.15	0.1
0.05	2.55	0.75	0.75	0.1
0.15	0.05	0.1	0.05	2.6
0.05	4.85	0.25	0.1	11.65
0.05	19.55	1.05	0.4	9.85
0.15	8.85	1.5	0.75	1.75
0.1	1.15	0.45	0.35	2.5
0.1	0.1	0.35	1.7	6.25
0.45	0.1	0.25	0.1	1
0.2	0.2	2.15	0.05	1.65
0.05	0.15	1.3	0.05	2.8
0.05	17.5	0.05	1.05	4
0.4	10.3	0.7	0.05	2
0.05	1.9	1.2	0.75	0.15
0.05	0.1	0.25	0.05	0.95
0.05	0.5	0.05	0.25	0.9
0.15	7	0.7	1.3	4.3
0.05	2.15	1.65	1.6	0.15
0.1	25.15	3.05	0.95	0.05
0.3	3.4	0.35	2.8	2.05
0.1	2.5	0.15	0.85	0.15
0.1	0.05	0.35	0.1	0.05
0.05	10.55	2.25	0.45	2.1
0.05	0.3	0.85	0.9	0.1
0.2	0.9	0.45	0.15	2.85
0.1	0.65	0.05	1.45	0.25
0.05	0.4	0.15	0.1	4.3
0.05	0.15	1.75	0.4	1.45
0.05	7.95	0.25	2.7	5.45
0.05	5.65	0.05	0.05	0.5
0.25	9.3	0.35	0.3	0.05
0.05	10.65	0.15	0.8	0.15
0.45	0.25	0.2	0.05	5.6
0.4	7.2	0.15	1.8	7.55
0.05	0.3	0.05	0.7	3.35
0.25	6.05	0.05	0.05	4.1
0.15	8.5	1	1.65	10.25
0.25	6.05	0.9	1	1.3
0.45	2	0.25	0.55	10.55
0.25	4.7	2.25	0.15	0.05
0.2	0.45	0.1	0.25	1.85
0.15	13.95	1.8	1.9	1
0.25	14.6	0.45	0.15	1.2
0.05	0.05	0.25	0.6	0.95
0.05	0.1	0.1	0.8	0.4
0.15	3.55	1	0.05	0.45
0.1	8.45	0.8	1.35	11.35
0.25	1.05	1.25	0.05	2.5
0.15	1.2	0.7	1.5	0.3
0.05	0.1	2.9	0.2	0.05
0.25	0.05	0.5	0.05	0.05
0.45	0.4	0.7	3.45	0.5
0.25	0.1	3.25	0.05	4.45
0.2	0.75	1.2	0.4	1.4
1.35	4.45	0.1	0.4	8.85
0.05	2	2.4	1.95	5
0.05	2.1	0.35	0.45	2.95
0.2	3.25	1.5	6.85	11.25
0.3	3.7	0.3	0.2	2.65
0.2	9.75	0.8	0.1	2.6
0.3	8.4	1.2	0.1	4.25
0.2	7.65	0.35	2.45	0.2
0.35	5.7	0.2	1.25	0.05
0.1	4.45	2.75	0.15	2.45
0.05	3.85	0.05	2.35	0.05
0.1	16.1	0.05	2.6	10.6
0.15	0.3	1.15	0.75	2.6
0.25	0.05	0.7	0.5	0.2
0.05	13.7	1.05	0.85	0.05
0.1	4.8	0.25	0.6	0.2
0.2	3.85	1	0.9	5.75
0.05	4.75	0.55	0.05	8.95
0.5	3.1	0.05	0.05	1.55
0.6	0.1	0.25	0.1	2.9
0.05	0.45	0.05	2.3	8.45
0.25	0.1	0.05	0.3	0.8
0.05	0.05	0.35	2.95	2.05
0.15	10.15	0.7	0.7	5.95
0.8	0.05	0.5	2.05	1.45
0.05	0.7	2.5	1.25	1.75
0.05	1.6	0.05	0.05	1.25
0.1	1.2	0.05	1.6	0.1
0.2	6.15	0.75	0.05	6.85
0.05	0.4	1.8	0.4	5.5
0.1	0.35	0.95	0.65	1.6
0.1	3.2	1.4	1.45	2.6
0.1	0.7	2.05	0.1	0.1
0.05	0.05	1.05	1.65	0.15
0.15	0.05	0.05	0.15	1.95
0.05	0.6	0.75	0.95	5.2
0.05	3.35	1.05	0.4	0.25
0.4	0.1	4.45	0.5	1.75
0.15	0.05	0.1	1	2.9
0.3	0.05	0.7	0.3	3.85
0.1	8.55	0.55	0.05	5.45
0.05	1	1.35	1.05	3
0.05	0.35	1.85	0.35	0.15
0.05	1.7	0.95	2.05	11.05
0.35	4.25	1.05	2	1.4
0.15	7	3.1	0.45	1.4
0.25	4.85	0.25	0.2	1.4
0.05	1.7	0.25	0.35	0.1
0.1	0.35	0.3	0.45	3.15
0.25	8.45	0.05	0.4	2.55
0.05	1.85	1.05	2.35	0.95
0.15	0.05	0.55	2.35	0.55
0.05	3.95	3.6	0.8	0.1
0.15	8.3	0.1	0.05	8.6
0.05	1.85	0.75	0.15	1.1
0.25	0.05	0.35	0.15	0.45
0.3	2.3	0.05	0.5	1.65
0.05	19.15	0.2	0.15	1.75
0.2	2.25	0.05	2.7	0.05
0.4	0.05	0.5	0.2	0.1
0.25	0.05	0.1	2.05	5.35
0.05	6.55	0.05	1.75	0.1
0.1	29.85	0.15	0.8	2.35
0.15	0.1	0.25	0.05	0.1
0.05	0.15	1.5	0.3	2.9
0.05	2.85	2.1	0.1	4.4
0.05	0.6	0.35	0.5	0.1
0.1	0.05	0.05	0.5	0.2
0.1	2.35	0.6	0.7	0.1
0.15	1.25	0.35	4	2.1
0.05	8.6	2.6	1.15	1.85
0.3	0.75	0.05	0.05	0.05
0.1	0.05	0.05	0.1	0.35
0.1	3	0.2	1.3	0.05
0.05	0.85	0.35	0.25	0.05
0.05	7.05	0.85	0.1	1.45
1.2	15.3	1.4	0.05	0.1
0.05	3.05	0.3	0.1	0.05
0.05	1.8	1.3	0.5	1.6
0.35	13.2	0.7	0.85	3.35
0.45	13.45	0.25	0.9	3.1
0.05	0.05	0.05	0.65	2.95
0.25	8.6	0.85	0.9	0.25
0.1	2.8	1.35	0.05	4.9
0.05	2.4	0.55	0.6	4.75
0.05	3.75	4.6	0.65	0.05
0.1	0.6	0.65	1.15	0.5
0.15	0.05	0.7	1.1	0.15
0.05	9.65	1.4	0.3	5.45
0.1	0.45	0.55	2.8	0.15
0.1	2.15	0.1	1.25	0.35
0.05	3.9	0.2	0.05	8.55
0.1	1.8	0.2	0.1	4.05
0.05	0.25	0.4	0.5	7.5
0.05	2.35	0.55	1.15	2.75
0.45	9.75	0.4	0.45	1.6
0.05	0.3	1.5	0.1	0.05
0.35	0.15	0.1	0.05	0.05
0.35	0.6	0.05	1.05	2
0.25	19.5	2.65	0.15	0.1
0.1	13.05	0.65	0.3	1.65
0.1	0.1	0.2	0.35	0.4
0.3	11.65	0.1	0.15	0.45
0.05	1.35	3.55	1.5	1.8
0.05	7.55	2.9	2.25	7.2
0.05	10.7	0.2	0.15	4.25
0.15	0.45	0.1	0.05	0.25
0.4	9.35	1.1	0.8	0.85
0.1	0.7	0.8	1.25	2.7
0.15	0.15	0.05	1.7	4.1
0.05	0.5	1.9	0.4	1.45
0.05	7.6	0.65	1.55	7.05
0.45	2	3.55	0.75	4.75
0.3	1.8	0.1	0.8	16.6
0.25	8.7	2.4	0.05	2.2
0.05	9.6	0.2	0.05	4.2
0.2	1.55	0.05	3.1	0.2
0.15	6.6	0.05	2.4	0.05
0.05	0.15	1.6	0.8	0.1
0.05	0.1	0.5	1.2	1.55
0.2	0.1	0.05	1	6.1
0.1	0.05	0.8	0.75	6.55
0.15	3.8	0.05	0.4	16.15
0.45	0.05	2.25	0.05	3.2
0.15	1.35	0.05	0.1	8.75
0.25	0.05	1.2	1.15	0.3
0.35	9.75	0.8	0.1	2.3
0.15	2.95	0.1	0.4	2
0.05	19.8	0.1	0.1	0.6
0.05	4.5	0.95	0.05	8.2
0.3	4	0.2	0.1	8.75
0.1	0.95	0.6	0.1	4.35
0.05	0.2	0.8	0.2	5.9
0.05	2.3	0.9	1.1	4.35
0.1	3.45	0.6	1.05	0.05
0.25	8.8	0.65	0.4	0.95
0.2	1.55	0.75	0.05	1.2
0.2	12.7	0.9	0.25	2.2
0.05	1.15	0.95	0.75	0.05
0.05	0.05	0.05	0.35	2.45
0.05	3.55	0.7	0.95	6.2
0.05	0.05	0.1	0.45	10.1
0.15	3.5	0.1	2.8	3.1
0.85	0.8	1.65	0.35	4.15
0.35	2.15	0.05	1.6	5.95
0.1	13.95	0.65	1.45	0.05
0.25	23.65	1.4	1.15	2.85
0.05	3.5	0.05	0.05	0.05
0.35	4.5	1	0.2	0.25
0.05	0.1	1.8	0.05	1.75
0.05	10.15	0.25	0.95	0.65
0.15	2.5	0.15	0.05	2.35
0.05	16.35	2.15	0.2	7.8
0.05	1.25	2.5	0.25	0.05
0.2	3.65	1.35	0.3	3.3
0.05	0.1	0.6	0.35	1.8
0.6	16.85	1.15	0.05	2.5
0.1	14.6	2.2	2.45	5
0.05	17.15	0.05	0.2	8.85
0.05	2.05	0.1	0.1	0.05
0.05	5.9	2.9	1.2	4.1
0.05	0.1	0.9	4.2	0.3
0.25	0.9	1.2	0.45	0.2
0.1	2.4	0.65	0.75	6.4
0.2	2.4	0.4	0.05	1.35
0.7	0.55	0.2	0.5	0.15
0.05	0.05	0.4	1.15	1.65
0.1	0.05	0.15	0.65	2.95
0.4	5.8	1.25	1.3	2.5
0.05	0.05	0.2	2.65	0.4
0.1	1.9	0.9	1.55	1.15
0.05	8.35	0.2	1	4.3
0.05	2.05	0.05	0.85	1.55
0.35	2.25	0.4	0.85	0.15
0.05	0.05	0.05	1.2	3.5
0.75	0.4	0.3	0.25	0.15
0.1	1.5	0.35	0.2	6.65
0.15	1.7	0.05	0.2	4.05
0.2	0.55	0.05	0.45	8.3
0.1	2.05	0.05	1.55	0.7
0.1	5.9	0.2	3.9	0.55
0.7	23.9	0.4	0.35	1.05
0.2	8.25	0.3	2.55	1.45
0.05	0.05	2.35	1.75	1.35
0.2	0.55	0.15	0.05	0.1
0.1	2.5	0.65	1.2	0.05
0.1	1.95	0.05	0.95	1.4
0.8	1.1	0.8	0.1	1.05
0.35	7.85	0.2	0.1	9.6
0.25	3.2	0.25	0.35	0.05
0.05	2.7	0.05	2.35	3.4
0.05	4.1	1.7	1.25	9.15
0.2	0.1	0.05	0.9	5.9
0.1	0.05	0.4	0.1	3.45
0.05	2.3	2.35	0.9	3.95
0.1	0.45	1.05	0.05	0.05
0.05	0.15	5.1	1.05	0.85
0.15	1	0.15	0.1	6.7
0.05	0.4	0.45	1.15	4.2
0.05	0.2	0.15	1.15	1.55
0.05	5.55	0.05	0.05	7.35
0.05	11	2.95	0.5	0.2
0.05	3.65	0.05	0.05	0.6
0.05	5.9	0.1	1.3	0.05
0.05	20.8	0.65	1.25	0.4
0.05	0.1	0.05	0.35	0.1
0.05	0.1	0.4	0.05	5.1
0.05	0.05	0.1	1.15	13.15
0.1	0.15	1.5	0.05	1.45
0.05	0.05	0.25	2.15	0.65
0.1	11.8	1.45	0.45	1.35
0.05	0.25	0.5	0.45	1.05
0.35	3.15	1.55	0.2	0.15
0.05	0.15	1.4	0.05	0.55
0.05	0.3	0.05	0.05	0.45
0.05	4.35	0.05	0.8	0.2
0.05	1.55	1.25	0.15	0.5
0.05	1.4	0.5	0.3	0.1
0.05	0.05	0.05	1.4	0.1
0.1	2.05	0.05	0.45	14.2
0.35	0.6	0.15	1	0.05
0.1	2.15	0.05	2.25	0.95
0.05	4.7	0.05	0.05	0.15
0.1	0.55	1.45	1.4	0.05
0.2	21.95	0.55	2.6	0.05
0.05	0.15	0.4	0.8	4.35
0.05	1.65	0.05	0.05	4.5
0.2	0.5	1.2	0.05	3.05
0.05	0.25	0.05	2.15	0.35
0.05	14.9	0.05	0.65	0.05
0.4	11.6	1.45	0.15	0.05
0.1	0.05	0.05	0.6	6.2
0.3	8.2	0.4	0.95	0.1
0.7	1.2	0.2	2.35	0.15
0.05	5.9	0.4	0.05	3
0.9	4.65	0.1	2.55	1.4
0.05	16.4	1.7	0.75	4.25
0.05	2.85	1	0.7	0.05
0.05	2.55	0.05	2.9	1.95
0.05	0.1	0.35	2.2	0.1
0.05	0.2	0.15	0.65	1.6
0.5	0.05	0.15	0.4	2.95
0.15	2.45	0.5	2.7	0.6
0.2	0.05	0.75	1.15	1.45
0.1	0.05	0.35	0.55	0.05
0.1	1.55	0.55	0.1	4.1
0.1	7.35	0.7	0.7	2.3
0.3	2.05	0.1	0.35	16.95
0.05	2.8	4.05	1.9	0.1
0.05	0.05	0.35	1.9	0.05
0.05	1.3	4.4	0.05	1.2
0.05	12.55	0.05	0.05	1.2
0.05	0.7	0.55	0.1	0.05
0.05	0.05	0.05	0.15	2.05
0.05	2.8	0.1	0.05	0.05
0.05	2.65	0.45	0.2	1.75
0.05	0.05	0.05	0.6	2.75
0.1	16.25	0.25	1.6	0.75
0.05	0.8	0.35	0.8	0.45
0.2	0.1	0.05	3.1	3.65
0.05	0.2	0.9	0.4	7.5
0.45	2.55	0.1	0.8	3.55
0.05	0.1	0.5	0.25	0.2
0.1	2.1	0.05	1.25	0.05
0.1	0.05	0.3	0.7	2.1
0.2	0.05	0.6	0.85	1.85
0.35	0.05	2.3	2	0.5
0.1	6	0.2	0.95	1.75
0.15	0.05	3.15	2.7	3.7
0.2	4.15	0.25	1.65	3
0.1	5.5	0.65	0.3	0.05
0.4	23.9	1.05	0.15	0.1
0.1	1.15	0.5	0.15	1.8
0.1	2.6	0.05	0.05	3.9
0.25	11.3	0.4	2.1	0.1
0.3	4.3	0.25	0.5	0.4
0.1	2.25	0.1	0.05	0.05
0.05	7.35	0.25	0.35	1.25
0.15	0.05	0.05	0.85	0.1
0.05	4	1.1	0.75	2.4
0.1	2.5	0.05	1.25	6.65
0.1	7.8	0.8	1.6	0.05
0.1	2.35	0.05	0.35	0.05
0.1	16.55	0.15	0.7	2.7
0.05	2.1	0.9	0.15	0.05
0.05	14.3	0.2	0.7	1.5
0.1	10.05	1.6	0.85	0.6
0.05	1.15	1.7	0.05	8.9
0.1	3.75	0.3	0.95	6.7
0.2	6.55	0.85	1.2	0.05
0.55	5.55	0.05	0.4	9.65
0.05	1.1	0.15	0.2	0.9
0.15	0.2	0.05	1.9	1.05
0.05	0.25	1.2	0.85	4.45
0.05	0.8	0.25	0.05	0.2
0.05	3.1	0.1	0.6	5.55
0.1	4.7	0.55	0.05	1.6
0.3	7.45	0.45	0.7	12.25
0.05	9	1.65	0.1	8.8
0.1	0.05	2.2	0.15	0.7
0.35	19.15	0.4	0.45	1.1
0.05	1.45	0.2	0.05	0.05
0.05	1.2	1.25	0.2	24.5
0.05	2.9	0.25	0.2	6.35
0.25	11.1	0.8	1.6	0.05
0.1	0.05	1.7	3.65	3.65
0.5	3.85	0.05	1.25	4
0.1	19.05	0.8	0.05	3.65
0.05	0.2	0.05	1.05	0.05
0.25	0.05	0.35	0.5	4
0.1	7.85	0.15	0.1	0.7
0.05	7.35	3.25	0.1	4.6
0.05	4.45	1.9	0.05	2.15
0.25	0.05	0.8	0.15	0.1
0.05	15.45	0.1	0.6	2.45
0.1	7.65	0.1	3.7	0.05
0.1	0.2	0.65	0.3	12.35
0.1	7.75	0.7	0.2	0.95
0.05	0.1	1.45	0.75	9.65
0.35	0.6	0.85	0.05	2.95
0.05	2	0.2	2.45	7.2
0.05	10.85	2.95	3.55	0.95
0.15	5.3	1.7	0.75	3.75
0.05	2.4	1.35	0.3	0.55
0.3	0.05	0.55	3.8	0.2
0.05	0.4	0.15	0.25	5
0.05	5.55	0.1	1.9	0.2
0.05	2.55	2.15	0.1	0.05
0.15	0.05	0.15	0.1	2.8
0.2	0.05	1.15	0.5	0.75
0.7	0.05	1	1.6	5.65
0.1	1.6	0.1	0.65	1.6
0.15	0.1	0.85	1	0.05
0.05	0.65	0.35	3.9	1.35
0.05	14.7	0.5	0.25	3
0.3	1.35	0.5	0.55	3.3
0.05	0.75	0.1	0.15	0.35
0.05	0.1	0.1	2.3	0.4
0.05	1.4	1.1	0.05	1.35
0.15	5.3	1.8	2.05	2
0.05	3.25	1.75	1.45	0.05
0.1	0.75	0.05	0.3	1.15
0.1	3.25	0.05	0.35	0.4
0.15	18.4	0.15	0.6	2.25
0.4	17.25	0.05	0.6	0.8
0.1	0.8	2.4	0.2	0.45
0.2	4.3	3.1	2.35	11.35
0.1	1.95	0.25	0.15	1.8
0.15	0.9	1.2	4	5.05
0.2	3.35	0.85	0.1	0.05
0.05	10	0.4	1.85	0.2
0.1	10.75	0.05	0.95	3.1
0.05	6.4	3.4	1.75	4.1
0.1	19.1	0.85	0.05	0.3
0.1	0.1	0.7	0.05	2.45
0.1	0.5	1.95	0.8	1.45
0.3	6.2	0.05	0.45	3.9
0.2	1.3	1.1	0.7	1.05
0.05	11.7	0.5	1.05	1.85
0.05	2.4	1.45	0.05	2.4
0.55	0.05	0.05	2	1.55
0.05	0.35	0.4	0.05	0.6
0.1	23.35	1.55	3.25	2.55
0.25	0.25	0.3	0.1	6.85
0.05	10.9	0.15	0.3	0.05
0.35	0.15	0.5	1.85	8.15
0.05	9.35	0.75	0.7	3.65
0.1	1.6	0.05	0.05	0.05
0.05	10.15	0.05	0.45	1.2
0.4	9.75	0.95	0.2	2.55
0.05	7.75	0.1	0.05	0.05
0.25	0.05	1.15	0.05	1.1
0.2	0.1	0.1	0.25	1.2
0.6	9.3	2.2	0.6	2.2
0.1	0.05	0.15	0.15	1.05
0.1	2.1	0.65	2.35	1.6
0.35	0.05	0.05	1.9	0.1
0.05	2.75	0.05	2.5	0.65
0.1	0.1	0.6	1.6	3.9
0.05	0.95	0.1	0.45	9.65
0.1	4.15	2.85	0.15	7.9
0.25	0.4	1	0.75	1.55
0.65	1.65	0.05	0.55	0.1
0.1	30.85	3.25	0.4	0.05
0.25	2.1	0.1	1.95	0.1
0.25	0.05	0.2	0.15	1.5
0.15	0.5	0.45	0.05	4.25
0.3	0.05	2.6	0.3	9.85
0.2	2.75	0.5	4	15.75
0.25	2.7	1.9	4.2	0.5
0.05	3.05	0.8	0.45	2.3
0.25	6.1	0.05	0.8	2.65
0.2	0.6	0.15	0.1	0.5
0.05	8.15	0.6	3.4	0.1
0.05	6.25	0.55	0.5	1
0.2	0.05	0.35	0.85	1.2
0.8	0.3	0.25	0.6	0.05
0.1	10.85	0.1	0.45	3.7
0.05	1.1	0.5	0.05	2
0.4	0.7	0.05	1.65	0.05
0.1	10.15	0.9	1.05	5.45
0.1	7.65	1.9	1.1	0.05
0.3	3.05	0.8	0.6	0.2
0.05	1.1	0.1	0.25	7.3
0.2	10.45	0.2	0.1	0.1
0.05	4.9	0.85	0.6	0.05
0.3	0.05	1.5	0.05	0.05
0.2	0.25	0.3	0.1	0.8
0.25	7.6	0.35	0.05	0.2
0.05	1.25	1.4	0.05	0.8
0.65	0.6	1.25	0.1	1.1
0.1	5.05	2	0.15	4.1
0.2	2.25	1.05	0.4	3.2
0.05	3.9	3.1	1.5	2.15
0.05	0.3	1.85	0.4	0.1
0.3	8.3	1.05	1.5	0.05
0.45	3.5	0.15	2.05	2.6
0.15	3.1	0.05	0.2	3.5
0.05	1.95	0.3	0.2	9.65
0.5	3.25	0.05	0.85	1
0.2	3.45	1.1	0.2	1.1
0.1	2	1.1	2.25	0.1
0.05	0.05	0.4	0.2	8.7
0.05	1.35	1.15	0.8	0.95
0.05	0.1	0.2	0.5	6.65
0.4	1.15	1.4	1.35	1.85
0.45	0.05	0.05	0.15	3.35
0.05	11.1	0.05	0.95	0.6
0.2	1.4	3.9	0.1	0.75
0.2	4.95	1.05	0.1	2.35
0.05	2.45	0.05	1.75	3
0.4	15	0.85	0.1	0.05
0.1	1.65	1.2	2.3	0.05
0.05	6.85	0.4	0.3	5.15
0.35	4	0.1	2.4	0.05
0.1	6.65	0.05	0.1	0.05
0.05	13.75	1.4	1.1	0.05
0.05	0.05	0.2	0.05	0.5
0.2	0.05	0.25	1.55	0.2
0.35	13.6	0.5	0.7	4
0.3	0.05	1.1	0.05	1.25
0.4	8.5	0.15	0.15	0.55
0.05	0.15	6.2	0.05	4.1
0.15	0.05	2.15	3.2	0.25
0.05	2.7	3.15	1.5	0.75
0.15	12.05	0.6	0.5	3.45
0.2	0.05	1.25	0.45	1.7
0.15	0.5	0.1	0.05	1.3
0.05	39.2	0.2	0.6	2.35
0.1	9.75	0.9	1.9	1.35
0.15	0.15	0.2	1.1	2.1
0.1	6.55	2.1	0.05	0.05
0.25	3.2	2.05	0.25	1.5
0.05	0.2	1.6	0.8	0.6
0.35	0.2	0.6	3.6	10.15
0.05	7.5	1.55	0.1	0.4
0.2	0.05	1.1	0.25	3.5
0.1	0.9	0.05	0.05	0.6
0.05	15.55	2.8	1.85	0.05
0.05	0.35	0.25	0.1	0.9
0.15	9.2	0.15	2.8	0.05
0.3	0.75	2.5	0.05	1.2
0.1	1.25	0.65	1.1	0.65
0.05	4.45	0.45	0.05	0.05
0.05	1.15	0.1	1	0.3
0.05	1.2	0.05	0.5	1.6
0.05	3.85	0.85	0.3	0.75
0.05	7.8	0.65	2.55	0.05
0.2	3.8	0.1	1.15	0.2
0.3	8.15	0.45	3.5	1.1
0.1	11.75	1.4	0.9	6.1
0.05	11.5	2.3	0.05	1.35
0.3	6.5	1.45	0.05	2.05
0.15	2.3	0.05	0.3	10.9
0.15	8.8	3.05	0.35	4.1
0.15	0.45	1.85	1.6	1.6
0.2	0.85	0.05	1.35	5.5
0.05	0.2	1.45	0.05	3.2
0.05	6.55	1	0.05	1.7
0.1	20.75	0.05	0.05	4.95
0.1	0.25	0.2	0.1	2.85
0.05	0.05	0.2	0.75	3.75
0.1	0.85	0.2	0.3	0.15
0.15	1.4	0.7	1.95	3.8
0.25	16.5	0.05	1.1	0.05
0.1	3.85	3.35	2.55	3.3
0.1	0.5	1.35	5.35	1.3
0.2	5.3	0.45	0.6	10.7
0.4	6.25	0.6	0.75	2.95
0.05	2	0.05	0.05	10.2
0.1	0.35	0.3	0.5	0.95
0.1	13.4	1.6	0.75	0.05
0.05	0.05	0.3	0.1	4.55
0.1	0.05	0.15	3.7	0.05
0.05	6.95	0.05	0.05	0.95
0.1	0.05	0.65	3.2	6.35
0.05	7	2.55	0.45	3.75
0.15	6.5	0.45	0.95	2.25
0.25	0.8	0.05	1.05	0.55
0.05	2.05	0.05	0.25	3.4
0.1	2	0.45	0.95	0.1
0.15	2.8	0.3	2.55	0.55
0.05	0.05	0.05	0.55	0.05
0.2	0.05	5.5	0.05	12.45
0.05	6.75	0.25	0.55	0.45
0.05	3.4	0.05	1.25	1.85
0.15	0.05	3.15	1.65	0.05
0.1	2.75	2.6	1.1	1.4
0.1	7.5	1.3	2.1	0.1
0.05	8.6	1	0.1	0.05
0.15	0.55	1	0.5	0.2
0.1	0.05	0.85	0.3	0.05
0.05	12.35	0.1	0.7	0.65
0.3	0.55	2.35	0.1	0.85
0.45	12.1	0.2	0.5	4.55
0.1	5	3.1	1.65	3.5
0.1	0.05	0.3	0.5	6.7
0.05	4.2	0.2	0.4	3.25
0.4	0.35	0.35	0.7	0.1
0.1	15.1	0.95	1.25	1.55
2.5	5.5	0.9	0.2	0.05
0.3	0.05	1.5	2	4.4
1.35	8.05	2.75	0.25	0.1
0.05	8	3.9	0.25	0.05
0.15	3.7	1.7	0.5	1.5
0.05	0.4	2.85	0.35	4
0.1	0.05	0.05	0.7	3.95
0.05	0.05	0.55	5.5	5.55
0.1	1.25	0.45	0.55	1.65
0.05	3.25	0.7	1	2.65
0.15	0.1	0.05	0.05	7.65
0.05	5.5	0.45	0.05	1.7
0.05	2.15	0.8	0.05	2.3
0.05	5.05	0.15	0.1	0.1
0.3	0.1	0.1	0.05	0.6
0.55	0.1	0.05	1.5	1.55
0.2	12.9	1.1	0.4	6.1
0.05	0.05	2.25	0.9	1.2
0.75	1.15	0.05	0.4	0.45
0.1	1.4	1.35	0.25	3.25
0.15	0.25	3.2	2	1.15
0.55	0.1	0.35	0.4	0.85
0.1	12.3	0.15	0.6	1
0.1	0.85	0.05	0.1	0.9
0.05	2.2	1.1	1.4	0.1
0.2	0.9	0.05	1	2.85
0.05	5.25	1.55	1.6	0.05
0.2	4.9	0.55	0.6	3.95
0.1	8.45	0.65	0.3	0.4
0.1	0.45	1.6	0.65	4.4
0.05	5.1	0.3	0.3	0.15
0.05	0.05	0.05	0.5	0.05
0.05	8.4	0.05	0.25	0.4
0.4	7.95	0.55	0.25	3.05
0.3	4.2	0.15	0.65	0.1
0.05	0.15	2	1.5	0.9
0.1	4.1	3.65	2.7	0.3
0.1	6.8	0.1	0.9	0.05
0.15	0.25	0.1	0.3	3.6
0.2	4.15	0.4	1.1	1.8
0.2	6.35	3.45	2.45	0.1
0.1	4.55	2.1	0.25	0.55
0.05	7.8	1.1	0.15	1.55
0.05	0.1	0.85	0.75	5.6
0.2	12.25	0.55	2.8	8.3
0.2	1.3	2	1.6	5.85
0.05	0.2	0.2	1.65	0.2
0.45	13.5	8.2	0.55	0.05
0.05	8.85	0.05	0.55	3.8
0.15	3.9	2.65	0.05	1.35
0.1	0.6	0.3	0.35	0.2
0.1	7.05	0.55	0.05	1.9
0.05	2.2	0.05	0.7	0.35
0.05	1.5	0.3	0.1	0.45
0.1	2.55	1.45	1.6	0.75
0.3	3.7	0.1	5.65	0.1
0.05	0.05	1.3	0.05	8.55
0.1	0.05	1.55	0.2	0.05
0.15	12	0.3	1.5	2.9
0.05	2.85	0.65	1.3	1.35
0.1	1.65	0.65	0.2	0.05
0.05	23.8	2.1	0.15	1.3
0.1	1.4	0.7	0.1	3.15
0.25	13.85	0.3	0.55	1.15
0.1	2.5	0.65	2.1	7.6
0.05	1.55	0.4	0.2	4.45
0.05	11.4	0.05	1.45	0.5
0.05	5.85	0.05	3.1	1.7
0.15	0.05	0.15	0.3	0.95
0.15	3.65	0.45	0.05	0.65
0.1	0.05	0.05	0.05	8.65
0.15	0.05	0.25	0.1	1.2
0.05	8.6	0.2	1.2	0.65
0.15	1.15	0.05	0.9	1.35
0.55	4.55	0.25	0.1	1.25
0.05	0.35	0.05	0.1	3.2
0.05	1.1	0.1	0.05	3.8
0.05	10.3	0.05	0.15	0.7
0.05	8.45	0.5	0.5	2.7
0.05	1.6	0.1	0.35	0.8
0.05	1.05	0.05	0.25	1.25
0.15	4	0.9	1.4	0.25
0.1	0.25	0.2	2	1.95
0.15	0.75	1.45	2.25	0.05
0.1	7.45	0.05	0.9	1.5
0.2	8.55	0.05	1	5
0.5	13.95	0.05	0.65	10.5
0.1	24.2	0.05	0.15	3.3
0.2	0.2	0.1	0.3	5.7
0.15	12.3	0.5	0.05	2.75
0.1	0.15	1.95	0.05	1.25
0.1	3.55	0.1	3.3	0.3
0.05	1.8	0.2	0.05	3.15
0.1	1.45	0.4	2.1	1.2
0.05	0.2	1.6	0.15	0.05
0.05	0.1	2.2	0.65	0.05
0.25	8	0.1	0.05	0.85
0.2	0.85	0.5	1.6	0.05
0.35	0.05	0.55	0.95	4.65
0.05	1.05	1.95	1.35	3.1
0.1	2.2	0.5	0.2	5.85
0.1	0.4	0.85	0.35	2.1
0.05	0.05	0.15	0.1	7.6
0.15	6.55	0.45	3.5	0.7
0.4	0.1	0.05	0.05	0.05
0.05	5.7	0.65	0.85	9.55
0.2	1.7	0.55	0.45	9.8
0.05	2.25	0.2	1.1	0.2
0.05	0.25	0.1	0.95	2.25
0.05	8.8	0.35	0.2	13.1
0.05	7.55	0.75	0.65	2.35
1.35	0.05	1.2	0.75	4.8
0.1	10.25	2.35	0.05	2
0.2	0.05	1.2	1.4	1.8
0.25	3.5	0.1	0.6	2.25
0.1	3.05	0.05	2.1	0.4
0.15	0.05	0.8	0.05	3.4
0.25	1.3	0.75	0.05	0.45
0.05	8.7	1.1	1	1.55
0.2	3.85	0.9	2.1	17.35
0.05	7.85	2.15	0.4	5.65
0.2	0.1	0.5	0.25	2.05
0.15	11.55	1.25	0.05	1.15
0.1	1.05	0.75	1.15	1.2
0.15	12.3	0.05	0.5	0.05
0.1	2.1	0.2	0.25	0.4
0.25	0.05	4.3	0.05	0.45
0.1	4.1	0.05	1.6	5
0.3	13.15	0.55	1.45	1.7
0.05	7.3	1.65	2	0.05
0.25	0.05	3.35	0.3	0.4
0.45	7.1	2.05	1.65	7.65
0.05	10.45	1.65	0.15	1.8
0.15	6.1	1.25	0.25	0.1
0.65	6.95	0.8	1.4	3.15
0.35	0.15	1.25	1.95	0.5
0.4	0.45	0.05	2.3	3.8
0.3	0.45	0.4	0.15	3.85
0.15	4.15	0.05	0.05	5.15
0.1	4.1	0.05	0.35	2.9
0.05	0.1	1.25	1.65	0.35
0.1	2.2	0.05	0.2	1.9
0.05	0.45	0.15	0.05	2.1
0.05	0.05	0.1	0.05	5.3
0.1	1.8	1.25	0.7	0.35
0.1	5.1	1.2	2.6	2.85
0.25	4.7	0.3	0.35	4.15
0.15	2	0.5	0.25	0.05
0.1	0.75	1.25	0.05	0.05
0.2	0.05	1.4	1.95	0.15
0.15	0.05	0.25	0.35	0.05
0.2	0.6	0.95	0.05	0.05
0.05	1.05	0.45	1.7	2.15
0.1	17.25	4.15	0.15	3.55
0.15	1.4	0.45	4.05	1
0.7	13.1	0.5	0.35	3.6
0.25	3.1	0.25	0.05	0.05
0.1	2	1	2.05	0.45
0.2	1.3	0.65	2.35	2.3
0.1	0.4	0.2	1.05	0.05
0.1	0.15	0.65	0.3	1.3
0.1	3.75	2.9	1	6.65
0.15	0.15	0.4	1	1.1
0.1	1.95	0.05	2.75	2.05
0.25	7.3	3.55	0.3	0.1
0.15	0.25	0.1	1.9	1.15
0.45	0.1	0.2	2.2	1.45
0.55	7.6	0.85	1.25	0.4
0.05	8.05	1.65	0.65	0.05
0.05	0.15	0.8	0.45	0.35
0.2	9.5	0.15	0.95	1.35
0.05	11.9	0.95	0.85	1.45
0.05	6.85	3.05	0.85	0.75
0.1	1	0.3	0.4	2.25
0.05	0.95	1.25	0.05	0.05
0.1	0.15	0.7	0.75	1.75
0.15	7.65	0.9	0.5	7.75
0.2	0.55	1	1.8	4
0.05	0.05	2.45	0.2	0.6
0.1	1.35	0.4	0.25	0.05
0.05	1.1	1.3	0.15	0.55
0.05	0.05	3.05	2.05	3.45
0.1	2.1	0.55	2.25	12.05
0.1	2.75	1	0.3	5.8
0.4	2.75	0.45	4.9	0.5
0.05	0.05	0.25	0.05	0.7
0.05	0.05	0.6	0.05	1.75
0.05	2.9	0.45	0.15	1.05
0.1	5.6	4.45	1	4.7
0.05	0.8	1.45	0.55	0.05
0.1	0.55	0.05	0.05	0.05
0.1	0.05	0.15	0.45	11
0.05	0.75	0.3	0.15	1.55
0.05	0.55	0.9	2.2	6
0.1	0.45	4.15	1.7	4.7
0.1	2.35	1.6	1.2	8.3
0.35	0.1	0.05	0.85	1.6
0.15	0.05	0.1	0.2	1.25
0.2	5.9	0.05	0.7	0.05
0.4	0.05	3.6	1.05	1
0.15	0.05	1.2	0.05	0.15
0.05	12.2	0.25	1.2	1.45
0.1	26.25	0.15	1.15	5.1
0.05	2.9	2.9	0.85	0.05
0.05	9.55	0.15	1.1	2.15
0.3	0.3	0.55	0.05	2.75
0.15	8.65	0.55	0.05	1.9
0.1	10.8	0.2	0.05	4.75
0.05	0.65	2.15	1.45	11.05
0.05	3.1	1.15	0.1	0.05
0.05	7.1	0.35	0.8	2.85
0.2	4.9	0.4	0.35	0.95
0.15	1.05	0.2	0.2	2.55
0.1	13.15	0.3	2.15	2.95
0.2	2.1	0.35	1.3	12.55
0.45	4.55	0.1	1.75	5.75
0.05	2.8	0.2	0.1	0.05
0.3	0.05	0.7	0.05	4.15
0.1	1.55	3.2	1.2	6.1
0.2	1.3	0.05	0.25	2.55
0.05	0.05	1.1	2.35	0.2
0.2	0.15	0.9	1.1	2.65
0.2	1.1	0.4	1.65	0.4
0.05	0.05	3.05	0.05	7.75
0.15	8.35	4.75	0.55	5.3
0.05	4.45	6.4	0.2	3.45
0.1	9.35	0.05	1.4	4.4
0.1	2.35	0.1	0.3	1.25
0.15	5.45	0.1	1.25	0.25
0.05	0.3	1.3	1.2	0.1
0.15	1.7	0.05	0.1	0.7
0.05	1.05	0.1	0.25	4.7
0.25	15.15	2.4	3.1	0.05
0.1	1.6	5.35	0.6	0.1
0.1	0.1	0.5	0.3	0.1
0.05	5.45	0.25	0.05	2.35
0.15	0.05	1.9	0.05	1
0.05	3.55	0.05	1.05	0.25
0.05	8.05	0.15	0.35	10.65
0.1	1	1.1	0.15	2.4
0.1	0.15	0.7	0.6	1.2
0.05	5.9	0.35	1.65	5.1
0.05	0.05	0.05	1.75	0.9
0.2	0.1	0.5	1.4	4.4
0.75	0.05	0.15	0.05	4.05
0.05	3.55	1.85	1.6	3.9
0.15	2	0.85	0.1	5.95
0.35	0.05	0.7	0.45	0.8
0.3	3.85	1.15	1.8	1.95
0.2	7.65	0.8	0.2	1.1
0.15	0.35	2.1	0.65	11.4
0.35	0.35	2.5	0.3	7.9
0.15	3.75	0.25	0.85	0.45
1.35	0.05	1.25	0.05	5.95
0.05	0.25	1.35	0.9	7.15
0.35	0.65	1.75	0.8	10.9
0.4	0.15	0.75	0.05	5.7
0.5	16	0.05	0.45	2.5
0.4	0.4	1.55	0.05	0.45
0.1	1	0.35	0.1	0.05
0.05	0.6	0.15	0.55	4.85
0.1	0.75	1.5	0.1	2.4
0.25	0.05	1.85	1.7	0.05
0.1	0.5	0.85	0.35	4.4
0.05	0.1	0.25	0.3	3.1
0.3	0.1	3.2	0.05	0.9
0.45	3	2.95	0.05	1.55
0.35	6.55	0.9	0.4	11.55
0.15	6.55	6.2	0.05	4.45
0.05	0.35	0.15	0.1	2.65
1.15	11.15	2.45	0.85	0.3
0.05	5.7	0.45	0.1	1.55
0.05	4.3	0.25	0.05	1.7
0.1	10.95	3.05	3.85	1.7
0.05	0.05	0.45	0.5	12.95
0.25	0.15	1.35	0.5	2.6
0.15	2.05	2.1	0.45	4.3
0.1	18.6	0.55	0.7	3.4
0.05	0.05	1.7	0.35	0.5
0.25	2.55	3.5	0.35	0.1
0.15	0.55	0.15	1.75	3.85
0.1	0.05	0.25	1.35	0.7
0.05	0.75	0.35	0.05	0.1
0.3	8.3	0.65	0.7	0.5
0.05	1.05	0.1	0.35	2.55
0.3	0.1	0.1	2.25	2.05
0.05	1.5	1.9	0.35	0.25
0.1	1.2	0.8	0.75	3.15
0.05	0.45	1.5	0.1	3.4
0.15	6.3	0.05	0.1	1.25
0.25	3.5	1.35	0.35	0.05
0.15	9.15	0.05	0.1	1.5
0.05	0.4	1.35	1.1	0.05
0.65	5.95	0.45	2.25	1.4
0.1	6.45	0.35	0.7	0.05
0.2	0.5	0.5	3.1	0.05
0.05	11.25	0.65	0.35	0.1
0.25	5.3	1.85	1.75	1.35
0.1	10.25	0.05	1	0.35
0.05	13.2	0.15	1	3.6
0.05	8.85	0.8	0.2	1.95
0.25	10.4	2.2	1.65	3.4
0.05	1.3	1.6	0.55	0.75
0.65	0.15	0.8	0.15	0.6
0.1	27.15	1.5	1.95	1.3
0.1	0.1	0.3	0.85	10.4
0.05	4.8	0.1	1.25	3.3
0.05	0.05	1.85	0.85	1.45
0.05	2.25	0.05	0.6	3.25
0.15	11.15	0.35	0.5	0.1
0.1	5.35	1	0.35	0.05
0.05	0.3	0.65	1.35	1.8
0.05	0.05	0.15	0.1	0.05
0.05	6.45	1.5	0.15	5.4
0.1	1.05	2.55	0.75	2.05
0.35	2.15	0.65	1.05	6.05
0.05	8.25	1.15	0.25	5.45
0.05	0.45	0.05	0.75	1.65
0.05	4.25	0.4	4.05	3.75
0.3	0.15	0.45	0.15	3.1
0.1	1.65	0.9	0.7	0.05
0.05	1.95	0.25	0.15	4.15
0.2	0.3	0.05	1.95	0.75
0.05	10	0.05	1.8	2.2
0.05	2.45	0.25	1.2	0.65
0.15	9.25	2.35	1.15	2.6
0.45	5.5	1.55	0.8	5.8
0.05	0.85	0.5	0.5	6.6
0.1	0.4	0.15	0.6	0.9
0.05	6.75	0.15	0.4	3.75
0.35	0.55	0.4	0.35	3.2
0.05	0.05	0.15	2.45	1.85
0.15	2.8	1.35	1.3	0.05
1.15	0.75	0.05	0.05	0.05
0.05	1.2	0.05	0.65	2.3
0.1	1.35	0.05	0.45	5.9
0.4	8.8	0.25	0.1	1.55
0.15	15.45	0.7	1.65	4.6
0.1	0.1	1.2	0.05	2.5
0.05	8.5	0.05	0.05	1.55
0.35	0.05	0.85	0.2	1.4
0.15	2.3	0.05	1.55	2.4
0.15	1.85	2.15	0.35	0.35
0.35	0.3	0.1	0.2	1
0.2	0.1	1.25	2.45	3.8
0.2	9.8	0.05	5.85	7.6
0.05	0.05	0.5	0.05	3.3
[truncated: 14,615 more rows]

## Sheet: R4_1
GAP	AT	TT	CT	GT
0.05	1.15	0.3	0.05	6.4
0.15	6.35	1.95	1.65	0.25
0.1	1.6	1.15	1.15	1.1
0.55	5.5	0.1	0.5	2.25
0.15	1.4	0.75	0.3	0.65
0.15	1.4	0.05	1.1	1.05
0.15	0.85	0.2	0.1	10
0.2	12	0.45	1.5	0.95
0.2	0.9	0.35	0.6	0.05
0.2	0.4	3.25	3.6	4.7
0.2	2.7	1	0.15	8.3
0.2	4.2	0.85	0.3	0.5
0.15	0.8	0.55	0.25	2.1
0.2	2.05	1.65	0.4	7.6
0.05	2.2	0.75	2	4.6
0.2	4.35	1.75	1	0.6
0.2	0.3	0.8	0.1	0.2
0.25	0.7	1.7	0.3	0.45
0.1	0.1	0.9	0.25	0.6
0.15	1.1	1.8	0.3	0.2
0.05	0.05	0.3	1.3	3.2
0.2	1.7	0.5	0.15	2.15
0.05	2.35	3.1	0.15	7.05
0.4	1.25	0.3	0.4	0.55
0.5	0.05	2.1	1.6	4.05
0.05	0.5	0.65	1	0.75
0.15	8.5	0.25	0.3	0.7
0.1	12.1	1.6	0.3	0.8
0.7	2.4	0.95	0.45	1.85
0.1	1.55	0.05	0.55	0.05
0.25	4.65	0.4	0.35	0.15
0.15	3.2	0.05	0.05	2.65
0.1	6.1	1	0.35	4.25
0.25	0.45	2.8	0.15	1.1
0.25	1.65	1	1.25	3.65
0.1	2.45	0.3	0.15	0.1
0.05	8.2	0.4	0.7	1.9
0.1	1.35	1.5	0.55	2.2
0.05	1.9	0.1	0.05	4.55
0.3	1.05	5.6	0.6	5.4
0.55	0.1	0.3	0.45	1.35
0.2	3.75	1.75	1.25	6
0.05	6.4	0.35	0.05	0.05
0.1	7.5	0.3	0.75	2.65
0.2	18.25	1.35	0.35	4.7
0.1	3.3	0.35	1	2.35
0.25	3.35	2.05	0.25	1.35
0.05	0.3	0.7	0.3	1.25
0.1	0.6	0.55	1.25	4.4
0.1	2.35	0.25	0.45	4.35
0.25	4.9	0.45	0.7	0.6
0.15	1.05	2.05	1.3	2.95
0.05	4.3	0.1	1	0.45
0.15	2.7	3.35	0.85	4.3
0.05	2.3	0.1	0.55	0.15
0.15	0.05	0.1	3.4	0.05
0.75	0.25	0.15	0.7	4.45
0.1	0.45	0.15	0.7	1.1
0.05	9.35	0.05	0.3	3.5
0.15	9.9	1.45	0.15	0.25
0.15	0.65	1.35	0.3	0.45
0.1	23.95	0.4	0.15	2.85
0.05	1.7	0.6	0.15	6
0.1	8	0.65	0.2	6.35
0.15	0.1	1.05	0.05	7.1
0.2	0.25	0.3	0.8	3.45
0.05	1.85	0.3	0.15	4.1
0.1	4.8	0.1	2.4	5
0.05	0.05	1.45	1.1	1.55
0.1	2.85	1.8	0.25	0.7
1.35	1.6	0.15	1.6	2.15
0.1	7.65	3.05	0.55	1.05
0.05	1.3	0.7	0.65	15.65
0.1	4.15	0.25	0.05	0.4
0.4	5	0.35	0.35	0.9
0.2	0.4	0.7	0.15	2.85
0.15	0.25	1.4	0.85	3
0.1	1.7	1.6	0.3	1.25
0.1	21.3	0.85	0.15	0.2
0.15	4.55	0.25	0.45	7.5
0.1	0.5	2.05	0.65	0.75
0.05	0.75	7.9	0.05	0.5
0.1	1.95	0.65	2.85	7
0.1	1.15	2.25	0.45	1.2
0.1	3.75	0.1	0.3	1.95
0.25	3.8	1.2	0.05	0.8
0.35	2.8	0.95	0.9	2.95
0.05	1.5	0.1	0.25	3.65
0.2	0.4	1.7	0.4	0.9
0.25	0.95	0.3	0.65	3.3
0.1	1.1	0.8	0.1	0.2
0.05	9.25	2.65	0.15	0.35
0.5	2.3	1	0.3	3.15
0.5	1.05	0.8	0.15	3.4
0.5	3.95	0.25	0.35	0.45
0.1	0.8	3.65	1.35	2.6
0.25	0.9	1	0.15	0.05
0.25	10.65	0.7	0.6	4.2
0.2	2.55	0.1	12.95	0.8
0.15	3.6	0.3	0.5	2
0.1	0.8	1.55	0.05	0.1
0.15	4.4	0.4	0.4	2.75
0.1	8.6	3.5	0.7	5.5
0.25	1.9	1.15	0.9	1.6
0.05	1.95	0.1	0.05	2.95
0.05	7.2	0.15	0.2	3.6
0.05	1.85	1.05	0.7	1.1
0.1	0.1	2.15	0.95	0.9
0.15	0.25	3.35	0.15	0.65
0.05	0.55	0.35	3.4	3.55
0.05	0.1	2.95	0.2	0.45
0.1	0.35	1.45	2.8	1.3
0.05	1.65	0.5	2.05	0.8
0.4	4.65	1.25	1	3.35
0.85	4.3	0.8	2.3	2.3
0.3	0.1	1	2.25	2.4
0.25	10.65	0.55	0.5	2.25
0.25	7.2	0.9	0.05	0.8
0.55	2.55	1.15	0.75	0.85
0.35	0.8	0.3	0.2	0.5
0.1	0.65	0.7	0.15	6.85
0.7	1.45	0.05	0.5	2
0.25	0.05	0.25	0.95	0.35
0.2	2.95	2	1.3	3.5
0.3	6.25	0.5	1.2	0.6
0.1	0.65	0.55	0.3	0.15
1.45	3.9	2.65	0.1	0.1
0.95	0.05	2.7	0.45	0.95
0.4	0.55	1.3	0.45	1.8
0.35	8.7	0.25	0.2	10.5
0.05	1.4	1.9	0.95	1.95
0.2	2.65	1.7	0.8	7.3
0.5	2.1	2.45	0.5	0.55
0.1	1.45	2.05	0.05	0.1
0.35	2.3	0.2	1.05	0.15
0.05	0.05	0.2	0.4	1.65
0.15	0.05	1.7	0.15	0.7
0.35	3.25	2.2	0.15	1.45
0.05	0.3	1.5	1.15	4.65
0.5	2.65	3.2	1	5.65
0.25	5.05	1.5	0.1	0.3
0.2	0.5	0.25	2.35	2.05
0.05	1.65	1.55	1.85	3.9
0.05	1.05	0.3	0.1	0.9
0.1	6.4	0.35	0.1	1.5
0.05	0.85	1.1	0.5	12.8
0.2	2.2	0.55	0.75	5.9
0.3	2.25	1.6	0.15	2.75
0.1	5.75	0.1	0.6	4.05
0.4	3.75	0.35	0.1	3.35
1.05	5.45	1.65	0.25	3.35
0.1	4.1	0.7	0.05	13.2
0.2	5.1	0.05	0.9	1.6
0.35	8.75	5.05	0.45	5.65
0.05	6.15	1.5	0.85	1.65
0.05	3.6	0.35	0.25	3.15
0.1	4.15	4.35	0.05	0.75
0.1	0.2	2.45	0.15	1.6
0.05	0.6	1.6	2.05	7.5
0.15	2.85	4.6	1.5	1.2
0.25	0.5	0.35	0.35	0.25
0.1	6.05	4.5	0.5	0.35
0.15	0.3	0.25	1.25	1.8
0.2	0.55	1.6	1.6	0.05
0.15	1.55	0.2	0.9	0.75
0.05	1.5	0.3	0.85	0.05
0.1	0.05	0.25	2	0.15
0.35	5.25	0.4	1	1.7
0.4	7.1	0.4	0.7	5.75
0.15	0.45	1.05	0.8	1.8
0.6	0.05	0.8	0.85	5.55
0.2	0.05	2.1	0.55	0.05
0.05	0.8	0.6	0.6	9
0.3	0.9	0.05	0.15	3.05
0.3	0.1	0.75	0.05	1
0.1	1.5	0.75	0.05	2.25
0.05	2.7	2.4	0.4	1.25
0.3	2.75	2.25	1.4	1.7
0.1	5.1	0.95	2	0.8
0.05	2.1	0.05	2.15	0.8
0.05	0.4	1.1	0.2	3.3
0.05	3.45	0.55	1.4	1.6
0.35	0.15	0.95	0.15	4
0.05	0.3	0.1	0.3	0.45
0.05	7.15	1.8	0.05	8.2
0.1	1.2	0.2	1	0.9
0.05	0.9	0.15	0.15	5.05
0.2	0.05	0.15	0.9	11.55
0.05	0.6	2.15	0.25	0.35
0.05	2.85	5.8	0.55	1.7
0.05	0.35	0.9	0.5	2.2
0.2	1	0.05	0.9	0.95
0.05	0.1	0.35	0.3	0.55
0.15	1.6	0.15	0.4	1
0.2	0.05	0.9	0.2	3.65
0.15	4.1	2.35	0.2	7.5
0.05	0.2	2	1.8	1.4
0.85	0.3	0.35	0.05	0.55
0.05	8.95	0.9	0.55	0.05
0.15	2.95	0.35	1.05	4.55
0.1	5.5	0.1	1.65	0.3
0.35	3.9	0.55	1.15	4.15
0.2	3.45	0.3	1.15	0.25
0.2	0.05	2.3	0.65	2
0.25	1.55	0.75	0.3	8.45
0.4	2.25	0.15	0.05	0.45
0.25	1.9	0.3	0.05	1.65
0.1	3.7	1.35	1	0.5
0.1	5.25	0.85	3.5	4.9
0.9	0.25	0.05	0.25	0.1
0.05	0.65	0.25	1.05	0.75
0.1	2.95	0.35	0.25	3.8
0.1	0.05	3.15	0.65	0.7
0.15	0.1	3.65	0.25	3.35
0.05	20.15	0.25	3.5	2.05
0.2	0.05	0.15	1.3	6.8
0.1	1	0.5	0.85	1.95
0.05	0.45	0.65	0.3	1.75
0.05	1.9	0.3	1	4.9
0.05	1.4	1.95	0.55	4.1
0.3	4	0.2	0.85	9.45
0.1	0.75	1.3	0.75	0.85
0.1	5.8	1.55	1.65	4.35
0.05	4.95	0.4	0.65	1.15
0.45	0.05	0.65	1.55	6.9
0.05	1.55	3.05	0.3	1.3
0.1	0.75	0.25	0.75	2.35
0.05	2.65	0.25	0.95	1.1
0.1	0.85	0.7	0.7	8.1
0.1	1.3	1.15	0.35	1.6
0.25	4.55	0.35	0.15	0.15
0.8	2.4	2.2	0.1	1.35
0.1	1.65	0.3	0.3	3.55
0.2	10.2	0.05	0.45	7.45
0.1	3.05	0.2	0.4	1.15
0.25	3.85	2.25	1.7	4.4
0.1	1.8	2.8	2	0.7
0.05	5.65	0.2	0.35	8.6
0.35	10.35	0.25	0.25	2.6
0.1	0.5	0.3	0.55	1.4
0.15	7.65	1.95	0.35	5.5
0.15	3.55	0.35	0.25	1.05
0.1	6.45	0.1	2.85	1
0.2	1.5	0.15	0.15	4.1
0.25	1.55	2.15	0.15	5.45
0.35	4.5	0.5	0.05	0.15
0.35	0.05	0.5	0.2	2.8
0.1	7.9	0.65	1.75	3.85
0.25	1.15	1.4	0.15	0.55
0.1	0.55	2.05	1.6	3
1.35	0.55	1.75	0.35	3.4
0.25	6.05	1.9	1.2	4.05
0.15	1.8	0.7	0.15	0.1
0.2	0.85	0.35	0.2	0.6
0.15	2.45	2.4	0.1	3.05
0.3	6.25	0.4	0.2	1.3
0.1	3.05	0.15	0.9	2.95
0.05	0.1	1	2.1	1.35
0.4	4.9	3.1	2.15	0.1
0.05	0.9	0.6	0.85	0.95
0.25	7	1.2	0.2	0.25
0.15	1.25	0.2	0.05	1.15
0.1	2.5	0.3	0.2	3.6
0.2	7.75	0.05	0.25	1.7
0.45	0.85	0.7	0.35	4.15
0.05	2.7	0.4	0.2	3.45
0.25	1.25	2.35	2.6	1.45
0.2	2.4	1.95	0.15	0.6
0.2	8.45	3.15	0.4	0.1
0.05	3.5	0.2	0.8	1
0.05	1.25	0.95	0.7	2.55
0.3	3.15	2.25	0.7	3.5
0.4	4.6	0.75	0.2	2.2
0.1	3.55	3.65	2.15	0.6
0.2	1.4	2.9	0.85	1.1
0.45	3.1	0.65	1.5	1.2
0.05	0.2	3.95	0.9	5.45
0.1	1.75	1.9	0.3	0.05
1.2	3.75	0.4	0.35	1.5
0.05	5	1.45	0.55	0.8
0.3	1.1	2.2	2.05	0.6
1.15	5.05	0.2	0.2	7.4
0.3	12.75	0.4	0.15	0.3
0.05	5.5	0.35	0.1	0.4
0.15	1.85	0.7	1.35	4.25
0.1	2.7	0.05	0.25	6.45
0.05	0.3	1.15	0.35	0.8
0.15	0.45	0.25	0.15	3.35
0.05	1.1	2.1	0.2	1
0.55	0.2	0.95	0.5	0.85
0.25	0.05	0.55	0.5	3.1
0.2	1.95	0.6	0.05	0.3
0.15	6.8	0.7	0.3	0.3
0.15	2.8	0.3	0.25	5.95
0.15	0.4	1.2	0.5	2
0.25	4.75	0.2	0.1	2.45
0.2	2.15	0.35	0.85	1.1
0.3	0.75	0.15	0.15	1.4
0.1	0.75	0.25	0.1	1.85
0.05	4.15	0.45	0.5	5.2
0.15	23.3	2.2	0.3	1.5
0.1	0.5	0.1	0.6	1.75
0.05	2.55	0.6	0.6	0.1
0.1	0.9	0.05	1.25	0.25
0.25	2.7	0.1	0.5	1.3
0.05	8.1	1.4	0.7	3.7
0.6	0.15	1.7	0.45	4.25
0.1	8.8	1.25	0.4	3.5
0.45	4.05	0.5	0.1	5.55
0.15	2.35	2.45	0.35	0.3
0.1	1.7	0.8	0.45	0.8
0.3	4.25	0.7	0.6	1.8
0.15	2.75	0.1	0.35	2.85
0.35	0.15	0.85	0.3	1.15
0.1	1.2	0.4	1.1	2.4
0.05	3.35	0.85	0.1	1.3
0.15	0.2	0.05	0.15	0.65
0.3	3.45	1.05	0.45	0.05
0.05	2.55	2.55	0.8	0.7
0.2	0.45	4.05	0.9	2.3
0.1	0.05	0.75	0.05	0.9
0.25	1.35	2	0.6	1.1
1.65	0.85	0.55	1.35	4.8
0.1	4.05	0.05	0.25	1.5
0.05	0.35	0.05	1.45	4.4
0.05	3.05	0.25	1.3	17.85
0.05	1	4.1	2.2	2.9
0.2	0.4	1.1	0.55	9.65
0.1	0.1	0.05	0.5	0.65
0.05	1.5	0.2	0.6	1.45
0.05	1.25	2.95	0.45	0.35
0.05	2.9	0.25	0.1	0.05
0.55	0.95	0.45	0.05	0.1
0.1	5.9	0.35	0.05	0.15
0.05	0.55	0.8	0.1	3.6
0.05	0.2	3.8	0.95	7.35
0.2	1.55	1.7	0.2	0.15
0.15	0.65	2.1	1.1	2.6
0.25	2.9	0.85	0.15	0.9
0.15	9.6	3.8	1.4	2.9
0.3	8.85	1.55	0.45	2.35
0.5	6.9	0.6	3.85	2.3
0.1	4.7	0.25	0.35	1.6
0.05	3.95	0.6	1.25	0.3
0.1	0.8	0.55	0.3	3.15
0.2	1.35	1.6	0.3	2.8
0.7	1.15	1.45	0.65	3.7
0.2	0.05	2.9	0.1	0.95
0.3	1.4	0.65	1.05	0.5
0.15	2.5	1.25	0.15	0.05
0.4	8.75	1.9	0.65	2
0.2	1.85	3.25	0.1	2.25
0.4	0.35	0.95	0.6	3.1
0.05	0.45	0.6	0.3	4.25
0.1	7.75	1.55	0.4	6.55
0.1	1.15	2.65	0.75	0.05
0.1	5.35	1.5	0.2	0.05
0.25	0.45	5.2	0.45	1.05
0.1	2.8	1.6	1.25	2.9
0.1	0.45	2.15	0.05	3.9
0.15	0.1	0.3	0.1	7.1
0.4	0.05	1.7	0.3	1.35
0.1	6.65	0.5	0.1	1.45
0.2	0.9	1.6	0.8	1.45
0.15	2.65	2.05	2.3	2.05
0.05	1.8	0.4	0.25	0.85
0.05	10.95	0.3	0.15	2
0.1	0.95	2.15	0.6	0.55
0.1	2.7	1.05	0.6	6.45
0.25	0.45	0.55	0.1	3.35
0.1	2.45	1.75	0.8	3.5
0.05	14	7.8	0.1	0.05
0.05	9.4	1.55	0.15	1.1
0.2	5.25	0.25	0.25	10.35
0.05	0.75	3.5	1	0.3
2.1	7	0.6	1.2	0.05
0.1	1.55	0.7	0.7	1.45
0.05	2.8	0.3	0.75	6.55
0.1	0.45	1.05	0.25	0.8
0.1	1.8	2.45	0.25	0.45
0.25	3.95	0.9	0.3	2.2
0.2	1.5	1.7	0.55	3.65
0.05	18.25	0.75	1.2	0.65
0.15	1.6	0.2	0.45	0.05
0.05	0.75	0.1	0.05	1.75
0.2	3.35	0.3	1.6	6.2
0.05	1.95	2.55	0.05	0.9
0.2	4.2	0.15	0.3	2.65
0.05	0.2	0.4	0.4	0.6
0.05	3.65	1.25	0.15	4.6
0.15	1.75	2	0.1	0.85
0.35	0.55	0.2	0.85	0.85
0.4	1.5	3.65	0.8	0.6
0.05	1.9	0.5	0.05	0.55
0.45	2.25	0.45	2.4	4.25
0.1	10.4	0.75	0.5	0.1
0.05	4.65	1.6	0.15	3.2
0.05	8.9	0.4	0.2	2.2
0.1	0.6	0.35	1.65	4.2
0.4	9.95	0.6	0.6	0.7
0.15	3.35	15.6	0.9	1
0.05	3.55	0.5	0.95	0.1
0.15	4.6	5.5	0.95	1.65
0.05	0.05	3.75	0.55	6.9
0.1	4.15	1.1	1.25	1.7
0.1	4.95	1.35	1	1.35
0.6	5.8	0.25	0.45	0.75
0.1	3.3	3.3	0.4	1.9
0.15	2.7	0.2	0.15	1.55
0.3	2.25	0.65	0.15	2
0.45	11.05	0.3	0.1	0.6
0.75	3.75	1.55	0.05	1.9
0.2	1.1	0.25	0.15	2.9
0.05	3.95	2.45	0.55	0.5
0.35	14.1	0.1	0.25	6.9
0.05	0.05	0.2	0.5	2.95
0.25	2.15	1.1	0.75	2.35
0.1	1.65	1	1	0.95
0.05	7.1	0.75	0.2	1.65
0.1	0.05	1.3	0.6	1.85
0.4	4.3	0.4	1.85	1.25
0.05	5.7	0.1	0.55	3.65
0.05	0.55	0.05	0.05	0.05
0.15	7.4	0.15	0.95	1.45
0.2	3.55	2.15	2.6	0.15
0.05	7.25	0.1	0.4	1.55
0.05	1.5	1.5	0.65	3.55
0.3	0.8	0.45	0.75	0.4
0.55	1.35	0.9	0.35	1
0.3	4.85	1.45	1.25	5.4
0.05	10.05	0.4	1.35	4.6
0.3	2	0.1	1.15	2.25
0.1	11.5	0.6	0.05	0.7
0.2	0.05	0.1	0.8	2.7
0.45	2.5	3.05	0.25	0.5
0.05	1.45	3.05	0.2	2.1
0.25	4.45	2.6	1.25	5.85
0.35	0.5	0.35	0.25	0.35
0.05	1.35	0.85	0.1	0.75
0.15	0.2	0.2	0.7	0.25
0.7	10.25	0.55	0.2	2.4
0.1	6.85	0.45	5.2	0.45
0.05	2.75	0.5	0.75	12.7
0.2	1.8	1.25	0.3	1.2
0.05	3.25	3.7	0.1	1.1
0.15	5.2	0.15	1.2	0.9
0.05	2	3.9	0.7	0.6
0.1	0.6	0.95	0.3	2.05
0.1	3.1	4.75	0.2	9
0.55	0.05	1.8	0.2	4.6
0.05	0.05	2.9	0.4	2.25
0.1	0.7	0.5	0.2	1.65
0.05	0.2	1	0.95	0.5
0.05	15.6	4.15	0.05	0.45
0.15	0.15	2.8	1.15	0.35
0.25	1.3	0.6	0.05	5.1
0.75	3.95	4.75	1.3	4.7
0.15	2.5	0.1	1.8	0.9
0.05	0.05	0.1	3.3	4.4
0.15	2.95	0.5	0.05	2.65
0.15	3.2	0.5	0.25	0.9
0.15	0.8	0.8	1.1	0.15
0.45	1.45	1.15	0.7	1.25
0.05	0.7	0.1	0.6	0.75
0.2	3.4	2.1	0.15	0.95
0.15	0.35	0.95	2.15	0.45
0.15	0.75	0.5	0.15	1.7
0.1	0.3	0.6	0.05	1.45
0.15	1	0.5	0.55	1.5
0.05	0.8	0.85	0.3	10.75
0.25	1	0.05	0.8	1.65
0.1	0.25	1.1	1.9	0.55
0.05	2.3	0.55	0.1	4.4
0.05	0.05	0.35	0.05	0.65
1.1	3	0.05	1.3	1.8
0.2	4.25	0.75	0.55	4.3
0.1	10.35	0.55	1.1	4.05
0.2	0.3	0.85	0.35	20.65
0.05	0.05	0.45	0.8	2.95
0.1	3.35	0.15	0.4	0.4
0.15	7.5	1.7	0.45	0.75
0.25	6.95	1.8	0.45	11.05
0.25	0.3	1.4	0.4	0.4
0.1	1.45	1.3	0.1	6.2
0.1	1.9	1.5	2.45	2.9
0.05	0.35	3.25	0.3	1.1
0.45	0.35	0.25	0.15	0.05
0.2	0.65	1.8	0.75	1.6
0.55	4.6	1.95	0.4	1.65
0.15	0.1	1.2	0.4	0.05
0.15	1.05	3.45	0.25	0.2
0.05	0.4	0.05	1.4	0.3
0.1	3.75	0.3	0.25	2.9
0.1	0.05	0.25	1	2.3
0.05	0.2	2.05	0.15	0.8
0.2	3.95	0.3	1.4	2.3
0.05	1.55	0.6	0.4	2.15
0.05	6.9	0.7	0.55	2.15
0.15	0.1	1.55	0.8	5
0.05	1.95	0.95	0.8	1.95
0.15	0.25	0.25	0.15	2.5
0.1	0.95	0.75	0.45	2.1
0.1	2.4	0.75	2.4	8.5
0.35	3.75	0.55	2.7	0.75
0.15	5.85	0.15	1.6	0.15
0.2	2.2	0.7	0.15	4.55
0.25	0.45	1.35	0.5	4.9
0.15	1.7	4.8	0.05	0.2
0.1	2.1	0.1	0.4	2.55
0.2	0.7	1.35	0.35	3.2
0.3	0.35	0.05	0.35	0.85
0.35	3.6	0.8	0.6	1.85
0.05	1.05	0.35	0.65	0.55
0.1	1.4	4.2	0.5	4.95
0.1	8.75	7.25	0.05	0.25
0.2	3.35	3.1	1.9	4.2
0.2	6.1	0.45	0.1	1.15
0.05	0.1	0.05	1.55	0.35
0.05	0.05	1.05	0.5	0.05
0.05	6.15	1.7	0.65	2.75
0.1	0.35	0.05	0.8	1
0.3	0.6	0.05	0.1	6.05
0.05	0.15	0.2	0.15	3
0.05	5.4	1	0.45	0.25
0.05	5.3	0.65	0.05	1.45
0.25	4.95	3.15	2.05	0.7
0.3	5.9	0.65	0.05	9.35
0.15	1	0.05	0.75	0.95
0.5	0.05	1.6	1.5	7.5
0.4	0.75	0.35	0.95	3.35
0.2	1.15	0.2	0.4	4.65
0.25	0.35	0.05	0.8	6.8
0.2	10.8	1.9	0.15	0.35
0.05	2.1	1.9	1.45	1.1
0.2	0.75	0.55	0.05	0.35
0.35	5.95	1.85	0.7	0.6
0.1	2.35	0.2	0.05	1.3
0.05	3.55	1.2	1.2	2.4
0.2	0.4	0.6	0.05	1.95
0.05	1.85	2.5	0.6	7.45
0.55	2.25	1.85	1.45	0.25
0.35	6.4	2.65	0.75	0.45
0.15	3	3.6	0.4	0.9
0.75	5.2	0.1	0.1	2.4
0.05	0.15	0.75	1.15	1.1
0.25	2.55	3.75	0.8	1.1
1.65	5.05	0.45	0.45	0.25
0.25	0.35	1.15	0.85	5.05
0.25	16.05	0.85	0.05	0.7
0.65	0.75	0.35	1.6	0.95
0.3	4.35	1.15	0.05	1.05
0.1	2.7	1.1	0.3	0.55
0.25	3.2	1.6	0.4	5.6
0.05	5	12.25	1.3	1.25
0.45	0.1	1.8	0.1	0.15
0.1	2.2	0.8	0.1	2.45
0.05	0.8	1.35	0.6	1
0.15	10.6	1.5	0.35	1.75
0.15	0.95	0.35	1.05	1.55
0.3	3	0.45	0.1	3.75
0.65	0.4	0.15	0.05	3.5
0.2	0.5	1	0.1	4
0.1	0.35	0.1	0.1	1.6
0.1	0.8	0.1	0.45	0.75
0.25	2.4	0.4	0.4	10.85
0.15	2.15	2.35	0.95	0.65
0.1	0.95	0.05	0.2	1.8
0.1	3.2	0.75	1.05	2.75
0.1	1.35	0.45	0.5	3.6
0.15	3.55	2.45	0.45	2.4
0.15	0.7	0.2	0.25	3.95
0.1	1.45	1.05	0.45	0.75
0.05	4.15	0.75	0.85	0.3
0.2	7.05	0.15	0.75	6.05
0.05	0.05	0.25	0.7	0.3
0.05	9.95	0.65	0.35	0.25
0.4	0.05	3.25	2.3	0.35
0.05	2.3	0.8	0.45	0.2
0.15	7.55	0.35	0.75	3.7
0.4	0.05	4.05	0.4	0.25
0.05	2.8	0.1	0.1	2.7
0.1	2.4	0.1	0.05	6.8
0.1	1.95	1.45	0.7	5.3
0.05	2.6	1.2	1.65	3.65
0.5	0.45	0.5	0.45	0.05
0.1	0.2	0.2	0.65	4.9
0.1	0.15	0.05	0.2	0.1
0.1	4.35	2	0.35	7
0.05	0.1	0.1	0.7	1.3
0.05	12.1	0.25	0.1	3
0.2	2.05	0.8	0.8	0.35
0.1	1.55	2.5	0.4	0.5
0.25	0.05	0.75	0.05	2.65
0.25	4.3	1.3	0.15	0.1
0.1	3	0.45	0.7	2.45
0.1	1.8	1.55	0.4	1.5
0.1	4.1	1.05	0.85	3.45
0.05	1.5	0.7	0.6	0.65
0.05	0.05	0.2	0.15	1.1
0.2	1.05	3.05	0.1	2.1
0.05	11.55	0.4	1.05	2.3
0.1	9.65	1.6	0.95	5.85
0.25	3.25	2.1	0.55	2.95
0.05	1.65	0.5	0.35	0.45
0.4	0.05	2.35	0.65	3.8
0.05	4.75	1.7	0.8	4.15
0.15	1.3	2.3	1.7	9.9
0.05	8.3	1.3	1.3	6
0.1	6	1.25	0.65	0.05
0.05	4.4	0.55	0.3	7.4
0.15	10.6	0.6	1.2	2.45
0.05	6.35	0.75	1.45	0.4
0.1	0.3	0.25	0.1	0.2
0.45	1.35	1.35	0.05	2
0.3	1.5	0.95	0.5	3.8
0.25	0.65	1.5	0.6	0.4
0.05	13.3	2.6	0.85	3.65
0.15	0.9	3.3	1.4	4.45
0.4	1.2	0.55	1.7	0.55
0.1	1.15	1.15	0.1	0.5
0.35	1.3	2.25	0.4	0.55
0.4	3.85	0.55	0.15	2.8
0.15	6.05	0.3	0.45	0.85
0.05	2.4	0.35	0.05	0.8
0.2	3.75	1.4	1.4	0.55
0.05	0.9	0.05	0.6	1.4
0.05	10.45	0.1	0.15	3.35
0.15	5.75	0.2	1.05	1
0.55	0.3	4.45	0.8	1.2
0.7	0.4	0.45	0.65	2.15
0.1	2	0.15	0.2	1.6
0.25	3.6	0.5	1.8	0.25
0.05	0.15	0.15	0.1	5.45
0.05	6.15	0.15	0.3	0.2
0.25	7.2	0.8	0.05	1.45
0.65	1.4	2.8	0.75	0.05
0.05	7	1	0.3	0.5
0.1	1.85	1.9	0.2	1.3
0.05	1.6	0.15	1.7	0.35
0.15	0.4	4.95	0.75	1.05
0.2	1.9	0.75	1.45	0.15
0.1	0.5	2.5	0.9	2.25
0.25	9.85	4	0.05	3.5
0.3	0.4	3.65	0.45	2.6
0.25	0.3	1.2	0.6	1.05
0.1	0.05	0.05	1.4	14.8
0.25	10.8	0.1	0.25	0.95
0.15	15.55	0.6	0.7	10.05
0.15	4.2	1.1	0.25	6.95
0.15	10.6	0.8	0.7	0.4
0.35	0.15	1.35	0.35	0.7
0.15	17.9	0.05	0.05	10.65
0.1	0.35	0.4	0.05	4.95
0.05	0.05	1.35	0.3	10.55
0.2	0.1	0.6	0.15	0.25
0.1	2.65	2	1.65	4.9
0.15	1.2	1.3	0.9	1.95
0.2	1.15	0.75	1	6.3
0.25	0.25	1.2	0.1	2.15
0.1	49.15	1.55	1.3	2.45
0.3	4.55	0.3	6	0.9
0.05	1.15	0.95	0.1	0.5
0.2	4.2	0.05	0.5	3.75
0.1	4.15	3.8	0.25	1.15
0.65	0.05	0.3	0.3	0.5
0.4	14.85	0.1	0.25	1.6
0.1	2.5	1.8	0.6	4.45
0.7	0.5	0.4	1.3	3.5
0.15	0.55	0.1	2.15	0.1
0.15	3.85	1.25	0.05	1.95
0.15	9.55	1.85	2.9	1.35
0.15	4.85	1.25	0.7	3.2
0.1	0.65	1.8	0.2	0.3
0.1	4.55	4.95	0.2	1.95
0.2	0.1	1	0.1	0.45
0.25	2.5	1.8	0.25	0.05
0.25	5.25	0.3	0.05	2.9
0.05	0.95	2.5	0.2	0.95
0.05	0.85	0.55	0.8	0.3
0.2	2.85	1.65	0.05	1.65
0.05	19.15	0.3	0.05	4.1
0.15	0.25	4.75	0.6	2
0.3	0.7	4	1	2.75
0.05	0.95	1.05	2.2	1.55
0.1	1.4	1.2	0.4	4.6
0.1	2.5	1.55	0.15	1.35
0.45	7.65	0.15	0.2	1.85
0.15	1.2	2.65	0.5	5.4
0.55	2.9	4.15	0.4	0.9
0.2	0.05	2.35	0.6	3.55
0.1	1.15	1.25	1.05	5.4
0.05	4.4	2	0.55	4.5
0.25	2.7	2.2	1.55	2.7
0.05	3.6	0.15	0.05	5.55
0.2	6.6	0.1	0.05	0.45
0.1	7.4	1.25	2.45	1.3
0.3	1.4	0.65	0.35	0.15
0.05	6.9	0.65	0.05	4.1
0.15	0.7	0.4	0.3	0.05
0.2	5.5	0.1	0.25	5.3
0.2	10.1	0.5	0.5	0.45
0.35	0.25	1.5	0.9	3.9
0.05	0.65	0.8	0.7	0.5
0.25	0.25	2.85	0.05	6.25
0.1	1.65	1.6	0.05	1
0.45	4.8	1.75	0.1	0.85
0.05	1.35	1.4	0.1	0.25
0.05	0.45	1.05	0.35	4.3
0.15	3.2	0.4	0.35	2.3
0.05	5.05	2.5	0.75	1.05
0.15	0.75	0.35	0.55	2.3
0.05	1.75	1.25	0.15	0.65
0.1	2.65	0.05	0.2	2.8
0.1	3	2.55	1.05	0.5
0.05	0.1	0.25	0.5	7.55
0.1	0.55	2	0.25	7.6
0.1	3.45	0.55	0.15	1
0.2	1.35	0.3	0.1	1.4
0.05	1.95	0.8	0.2	3.6
0.25	9.15	1	0.35	2.8
0.05	2.35	0.3	0.85	2.65
0.1	6.7	1.55	1.75	6.4
0.05	2.6	3.4	0.55	0.05
0.05	11.5	10.05	0.95	0.35
0.05	8.35	0.65	0.25	2.6
0.25	1.4	0.7	2.4	0.35
0.05	1.75	0.45	0.25	13.65
0.3	0.8	1.4	1.3	3.25
0.15	7.8	0.35	0.45	1.1
0.05	1.7	0.5	2.1	2.85
0.05	1.1	0.85	0.05	2
0.15	0.9	0.65	1	1.3
0.5	7.25	1.2	0.5	3.25
0.25	10.95	3.8	1.3	0.1
0.1	9.35	0.5	0.05	0.3
0.05	1.05	0.15	0.25	0.5
0.05	6.65	0.05	0.1	2.15
0.2	2.5	0.1	1.35	0.6
0.15	0.25	1.5	1.6	2.9
0.1	0.85	1.65	1.55	0.2
0.05	0.25	0.35	0.2	0.6
0.25	2.35	0.2	0.05	3.2
0.1	11.6	1.95	0.65	9.75
0.15	1.1	0.1	1.5	0.05
0.5	2.2	0.1	1.45	0.4
0.3	2.25	0.3	0.5	8.65
0.1	5.7	0.05	0.2	1.15
0.1	3.8	4.15	1.4	3.6
0.1	4.55	1.35	0.85	2.05
0.25	2.3	0.55	0.35	0.05
0.15	1.25	1.7	0.05	0.05
0.05	1.95	0.9	0.3	0.85
0.15	7.8	3.7	0.1	7.25
0.9	0.7	0.35	1	0.95
0.25	7.85	1.8	0.25	1.35
0.25	0.8	2.15	0.55	3.2
0.15	13.6	0.5	0.45	0.4
0.25	2.15	0.65	0.25	0.65
0.05	2	5.6	0.25	0.5
0.05	1.6	0.1	0.15	2.35
0.25	5.65	1.45	1.55	0.9
0.05	3.15	1.2	1.05	0.9
0.35	0.8	0.25	1.35	0.45
0.35	1.5	0.6	0.8	2.2
0.35	4.45	2	0.25	7.05
0.35	0.1	0.7	1.1	0.85
0.1	1.8	1.8	0.25	5.4
0.35	0.9	0.45	0.25	0.55
0.05	0.4	0.4	0.5	3
0.1	7.7	0.05	0.05	4.45
0.05	0.35	2.95	0.1	1.75
0.35	3.85	0.85	3.75	2.25
0.15	2.55	3.05	0.9	0.2
0.25	5.5	1.8	0.5	1.05
0.2	5.6	0.25	0.3	1.6
0.15	3.9	1.45	0.15	6.3
0.05	0.95	2.15	0.75	0.4
0.05	2.2	3.15	1.05	9.25
0.2	9.65	0.15	0.3	0.65
0.05	10.4	0.1	0.55	2.45
0.15	1.6	0.15	0.15	0.15
0.45	0.05	0.6	0.05	1.8
0.1	9.4	2.55	1.05	1.4
0.2	5.5	0.55	0.15	1.95
0.1	17.3	0.35	1.1	0.05
0.1	4.85	1.1	0.35	0.1
0.1	1.95	3.9	0.05	1.7
0.2	0.1	1.5	0.7	4.75
0.05	1.4	1.2	0.05	0.3
0.05	10.2	0.1	0.45	4.7
0.2	2.2	3.15	0.15	3.3
0.1	4	0.65	0.65	2.45
0.1	1.9	0.1	0.15	0.05
1.4	1.25	3.25	0.75	0.05
0.05	0.1	0.4	0.9	0.3
0.05	0.1	0.95	0.05	2.4
0.05	0.45	0.75	0.75	5.1
0.25	9.35	0.1	1.95	9.7
0.2	1	0.8	0.5	0.3
0.65	3.3	1	1.3	4.55
0.1	5.2	0.05	0.35	6.25
0.05	1.3	0.6	0.3	2.65
0.1	0.3	2.45	0.1	4.2
0.1	1.15	0.3	0.45	2.6
0.05	2.55	0.6	2	3.3
0.05	4.45	0.5	0.2	2.45
1.6	0.15	0.2	0.85	1.45
0.05	1.15	0.2	0.75	0.05
0.1	7.45	0.85	0.05	5.95
0.05	5.65	0.05	0.3	1.9
0.15	6.6	0.65	1.25	0.5
0.4	0.9	0.05	0.5	0.4
0.05	3.25	1.7	0.4	2.95
0.05	1.35	2.8	0.05	0.05
0.2	2.2	0.4	1.3	0.3
0.1	7.75	1.35	2.15	8.35
0.5	7.45	0.75	0.65	3.15
0.2	2.45	1.05	1.3	0.25
0.05	0.2	0.5	0.05	2.1
0.1	5	0.05	0.8	0.1
0.1	1.4	0.15	0.45	3.1
0.15	3	0.95	0.4	0.1
0.3	3.55	1.85	0.25	3.6
0.05	5.5	0.5	1.35	2.65
0.35	2.25	2.55	0.7	0.5
0.15	3.75	1.25	0.1	7.4
0.4	5.1	0.15	1.9	4.25
0.3	1.8	0.65	0.2	2
0.1	0.05	0.75	0.15	1.75
0.05	0.05	1.2	0.6	4.25
0.2	0.4	3.45	0.5	0.1
0.05	0.4	0.1	0.3	2.75
0.2	3.9	0.95	0.05	1.45
0.15	3.65	0.55	0.25	0.6
0.75	9.2	0.25	0.05	1.65
0.15	0.35	4.9	0.1	0.5
0.05	10.05	0.9	1.8	1.55
0.3	0.05	1.65	1.2	12.2
0.05	11.25	0.65	0.1	0.1
0.15	0.35	0.35	0.95	5.95
0.15	0.75	0.2	0.5	0.25
0.1	0.8	0.85	0.1	3.35
1.4	5.1	0.55	0.9	1.35
0.05	7.75	0.05	0.05	5.8
0.05	1.15	2.05	0.45	0.3
0.35	3.55	1.65	0.2	4.25
0.5	9.2	1.15	0.3	0.4
0.25	2.65	0.05	0.7	8.65
0.15	2	0.4	0.25	0.95
0.05	0.15	1.95	0.55	5.7
0.2	0.05	1.9	0.25	2.8
0.4	2.65	0.8	0.05	0.35
0.15	7.35	2.8	0.6	4.9
0.1	4.1	0.3	1.25	0.25
0.3	1.9	0.6	0.35	0.2
0.15	40.8	2.6	3.2	5.1
0.1	6.75	0.1	0.5	1.35
0.05	0.2	0.05	1.55	1.65
0.1	2.5	1.3	1.5	0.95
0.1	0.6	2.15	1.9	0.1
0.2	0.65	0.05	0.5	1.05
0.2	0.05	0.6	0.9	0.35
0.3	10.1	2.8	0.9	1.4
0.05	0.45	3.15	0.45	2.35
0.05	2.7	0.3	0.15	1
0.15	2.6	0.8	0.55	0.5
0.05	0.65	1.4	0.35	0.4
0.25	10.15	1.75	0.05	0.15
0.1	5.55	0.05	0.75	1.35
0.75	4.7	0.2	1.2	5.35
0.4	0.6	0.15	0.9	3.45
0.1	10.35	4.9	0.35	0.15
0.1	1.35	0.3	1	0.65
0.05	1.15	4.6	0.7	5.5
0.35	0.2	1.3	0.15	1.9
0.2	0.05	1.5	0.7	0.9
0.15	0.1	0.8	0.6	0.05
0.35	16.35	0.25	0.05	0.7
0.05	7	3.45	0.35	0.85
0.05	1	2.05	4.05	0.1
0.1	24.55	0.45	0.4	3.2
0.05	0.1	0.4	0.55	0.05
0.3	7.6	0.8	0.1	1.75
0.05	0.15	1.4	0.05	0.3
0.45	2.55	1.55	1.85	0.35
0.2	0.35	0.5	0.7	0.75
0.05	0.6	0.4	0.65	0.55
0.25	1.8	0.15	0.65	2.75
0.2	0.05	0.4	1.7	0.85
0.05	1.9	1.25	0.65	0.2
0.15	0.9	0.55	0.05	1.4
0.05	5.9	0.35	1.2	3.1
0.05	1.8	3.2	0.9	2.85
0.45	6.8	3.45	0.7	2
0.15	2.65	0.5	2.35	2.7
0.25	1.1	0.4	0.25	2.25
0.25	2.7	0.45	0.55	0.05
0.25	4.2	1.6	0.45	0.3
0.25	1.3	0.55	0.25	0.2
0.05	2.9	2.75	1.2	0.05
0.05	7.35	0.6	0.9	0.5
0.5	0.4	0.3	0.25	6
0.45	0.1	0.1	0.55	1.5
0.4	3.9	0.25	0.55	0.8
0.2	4.3	2.6	0.15	0.55
0.1	4.9	1.05	1.35	3.35
0.15	2.6	1.15	0.55	6.4
0.35	4.55	0.6	1.1	1.95
0.1	9.8	0.9	0.3	1.35
0.1	4	0.4	1.15	0.25
0.3	0.35	0.4	0.05	0.2
0.1	3.95	3.4	1.55	0.25
0.1	5.7	0.4	0.55	0.05
0.1	13	0.45	0.25	0.4
0.05	3.5	0.45	0.25	1.65
0.2	0.25	1	0.25	2.3
0.2	4.2	1	0.85	2.1
0.1	0.5	2.9	1.55	0.05
0.25	0.35	3.75	0.5	6.2
0.35	0.5	0.4	0.8	4.55
0.05	0.45	2.15	0.5	2.1
0.15	1.5	0.1	0.2	1.75
0.15	3.5	1.85	1.2	7.15
0.1	3.15	0.5	0.3	0.55
0.1	12.05	1.4	0.35	0.05
0.35	4.1	1.7	1.8	0.05
0.2	3	1	0.95	3.35
0.2	0.25	1.95	0.05	2.3
0.1	0.85	4.25	0.2	0.2
0.25	0.05	1.65	0.3	4.25
0.6	4.1	0.05	0.1	5.95
0.2	0.85	0.25	2.1	3.7
0.3	6.45	0.25	0.7	0.15
0.05	1.95	4.45	0.2	5.65
0.1	1.15	0.6	2.2	9.2
0.05	1.2	2.25	0.1	3.65
0.05	8.2	0.4	0.45	0.35
0.25	1	1.45	0.2	5.1
0.05	2.3	2.2	0.15	4.95
0.25	2.55	0.5	0.2	2.05
0.2	2.1	0.1	0.05	0.6
0.1	0.05	2.3	0.1	0.9
0.05	5.45	1.3	0.6	4.2
0.05	0.05	3.9	1.1	3
0.1	0.55	1.1	0.5	1.5
0.1	2.7	0.25	0.85	3.5
0.3	3.1	2.1	0.3	3.1
0.05	0.05	2.4	0.4	0.95
0.15	1.15	0.05	0.35	5.05
0.5	0.15	2.05	0.45	6
0.35	6.8	1.55	0.15	0.45
0.05	3.6	3.2	2.8	26.85
0.2	5.2	0.95	0.6	9.35
0.35	3.9	0.05	0.45	3.55
0.8	0.85	4.8	2.15	1.6
0.25	2.3	1.1	1	3.65
0.05	1.05	0.6	0.25	1.2
0.6	17.65	2.75	0.45	4.1
0.5	3.65	4.3	1.4	0.95
0.15	0.35	0.9	0.25	9.75
0.1	2.15	0.15	0.15	0.8
0.05	0.1	5.2	1.65	0.9
0.05	0.5	0.85	0.35	0.15
0.1	2.15	1.2	1.55	2.1
0.1	4.4	0.7	0.3	11.6
0.15	1.65	1	0.1	1.15
0.05	1.35	0.1	0.35	0.65
0.15	4.9	0.35	0.1	2.7
0.05	3	0.5	0.05	3.3
0.1	0.85	0.55	0.05	0.05
0.15	1.05	0.35	0.3	0.6
0.05	0.15	2.05	0.45	4.35
0.2	7.8	2	0.5	4
0.15	0.9	0.55	0.45	4.55
0.3	2.05	0.4	0.6	4.75
0.1	7.4	0.05	1.2	0.75
0.05	3	1.75	1.3	0.35
0.3	2.4	0.35	0.4	0.15
0.55	2.25	2.2	0.05	1.35
0.1	0.45	4.05	0.25	1.45
0.4	1.85	0.6	0.7	5.7
0.1	1.5	0.65	0.35	7.35
0.5	3.9	0.55	1.6	0.85
0.1	2.9	0.55	0.65	0.25
0.1	5.2	1.95	2.45	0.25
0.25	0.45	2.2	0.05	2.55
0.2	4.15	0.15	0.7	7.1
0.2	2.4	5.45	0.6	1.2
0.35	0.05	0.75	0.65	0.35
0.45	0.8	0.35	0.9	4.35
0.3	2.8	0.75	1.6	4.35
0.1	1.5	0.35	0.8	0.05
0.05	1.05	0.45	1.1	2.4
0.15	1.95	0.7	0.05	4.05
0.05	0.85	0.5	0.15	4.2
0.65	12.95	0.25	0.45	0.9
0.25	6.25	0.05	0.4	4.8
0.15	0.55	1.7	0.45	1.4
0.15	3.1	0.45	0.35	4.8
0.15	0.05	1.45	0.45	4.3
0.35	2.3	0.8	0.1	1.85
0.1	2.4	0.25	3.6	0.7
0.2	4.8	0.9	0.2	0.7
0.25	3.3	0.1	0.15	1.2
0.05	0.35	0.55	0.2	0.1
0.1	9.35	0.1	1.15	6
0.05	1.5	0.2	0.7	4.65
0.1	0.3	3.7	0.05	0.1
0.05	2.4	0.45	0.25	4.15
0.05	2.95	0.9	0.05	9.1
0.15	6.2	2.3	0.6	3.15
0.05	7.3	4.15	0.45	3.5
0.25	0.75	0.65	0.1	1.65
0.25	1.85	2.5	0.2	0.95
1.2	0.5	1.1	0.35	0.7
0.15	1.6	0.35	0.15	3.95
0.25	9.3	3.15	0.1	6.25
0.25	3.95	0.5	0.05	0.2
0.05	1	0.15	0.25	0.1
0.1	0.55	0.5	0.1	3
0.25	0.7	1.4	0.95	0.9
0.1	1.05	1.1	0.2	2.4
0.4	2.7	1.3	0.15	7.7
0.15	4.55	0.05	0.95	1.5
0.05	1.2	5.45	1	0.1
0.6	1.05	1.15	0.75	0.25
0.1	11.45	0.8	2.1	2.4
0.05	1.75	1.7	0.1	6.65
0.15	0.65	0.9	2.4	2
0.15	12.5	0.4	1.2	0.15
0.1	3.9	3.45	0.75	4.45
0.1	2.1	0.5	0.35	2.9
0.05	0.55	0.25	0.3	1.1
0.1	0.05	0.05	0.7	1.6
0.05	6.45	0.5	0.9	7.7
0.25	1.5	0.05	0.05	4.85
0.15	3.4	1.35	0.25	1.25
0.05	3.6	0.45	1.6	0.7
0.3	1.3	2.45	0.7	0.4
0.05	5.55	0.1	0.05	0.05
0.15	2.35	0.25	0.65	1.8
0.15	17.8	1.1	0.2	2.75
0.6	0.1	1.75	0.35	1.6
0.05	1.1	0.15	0.05	0.1
0.25	1.6	0.45	0.4	2.05
0.1	0.75	1.6	2.45	0.15
0.3	0.1	1.15	0.2	2.6
0.1	2.3	1.6	0.3	1.5
0.05	0.25	0.25	0.55	2.75
0.05	4.55	4.75	0.25	0.25
0.1	0.45	2.1	2.2	1.15
0.25	2.55	2.25	0.2	0.55
0.15	1.55	0.4	0.55	5.1
0.15	5.25	2.15	0.25	0.05
0.4	3.2	1.3	0.1	0.05
0.2	0.95	5.05	0.4	0.05
0.1	10.45	3.75	0.95	6.4
0.8	1.9	0.05	0.6	8.9
0.3	7.45	0.1	0.1	0.3
0.05	5.25	4.4	1.2	1.25
0.05	0.6	4.15	0.45	2.05
0.35	0.05	0.25	0.5	2.65
0.05	7	5.1	0.5	0.7
0.05	5.05	8.5	0.3	0.15
0.25	0.85	0.05	1.6	1.6
0.15	0.1	1.5	0.6	1.55
0.15	0.3	1.35	0.55	0.15
0.05	1.75	0.65	0.1	4.35
0.15	1.15	0.9	1.2	3.3
0.2	3.8	0.5	1	2
0.05	5.1	0.4	0.45	6.55
0.05	0.65	0.15	0.05	0.4
0.25	0.5	3.1	1.2	0.8
0.1	4.15	1.8	0.85	1.4
0.1	0.6	1.5	0.4	0.25
0.25	4.4	0.2	0.9	2.55
0.1	0.1	2.25	2.2	3.85
0.15	1.35	0.6	1.85	1.75
0.05	2.15	0.5	0.5	2.55
0.15	1.35	0.25	2.1	0.35
0.15	1.2	0.8	0.7	0.75
0.15	4	1.75	0.3	2.4
0.1	7.15	0.45	0.3	0.25
0.45	0.9	3.2	0.75	1.4
0.35	2.95	0.6	1.45	2.25
0.05	6.5	0.2	0.3	0.7
0.05	1.55	1.15	0.7	0.35
0.1	2.1	1.55	0.1	5.95
1.05	0.8	1.3	1.5	1.45
0.4	0.5	0.45	1.7	0.2
0.05	1.25	4.35	3.65	0.9
0.1	0.05	3.7	0.7	11.15
0.4	5.4	1.95	0.25	1.55
1	3.1	0.1	0.5	0.55
0.15	1.2	0.75	0.1	1.95
0.15	3.7	0.15	2.05	4.4
0.15	31.5	1.45	1.15	0.85
0.25	0.75	0.85	0.05	0.4
0.05	6.15	0.35	0.05	2.25
0.35	1.5	0.85	0.15	2.55
0.1	2.1	0.4	0.5	1.7
0.15	4.8	0.05	1.1	3.6
0.35	1.75	0.85	0.45	0.2
0.15	7.55	1.15	0.45	7.95
0.1	0.15	0.5	0.25	4.85
0.55	6.5	0.55	0.55	14.75
0.05	2.4	0.4	1.15	0.55
0.05	1.85	1.65	0.65	0.5
0.15	3.85	0.35	0.65	0.05
0.4	3.25	1.55	0.1	2.25
0.2	1.85	0.15	1.75	3.05
0.25	0.95	1.05	0.15	0.25
0.35	0.8	0.25	0.1	1
0.55	2.75	0.8	1.65	11.05
0.2	1.6	0.25	0.75	3.3
0.2	0.75	0.25	0.55	4.45
0.35	1.9	1.05	1.25	2.95
0.1	4.95	0.1	0.2	4.1
0.2	3.8	0.6	0.3	0.95
0.15	2.15	0.5	0.75	5.25
0.15	0.25	0.35	0.1	2.45
0.1	6.2	1.15	0.15	2.35
0.1	13.8	3.1	1.35	0.05
0.85	0.6	1.75	1.8	0.65
0.25	3.75	0.3	0.25	0.2
0.05	3.8	0.7	0.85	0.65
0.65	8.05	1.15	0.2	3.2
0.25	0.45	0.85	0.35	3.75
0.15	4.8	1	0.1	2.8
0.1	1.85	0.25	0.1	4.8
0.8	1.2	0.5	0.2	0.2
0.05	0.35	0.6	0.05	0.55
0.3	1.3	0.2	1.45	1.6
0.4	2.25	0.25	0.65	3.55
0.1	1.8	0.9	0.05	2.2
0.15	1.35	0.05	0.8	6.85
0.05	4.25	1.3	0.95	1.7
0.2	11.9	5.1	0.9	2.6
0.2	6.25	0.75	2.35	0.4
0.05	0.95	0.35	0.4	1.35
0.3	0.2	0.05	0.2	1.75
0.7	9.75	1.4	0.2	8.25
0.2	1.75	0.7	0.85	0.95
0.15	0.35	2.4	1.5	0.05
0.2	4.75	0.05	0.05	0.25
0.15	1.3	0.1	1.4	1.8
0.05	2.2	0.5	0.05	1.05
0.05	0.3	0.2	0.4	0.05
0.05	4.3	2.05	0.35	1.3
0.2	1	0.35	1.7	3.3
0.45	2.3	0.85	1.1	3.35
0.2	2.3	1.95	1.05	0.25
0.45	3.55	1.15	1.25	0.25
0.35	1.75	2.55	2.2	1.05
0.2	0.45	0.05	0.05	1.5
0.1	0.25	3.2	3.05	0.45
0.15	4.15	0.2	0.4	1.45
0.05	1.1	1.25	0.25	1.6
0.25	7.45	1.95	0.9	0.55
0.1	1.6	0.7	0.15	0.4
0.1	2.3	1.3	1	1.7
0.05	1.15	0.6	0.2	0.55
0.2	4.55	4	0.9	2.25
0.1	2.55	0.75	1.8	0.05
0.1	3.2	0.05	0.15	9.5
0.1	3.2	0.25	0.35	5.05
0.05	0.8	1.25	0.15	0.35
0.6	3.45	0.8	0.6	6.45
0.2	4	0.2	0.25	0.05
0.1	0.3	2.25	0.7	4.05
0.05	8.45	0.45	0.4	1.15
0.25	3.75	0.7	0.15	0.25
0.1	1.2	0.65	1.8	0.05
0.15	3.9	10	0.5	3.95
0.35	2.3	4.85	1.35	2.2
0.05	1.25	0.4	0.25	9.1
0.05	4.45	0.05	0.05	2.65
0.1	0.2	3.45	0.25	9.5
0.1	1.8	0.25	0.25	1
0.05	1.05	0.25	0.8	5.15
0.1	1.95	0.25	1	0.25
0.05	2.65	0.95	0.25	1.25
0.2	1.9	1.55	2.3	0.95
0.2	6	0.4	0.9	11
0.05	3.85	0.7	0.05	2
0.05	0.25	0.2	0.05	6.95
0.3	3.3	0.05	0.7	0.7
0.05	3.75	1.3	0.85	0.1
0.2	0.05	0.05	0.1	0.5
0.05	0.05	3.45	0.45	7.9
0.05	0.85	0.1	0.3	5.5
0.15	0.85	0.5	0.8	0.45
0.1	2.15	0.2	0.25	2.85
0.35	0.9	1.2	0.1	3
0.1	2.35	0.35	1	0.65
0.05	7.7	0.95	1.4	1.65
0.1	0.8	0.65	1.3	7.15
0.2	1.45	0.2	0.75	4.15
0.25	4.2	2.7	0.15	3.25
1	0.15	1.8	0.3	0.7
0.2	5	0.4	0.2	2.15
0.35	0.5	0.45	0.55	0.25
0.3	0.6	2.2	0.15	2.95
0.05	9.05	0.5	0.2	0.25
0.3	5.7	6.75	1	0.95
0.1	1.3	0.4	0.05	0.8
0.25	5.6	0.25	0.15	7.55
0.3	1.05	1.1	0.1	0.55
0.35	1	0.55	0.1	0.55
0.05	9.6	1.1	0.85	1.55
0.2	0.7	1.75	0.7	0.8
0.05	0.7	0.3	1.2	6.1
0.45	10.25	0.35	0.1	0.2
0.6	1.1	0.2	0.6	1.7
0.05	2.7	2.6	1.2	1
0.1	1.55	0.6	0.1	3.05
0.2	5.5	0.55	0.1	0.05
0.25	3.6	0.1	0.8	0.1
0.5	2.95	3.55	0.05	0.05
0.1	1.15	1	0.5	6.65
0.15	0.3	0.6	0.1	1.55
0.45	1.55	0.1	1.6	4.45
0.2	2.85	0.3	1.5	0.05
0.05	0.15	0.2	0.15	0.45
0.1	0.1	0.25	0.1	1.15
0.3	2.95	0.6	1.2	4.05
0.2	0.1	0.05	0.15	4.25
0.15	3	2.6	1.2	8.3
0.05	3.75	4.65	2.35	1.5
0.05	6.75	0.65	0.55	3.55
0.25	0.1	3.65	1.95	1.2
0.25	1	2.2	0.8	0.1
0.15	1.3	0.6	0.2	0.95
0.3	3.6	1.15	0.05	0.75
0.1	2.4	1.15	0.1	0.85
0.15	1.55	1.95	0.15	1.25
0.2	0.35	1.5	0.8	0.2
0.2	2.85	3.15	0.05	3.8
0.05	4.9	1.45	0.35	3.1
0.05	0.5	1.2	0.15	1.1
0.05	0.75	1.15	0.55	3.8
0.1	4.85	1.7	0.1	5
0.05	10.65	0.15	0.55	0.05
0.05	3.85	3.4	0.3	4.55
0.1	0.05	2	0.05	0.35
0.05	10.1	0.05	0.1	4.6
0.55	2.75	0.4	0.15	0.4
0.05	6.3	1.1	0.05	3
0.2	8	0.4	1.2	0.75
0.05	3.65	0.05	0.65	0.45
0.15	0.75	1.35	0.3	1.95
0.45	8.15	0.25	0.25	0.65
0.2	0.15	9.1	0.05	1.45
0.1	8.35	0.1	0.1	4.65
0.3	2.25	2.95	0.9	0.75
0.15	0.15	22.1	0.6	1.55
0.1	4.85	0.9	0.2	1.8
0.45	5.6	0.1	0.3	9.25
0.2	2.9	3.45	3	3.6
0.3	5.2	0.65	0.25	0.35
0.1	0.4	2.65	0.3	4
0.3	0.45	0.6	0.3	0.05
0.2	7.75	5.25	1.85	1.65
0.1	9.15	3.2	0.8	1.15
0.05	0.65	0.45	1.4	1.55
0.1	2.3	0.7	1.2	3
0.1	2.75	0.7	1.1	1.1
0.05	0.05	0.1	1.4	0.95
0.1	0.85	3.8	0.15	3.2
0.05	0.05	0.7	2.8	1.4
0.15	4.25	1.05	1	7.35
0.1	0.4	0.4	2.3	2.3
0.15	6.7	0.65	0.55	4.55
0.1	3.05	0.3	0.05	0.35
0.4	2.65	0.85	0.05	1.6
0.05	3.55	2.45	0.4	5.45
0.05	5.45	0.9	1.05	1.15
0.05	0.8	0.2	0.2	0.2
0.3	2.3	1.25	0.2	1.4
0.25	6.6	1.45	0.3	3.95
0.05	4.15	0.2	0.55	0.3
0.05	0.2	0.7	0.45	0.4
0.1	6.1	0.1	0.15	0.9
0.15	2.35	0.05	1.2	5.7
0.3	2.75	1.15	1.3	2.5
0.2	1.4	0.5	0.4	1.5
0.1	2.1	0.35	0.1	3.8
0.1	0.3	2.3	1	1.5
0.15	0.75	1.85	0.5	0.2
0.1	0.15	2.1	2.9	1.3
0.1	0.95	1	0.85	4.3
0.05	1.35	0.35	0.7	3.3
0.05	0.8	0.25	0.1	1.1
0.05	1.95	3.45	0.9	1.95
0.15	1.45	1.8	0.2	6.65
0.15	14.8	1.55	0.25	3.05
0.15	14.9	0.65	0.8	2.15
0.1	4.95	0.4	1	1.15
0.1	2.7	0.05	0.4	0.1
0.05	2.3	0.05	0.7	0.2
0.55	0.1	0.15	0.75	0.75
0.3	3.8	0.1	0.1	11.3
0.1	1.7	0.95	9.3	3.75
0.35	1.55	0.1	1.35	3.4
0.05	1.25	2.7	0.6	0.9
0.05	0.1	0.05	0.05	1.65
0.35	7.2	1.95	0.7	0.05
0.05	1.5	0.05	0.2	3.45
0.45	4.05	0.8	0.35	0.55
0.2	4.4	0.9	0.05	0.15
0.1	0.05	1.4	0.25	2.2
0.2	1.7	1.7	0.95	2.1
0.1	1.5	0.5	0.55	2.45
0.15	4.85	1.95	0.3	1.6
0.05	5.2	0.45	0.15	0.85
0.1	2.3	1.4	0.1	10.45
0.1	6.85	0.7	0.7	3.55
0.15	2.2	1.45	5.35	0.15
0.35	3.4	0.45	0.5	3.7
0.3	0.45	1.2	0.35	2.2
0.1	2.9	1.25	0.85	2.6
0.05	7.8	1.4	0.5	0.3
0.1	1.05	0.55	0.2	0.75
0.4	5.1	0.55	0.35	3.45
0.15	0.05	0.55	0.2	0.6
0.35	1.55	2.95	0.1	1.6
0.05	3.9	2.25	1.15	6.7
0.1	1.05	0.7	0.2	11.9
0.1	2.45	0.9	0.45	3.55
0.05	1.75	0.55	0.1	1.5
0.1	1.5	0.8	0.05	2.2
0.05	0.2	0.7	0.5	5.2
0.35	0.1	1.35	1.2	3.6
0.1	2	0.65	0.65	5.15
0.1	1.85	0.05	0.8	0.9
0.05	1.15	1.65	2.05	0.55
0.1	7.35	1.3	0.65	0.05
0.05	4.7	0.2	0.65	0.6
0.15	3.35	4.65	0.25	3.3
0.05	5.1	0.75	0.15	0.55
0.1	6.2	0.35	0.55	5.2
0.3	1.5	0.65	0.6	2.5
0.15	2.1	0.4	1.2	7.5
0.2	0.45	0.25	0.05	1.2
0.1	2.85	1.55	0.5	1.7
0.15	0.05	0.55	0.1	0.75
0.05	7.85	3.15	0.4	1.05
0.15	4.3	1.95	0.3	1.65
0.5	1.3	1	0.15	3.05
0.2	1.1	1.05	0.65	0.65
0.1	2.9	0.25	0.15	0.15
0.25	1.7	1.85	0.85	0.6
0.05	0.05	0.1	0.1	3.3
0.15	9.8	0.6	1.45	6.2
0.4	0.6	0.05	0.1	1.1
0.3	8.6	0.35	1.05	0.05
0.25	1.55	0.65	1.05	7.1
0.4	4.85	1.25	0.95	1.8
0.3	4.1	0.85	0.6	2.4
0.25	28.55	0.3	0.05	3.6
0.25	3.2	6.1	0.2	2.05
0.25	3	2.6	0.55	6.75
0.1	1.45	0.25	0.15	1.45
0.1	0.85	0.6	0.15	4.6
0.15	8.1	0.2	0.35	3.3
0.15	2	3.8	0.1	1.5
0.15	5.05	0.25	0.05	0.8
0.3	0.1	0.8	0.45	4.05
0.2	2	2.3	0.3	4.8
0.3	4.15	6.4	0.3	0.15
0.2	4.95	0.55	0.15	0.2
0.35	7.75	1.05	1.15	1.95
0.05	1.5	1.8	0.5	2.25
0.05	6.45	0.25	0.05	0.15
0.1	9.7	2.1	0.55	0.05
0.1	5.45	1.75	0.2	1.15
0.1	8.4	1.95	0.15	1.5
0.4	3.05	0.65	0.6	5.95
0.1	1.85	0.05	0.15	0.3
0.1	3.5	1.6	0.2	0.5
0.3	6.05	2.95	0.45	2.95
0.1	0.2	0.8	0.15	2.4
0.1	0.45	0.25	0.35	5.5
0.25	0.3	1	0.05	2.95
0.15	19.5	0.1	0.75	8
0.2	1.55	0.4	0.6	1.3
0.05	0.55	0.1	0.45	0.25
0.2	0.1	1.7	0.25	1.3
0.25	4	1.9	2.25	1.3
0.15	1.2	0.6	0.2	1.5
0.4	0.05	1.25	0.2	8.7
0.5	1.1	1.35	1.65	4.5
0.15	2.65	2.7	0.25	1.25
0.1	6	0.3	1.1	2.6
0.3	1.2	0.3	6.45	3.55
0.05	1.7	1.8	0.6	3.6
0.1	2.55	0.3	0.3	2.45
0.1	0.5	0.2	1.6	5.05
0.05	3.2	0.1	0.05	5.15
0.05	7.05	0.35	1.1	3.2
0.1	0.3	1.9	1.05	4.1
0.05	0.9	5.85	0.2	1.35
0.05	1.9	0.55	0.05	2.15
0.25	1.15	0.2	0.3	3.95
0.05	8.4	0.25	0.15	0.45
0.1	6.85	0.2	0.45	0.4
0.1	6.35	1.2	0.2	6
0.15	0.55	0.95	0.05	4.95
0.05	0.85	1.05	1.2	3.9
0.1	7.1	3.35	0.05	0.45
0.15	16.5	0.15	0.25	1.3
0.05	0.85	0.35	0.6	0.25
0.1	4	0.2	0.3	0.45
0.1	5.6	1.9	1.05	2.25
0.8	1.95	0.45	2.4	0.15
0.15	1.4	1.15	0.2	5.4
0.15	3.25	1.1	2.05	2.2
0.25	2.15	1.15	0.5	1.5
0.1	1.65	0.2	0.15	4.55
0.1	1.05	1.85	0.4	3.3
0.4	3.75	1.1	0.7	0.9
0.45	0.65	0.8	0.7	1
0.15	6.65	1.65	0.2	0.35
0.1	2.05	2.35	0.3	0.35
0.05	0.45	0.1	0.6	2
0.15	0.1	1.55	0.15	0.45
0.1	1.1	0.85	0.3	1.4
0.3	1.8	4.05	2.05	0.2
0.1	12.8	0.3	0.2	3.15
0.05	0.85	0.5	0.25	6.2
0.05	6.95	0.2	1.15	2.45
0.2	0.65	0.9	0.1	2.05
0.05	0.8	1.8	0.1	0.7
0.2	1.6	0.15	0.6	9
0.2	3.2	0.1	1.9	0.6
0.1	0.25	0.25	0.3	0.7
0.2	1.65	1.3	0.3	5.1
0.65	5.6	2.9	1.6	2.1
0.15	3.55	0.5	0.95	1.75
0.1	10.3	0.4	0.35	6.35
0.05	1.55	1.15	1.9	0.3
0.05	3.25	1.2	0.5	5.4
0.1	0.9	0.15	0.15	3.35
0.1	0.75	0.4	2.15	1.8
0.05	7.25	1.95	0.3	2.05
0.05	0.9	1.65	1.3	7.55
0.35	0.65	0.15	0.75	1.4
0.2	5.4	0.25	0.3	0.3
0.05	0.65	0.9	0.05	2.9
0.15	0.7	0.7	0.7	5.9
0.1	0.45	0.15	1.5	0.3
0.1	0.6	1.45	0.15	0.1
0.15	2.45	4.6	0.6	5.25
0.15	0.6	0.8	0.45	0.95
0.1	1.2	4.2	0.55	0.55
0.1	4.25	2.25	0.9	0.5
0.3	3.95	4.85	0.25	11.25
0.2	0.55	0.1	0.7	0.85
0.15	0.65	1.55	0.05	1.15
0.2	1.05	1	0.45	0.05
0.15	1.1	1.3	1	6.45
0.05	5.4	5.15	1.9	0.05
0.15	14.55	0.55	0.1	9.2
0.15	5.4	1.05	1.2	12.7
0.15	2.2	0.55	0.4	0.8
0.3	6.8	0.75	0.85	3.05
0.2	1.1	1.35	0.15	7.65
0.05	0.55	1.65	0.65	1.15
0.3	0.25	0.65	0.95	0.8
0.2	2.05	0.6	0.6	0.45
0.45	1	0.55	0.4	0.05
0.15	0.1	0.3	0.95	3.6
0.25	0.1	2.45	0.35	2
0.1	1.75	0.95	0.2	0.65
1.1	1.7	0.35	0.55	3.2
0.05	5.1	1.7	0.6	1.55
0.05	0.8	0.1	1.35	10.9
0.3	1.15	1.15	0.6	0.05
0.2	3.65	1.05	0.7	0.95
0.05	0.05	11.15	0.15	0.9
0.15	0.8	3.25	0.4	0.6
0.1	6.35	0.65	1.3	1.05
0.05	12.3	0.25	0.1	0.05
0.25	0.6	3.45	0.35	2.55
0.05	4.1	1.55	0.15	0.8
0.4	5.9	2.25	0.3	2.6
0.2	1.7	0.45	0.15	1.1
0.05	12.95	2.35	0.15	0.35
0.35	0.7	0.15	0.15	2.95
0.15	10.25	1.3	0.65	1.55
0.05	6.05	0.45	1.25	1.05
0.35	0.45	1.2	0.05	3.1
0.5	1.9	1.35	0.1	13.6
0.2	1.45	0.9	1.05	1.85
0.1	1.25	0.05	0.85	1.45
0.05	2.75	1.4	0.35	1.3
0.15	2.15	0.15	1.15	2.05
0.05	0.4	0.4	0.35	0.55
0.55	0.95	2.2	2.3	1.25
0.75	5.85	0.6	1.35	0.4
0.05	1.95	0.05	0.1	1.3
0.05	3.65	1.8	1.35	0.65
0.1	1.25	0.15	0.3	1.3
0.75	2.85	3.55	0.1	8.4
0.15	1.3	2.25	0.4	0.25
0.05	4.1	0.5	0.75	1.65
0.05	0.55	1.45	0.4	0.3
0.05	3.55	5.5	0.3	1.65
0.15	5.3	0.1	0.45	1.9
0.2	0.3	1.3	2	0.65
0.15	0.55	0.1	0.6	0.3
0.05	0.15	0.9	0.05	0.25
0.1	2.45	1.9	0.65	0.65
0.05	0.25	1.45	1.85	2.45
0.05	6.4	0.05	1.2	8.85
0.05	1.4	1.7	1.85	3.25
0.05	3.35	0.25	1.65	3.25
0.05	3.4	0.45	0.4	0.6
0.05	0.8	0.55	0.15	0.95
0.25	1.8	0.4	0.3	0.05
0.05	3.35	1.1	1.9	0.4
0.1	4.3	0.1	0.65	1.2
0.15	2.75	4.1	0.05	0.2
0.1	1.4	4.5	0.3	0.2
0.05	4.1	0.75	0.2	0.55
0.15	12.2	1.45	0.6	0.7
0.1	1.75	0.4	0.15	0.05
0.15	2.85	0.5	0.45	1.45
0.15	0.85	0.65	0.75	1.65
0.35	3.25	0.2	2.15	2
0.25	0.75	5.45	1	1.45
0.35	3.3	2.35	1	0.7
0.1	4.6	0.1	1.4	5.75
0.15	3.15	0.1	1.15	1.5
0.4	7.2	3.25	0.05	7.95
0.35	3.35	0.25	1.4	1.45
0.25	10.15	0.9	2.65	4.1
0.05	1.65	0.6	0.3	1.1
0.05	6.25	1.75	2.55	3.3
0.3	0.5	0.15	1.75	0.85
0.1	0.25	0.55	2.25	3.7
0.4	0.6	1.4	0.2	3.9
0.1	0.4	1.45	0.05	0.7
0.05	3.3	0.25	1.75	0.95
0.1	3.15	1.75	0.35	1.65
0.15	4.95	2.6	0.45	0.2
0.1	4.6	1.55	1.8	0.35
0.05	2.4	0.75	1.15	1.55
0.1	0.1	0.05	0.5	5.2
0.2	8.3	0.55	0.55	1.75
0.05	6.85	0.45	0.25	0.75
0.1	0.35	1.55	2.95	0.65
0.25	1.55	0.4	0.05	0.1
0.15	1.3	0.8	0.3	4
0.05	0.95	2.3	0.2	1.7
0.05	2.5	0.65	0.65	1.65
0.1	3.9	3	0.15	3.95
1.1	3.8	1.7	0.9	3.15
0.1	4.6	0.05	1.05	0.3
0.15	7.95	0.15	0.75	0.75
0.1	4.1	2.3	0.75	2.4
0.1	1	2.35	0.7	1.65
0.2	4.65	2.2	1	2.1
0.05	4.6	2	1.65	0.6
0.15	2.45	0.9	1.2	0.3
0.35	0.3	1.75	0.2	2.25
0.5	4.05	1.5	0.25	4.55
0.25	2.45	0.1	0.3	5.65
0.05	0.25	4.75	0.25	0.3
0.05	1.05	1.1	0.65	0.2
0.1	3.15	0.85	0.05	0.65
0.05	1	0.05	0.05	0.6
0.1	1.25	1.1	1.8	1.1
0.25	4.9	0.05	1.7	7.9
0.75	5.3	0.75	1.05	3.7
0.15	0.55	1.25	0.1	5.4
0.4	1.65	0.1	0.25	3.7
0.1	0.05	1.1	1.75	11.6
0.25	0.7	3.2	0.5	0.05
0.2	1.7	1	0.5	0.65
0.15	0.8	0.65	0.1	2.1
0.05	8.1	0.5	1.25	0.25
0.1	0.1	3.3	0.45	0.1
0.05	0.7	2.6	2.25	3.4
0.15	0.1	1.3	0.45	2.55
0.1	0.55	4.9	3.45	0.1
0.2	1.05	0.45	0.7	0.05
0.2	3.2	0.4	1	1.5
0.05	8.2	2.1	1.15	0.5
0.15	12.25	1.2	1.05	0.5
0.2	2.1	1.15	0.5	4
0.2	1.95	0.05	0.5	0.8
0.05	4	0.5	0.3	0.95
0.1	1.25	0.15	1.9	2
0.05	1.3	0.6	0.85	0.85
0.15	1.55	0.35	0.1	3.25
0.2	5.1	0.15	0.95	2.9
0.05	2.6	3.45	0.35	0.95
0.15	15.1	1.5	0.25	0.3
0.25	0.25	0.2	0.25	0.7
0.1	10.55	0.35	0.4	5.5
0.15	6.4	0.1	1.7	2
0.25	9.35	0.75	0.1	0.15
0.1	9.85	2.6	0.4	5.3
0.1	4.45	0.05	1.45	2.5
0.05	3.4	0.25	0.5	0.95
0.1	1.25	0.1	1.15	5.05
0.15	3.3	0.35	0.05	1.95
0.9	2.65	0.2	0.1	5.15
0.05	0.45	0.4	0.35	1.05
0.6	18.3	2.05	0.2	0.05
0.2	4.3	2.2	0.55	2.75
0.25	0.2	0.85	0.35	0.15
0.2	6.1	0.45	0.9	1.55
0.1	3.4	2.75	1.2	0.2
0.05	0.8	0.25	0.3	4.1
0.1	3.75	0.8	0.2	6.45
0.2	5.35	0.05	1.05	3.4
0.1	5.35	1.15	0.95	2.4
0.15	0.2	0.05	4.4	1.8
0.05	1.2	2.55	0.3	1.7
0.05	47.45	0.2	0.1	2.9
0.1	3.35	0.95	0.05	0.15
0.1	0.05	0.35	0.2	1
0.05	7.1	0.5	0.65	2.85
0.05	4.5	0.3	0.05	0.05
0.1	0.05	1.1	0.35	2.65
0.05	0.2	0.05	1.3	4.05
0.1	0.1	1.35	1.35	1.75
0.05	0.25	1.5	0.6	3.1
0.1	2.05	0.6	0.05	2.5
0.15	0.1	3.8	1.25	1.5
0.35	2.35	0.05	1.25	1.1
0.15	3.7	0.05	0.25	0.85
0.25	7.9	2.25	1.45	5.65
0.05	0.85	0.75	1.55	2.4
0.3	4.9	0.05	0.95	2.85
0.1	3.75	3.35	0.15	1.3
0.1	0.7	1.4	0.1	0.3
0.45	3.75	0.35	0.1	0.8
0.3	8.05	1	1.5	0.9
0.2	5.25	0.65	1.6	3.3
0.45	1.25	0.2	1.65	0.05
0.1	3.95	1.55	1.7	0.15
0.05	3.1	0.15	0.2	0.85
0.05	1.3	0.05	0.15	2.6
0.25	1.25	0.7	1.35	0.6
0.1	1.1	2.05	1.85	0.15
0.1	4.4	0.6	1.4	0.05
0.15	0.5	7.9	0.25	4.45
0.2	4.35	0.75	0.75	3.3
0.15	2.45	4.25	0.45	3.6
0.3	3	0.5	1.15	3.55
0.1	0.05	1.8	2.5	8.95
0.15	2.65	0.4	0.1	1.65
0.1	1.5	0.45	0.8	3.8
0.5	2.85	1.25	2.55	2.95
0.2	6	0.2	0.4	0.35
0.1	0.75	3.55	1	0.05
0.15	1.95	0.15	0.7	0.05
0.25	0.1	1.5	0.4	2.15
0.05	0.6	0.05	3.45	10.9
0.1	4.6	0.4	1.4	2.45
0.65	0.65	0.05	0.15	6
0.15	1.1	0.4	0.35	0.2
0.2	0.2	2.45	0.8	7.05
0.4	1.25	4.3	0.05	2.45
0.25	6.65	0.4	0.15	4.25
0.05	1.3	0.9	0.95	0.05
0.1	0.6	2.2	0.65	1.25
0.1	2.8	0.6	0.8	3.8
0.55	4.75	0.3	0.55	0.35
0.25	0.45	0.2	0.45	0.05
0.05	10.6	0.65	0.8	0.25
0.2	0.15	2.4	2.05	1.55
0.05	0.85	0.45	0.65	10.15
0.25	0.2	0.15	0.65	7.35
0.1	1.7	0.75	0.95	1.05
0.15	2.25	1.3	0.5	0.1
0.05	6.8	0.25	0.55	2.35
0.05	10	0.15	0.85	0.8
0.45	0.9	3.05	1.2	0.95
0.1	4.6	0.7	0.05	1.05
0.1	1.65	0.55	0.85	8.25
0.25	6.55	2	1	6.95
0.2	2.4	0.45	0.9	0.25
0.05	7.35	3	0.3	1.5
0.4	11.55	0.5	0.3	0.1
0.1	0.6	0.25	0.05	5.1
0.45	5.05	1.25	0.05	1.45
0.1	5.55	0.25	0.15	0.5
0.35	2.85	2.05	0.3	2.6
0.4	3.05	6	0.1	3.1
0.4	6.4	1.65	1.2	4.65
0.3	6.2	28.95	1.75	1.85
0.15	3.7	2.4	3.45	2.65
0.35	10.1	2.6	0.5	4.35
0.2	0.75	0.1	0.25	6.2
0.05	2.05	0.1	0.15	1.35
0.25	1.1	0.65	0.65	3.4
0.45	6.35	0.9	0.65	6.05
0.1	1.9	0.95	0.75	4.35
0.15	4.4	1.1	0.1	1.85
0.95	4.1	0.15	2.45	0.4
0.05	5.8	0.25	0.85	1.9
0.25	0.25	1.2	0.55	4.1
0.15	5.65	0.15	0.25	1.4
0.3	1.55	2.45	0.35	0.45
0.55	7.25	0.1	0.65	1.6
0.05	2.45	1.25	0.6	0.35
0.35	4.5	0.05	0.8	1.1
0.1	1.1	4	2.2	0.55
0.15	7.45	3.05	4.65	2.35
0.1	0.25	1.05	0.05	0.1
0.15	1.95	0.75	0.25	0.9
0.2	0.05	3.35	1.3	3.8
0.2	0.65	3.1	0.1	5.15
0.15	0.05	0.3	0.45	4.85
0.4	1.85	1.5	2.15	1.65
0.1	0.6	1.35	0.75	0.4
0.1	4.6	0.2	0.6	2.65
0.15	1.5	0.95	0.25	0.7
0.15	0.95	0.6	0.15	2.45
0.05	0.55	1.95	1.15	0.1
0.05	0.35	1.3	0.3	2.25
0.05	4.15	0.1	0.3	1.75
0.1	0.3	3.8	0.8	5.25
0.25	0.4	0.05	0.65	0.2
0.05	4.65	4.65	0.1	1.15
0.4	3	0.45	0.95	9.3
0.25	0.25	0.05	0.2	3.05
0.05	0.6	1.55	1.4	3.65
0.05	0.2	0.1	1	3.2
0.1	1.3	0.35	0.35	0.55
0.05	0.95	0.25	1.3	3.1
0.1	0.2	0.1	0.35	5.2
0.35	4.15	1.1	0.2	3
0.05	1.4	0.15	0.75	2.4
0.35	3.5	0.35	0.55	3.6
0.1	5.2	0.75	0.1	5.8
0.05	3.3	0.75	1.1	3.8
0.2	3.6	0.2	0.9	3.45
0.2	3.55	3.1	0.45	0.6
0.05	4.05	0.15	0.65	0.1
0.2	2.55	0.3	0.75	1.65
0.05	0.65	0.15	0.9	4
0.3	2.55	0.4	0.45	0.3
0.1	0.45	1.05	1.35	1.15
0.25	2.8	2	0.25	4.45
0.1	0.25	3.1	1.8	1.4
0.15	0.85	0.8	1.45	0.05
0.4	2.45	1.55	0.1	1.6
0.1	0.65	1.4	0.25	0.6
0.05	10.8	0.05	1.2	1.9
0.15	1.8	1.1	0.2	4.25
0.15	0.15	0.45	1	0.3
0.55	0.75	3.3	0.75	1.8
0.35	14.4	0.5	0.35	2.05
0.15	2.05	0.1	0.7	5.05
0.25	1.6	0.7	0.1	1.3
0.15	0.25	0.25	1.75	3.45
0.25	1.1	0.6	0.1	4.4
0.3	5.5	0.4	1.5	0.55
0.2	0.95	1.65	1.25	2.7
0.1	1.9	0.25	0.25	2.85
0.05	0.25	0.9	0.8	0.15
0.1	2.7	0.05	0.35	3.8
0.1	3.65	0.45	0.7	1.05
0.05	0.35	1.1	0.75	13.85
0.05	2.75	0.6	0.55	5.9
0.25	2.25	0.35	0.3	0.35
0.05	2.4	0.4	0.4	1.05
0.05	3.85	2.25	0.45	4.8
0.1	17.25	2.75	0.7	3.9
0.1	3.75	2.6	0.4	1.65
0.15	0.4	1.2	0.75	2.25
0.05	0.75	0.15	0.9	5.1
0.1	2.2	0.35	0.75	0.7
0.1	0.3	0.9	0.45	0.15
0.05	0.4	2.05	0.2	0.05
0.5	7.55	2.75	0.45	4.05
0.2	1.6	1.2	0.35	4.2
0.2	0.45	0.35	0.1	5.15
0.2	10.3	0.95	0.15	0.1
0.15	1.4	0.1	0.65	0.65
0.05	4.6	0.15	0.3	0.25
0.25	7.75	0.35	0.2	0.1
0.05	0.05	0.95	1.45	1.4
0.1	0.8	0.15	1.1	9.65
0.05	6.1	6.4	0.95	9.45
0.1	2.2	0.55	0.25	1.1
0.3	0.25	1.05	0.6	1.5
0.2	1.4	0.35	0.05	1
0.05	1.35	5.45	0.25	4.45
0.25	14.25	1.95	0.15	0.9
0.9	8.7	1.15	1.2	0.05
0.65	0.2	0.55	0.75	1.95
0.55	3.25	1.05	0.1	6.7
0.5	0.2	2.4	0.3	1.15
0.4	1.7	3.25	2.9	3.3
0.15	3.5	1	0.7	1.75
0.85	0.05	0.25	0.05	3.8
0.5	3.55	2.85	0.25	8.05
0.2	1.25	0.55	2.4	1.65
0.15	0.05	0.55	0.05	10.25
0.15	4.4	0.55	0.4	2.15
0.25	1.15	0.2	0.25	0.25
0.15	0.1	0.1	1.25	2.25
0.05	0.15	3.1	0.3	5.2
0.3	1.35	0.85	0.05	0.1
0.4	2.55	0.35	0.25	0.5
0.05	0.35	2.3	1.45	0.05
0.05	4.65	0.35	0.1	5.1
0.1	1.35	1.7	0.4	1.7
0.15	1.25	3.75	0.75	0.05
0.25	1.7	3.9	0.35	2.45
0.1	12.2	0.4	1.25	0.1
0.1	10.3	10.1	0.7	0.35
0.1	4.4	0.8	0.05	0.85
0.05	0.2	0.3	0.05	0.1
0.05	2.2	1.45	0.1	1.5
0.1	4.4	0.4	1.15	7
0.05	0.8	0.05	0.55	3
0.1	11.3	0.1	1.2	1.15
0.05	3.3	0.9	0.3	8.95
0.05	0.85	0.65	2.55	2.75
0.55	2.85	0.85	0.2	5.85
0.25	3.85	0.8	1.9	0.8
0.2	3.7	0.7	0.1	0.05
0.25	4.8	0.1	2	1.5
0.2	2.55	0.9	0.15	4.4
0.25	5.95	1.9	0.45	0.45
0.1	3.35	0.1	0.95	0.3
0.1	5.4	0.25	0.25	3.05
0.05	2.9	0.75	0.2	0.3
0.3	3.9	0.4	0.45	23.2
0.25	11.15	3.4	0.5	0.7
0.35	1.45	1.55	2.35	0.15
0.05	2.1	0.2	0.5	2.25
0.05	8.8	0.05	0.4	3.15
0.85	0.05	0.3	1.45	3.3
0.1	5.65	1.05	0.4	0.85
0.1	0.55	0.15	0.1	3.1
0.25	1.4	1.55	1.2	6.05
0.15	8.3	1.65	0.2	2.45
0.05	6.2	0.45	0.8	4.85
0.25	2.4	4.15	0.1	3
0.15	2.2	0.7	0.15	8.55
0.05	3.2	3.45	2.05	1.05
0.45	2.6	0.5	0.35	1.9
0.15	0.9	1.7	0.8	2
0.05	8.85	1.5	0.35	3.1
0.1	8.9	0.3	0.25	7.1
0.2	2.05	2.5	1.3	3.4
0.05	0.25	0.5	0.75	10.55
0.1	0.95	1.75	0.45	0.1
0.15	5.65	0.7	1.1	8.1
0.2	0.25	1.9	0.05	0.1
0.05	3.8	1.7	0.1	3.2
0.1	0.05	0.2	0.05	2.8
0.05	7.55	0.7	0.2	0.75
0.1	13.95	6.05	0.55	0.6
0.05	0.75	2.2	0.55	2.35
0.1	3.95	0.5	1.15	0.1
0.25	6.05	0.45	0.45	1.35
0.35	2	0.4	2.3	3.8
0.05	2.05	2.1	0.35	0.5
0.2	0.75	1.15	0.1	0.5
1	1.2	0.05	0.9	9.7
0.1	0.65	5.2	0.55	0.25
0.15	0.3	0.4	0.75	1.1
0.1	10.9	0.05	0.65	0.05
0.55	1.1	0.8	0.8	1.5
0.05	6.4	1.7	1.75	5
0.3	5.5	0.9	0.1	1.7
0.1	7.85	0.8	0.2	0.1
0.1	6.9	1.15	1.2	2.05
0.6	0.1	4.05	0.45	1.5
0.1	0.2	0.05	2.25	17
0.1	2.8	2.25	0.5	0.95
0.1	1.2	0.05	1.4	5.75
0.1	1.45	3.6	1.15	0.5
0.2	2.05	0.95	2.75	4.2
2.4	3.95	2.2	0.35	2.5
0.1	2.4	0.25	0.2	0.05
0.15	0.95	0.9	0.2	1.65
0.35	2.75	0.4	0.6	0.65
0.2	0.15	0.05	1.65	5.35
0.2	0.1	0.15	0.7	2.15
0.1	3.45	0.25	0.8	5.15
0.1	6.7	1.4	0.4	1.9
0.2	1.5	1.6	0.5	11.85
0.1	1.95	2.25	0.1	2.95
0.1	0.75	0.35	0.8	4.35
0.05	0.65	0.45	0.1	0.05
0.05	2.2	3	0.8	4.25
0.25	6.75	6.1	0.5	1.2
0.2	1.45	1.65	9.35	1.6
0.25	0.1	1.25	1.3	1.55
0.1	13	1.65	1.3	0.75
0.15	3.95	0.3	1.5	2.45
0.1	1.1	2.1	0.05	2.2
0.3	0.1	0.25	0.6	0.1
0.25	0.8	1.25	0.1	1.6
0.25	6.4	1.65	0.3	0.7
0.4	3.55	1.95	0.6	4.3
0.1	0.2	0.3	0.05	0.4
0.35	4.35	0.4	0.6	0.2
0.1	0.05	1.7	0.05	5.2
0.15	6.35	0.4	3.2	3.9
0.1	0.65	0.7	0.8	0.35
0.1	2.2	0.85	1.55	0.95
0.15	6.65	0.75	2.25	0.7
0.05	1.25	3.2	0.65	1.85
0.05	8.65	1.05	0.3	0.4
0.1	3.15	0.1	1.9	2.45
0.05	2.1	0.3	0.2	0.05
0.05	3.8	2	1.1	0.05
0.05	2.9	1.15	0.75	8.95
0.1	3.65	1.85	0.05	7.15
0.05	0.8	3.6	0.8	3.25
0.1	1.4	1.55	0.8	1.3
0.05	0.8	0.15	4.3	1.2
0.05	8.05	0.75	0.6	2.55
0.35	2.7	0.2	0.2	1.8
0.1	7.05	0.5	0.45	6.05
0.35	0.35	0.2	0.25	2.65
0.25	1.95	1.25	0.1	0.65
0.15	1.4	0.45	0.2	3.7
0.05	5.3	0.75	1.75	8.35
0.2	1.15	0.3	0.35	0.65
0.1	0.2	2.2	0.7	2.75
0.05	1.5	0.55	0.55	3.25
0.15	3.85	2.8	0.8	0.2
0.05	3.4	1.05	0.7	1.65
0.5	3.3	0.25	1.45	4.65
0.05	7.55	2.7	0.35	3.2
0.25	3.95	0.4	0.8	0.45
0.1	1.5	0.3	0.5	1.35
0.05	5.75	0.8	0.05	0.7
0.1	0.8	0.15	0.2	0.05
0.05	3	0.1	0.3	5.1
0.05	2.55	0.65	1.4	0.05
0.3	3.15	1	0.05	0.2
0.25	1.65	2	0.45	0.55
0.1	3.35	0.25	1.2	12.45
0.1	4.85	0.05	1	2.85
1.85	0.1	0.1	0.3	0.05
0.2	0.05	1.15	0.55	0.25
0.4	4.9	0.35	0.1	0.25
0.05	5.45	0.5	0.05	4.45
0.25	1.7	0.25	0.25	0.45
0.2	5.9	1.4	0.7	10.1
0.15	2.95	0.45	0.4	10.55
0.2	3.7	1	1	0.85
0.15	2.15	0.4	1.9	0.9
0.15	1.2	0.3	1.5	8.2
0.1	4.8	0.5	0.15	0.25
0.15	7.05	0.7	0.3	6.65
0.05	0.55	1.35	0.4	4.15
0.2	3.5	0.1	0.2	1.75
0.2	6.15	0.35	0.25	0.5
0.05	4.7	0.45	0.85	3.85
0.05	1	1.4	0.8	3.65
0.05	4.95	0.65	1.2	0.4
0.1	1.15	3.15	1.2	0.05
0.05	1.65	4.45	0.35	0.6
0.25	3.25	0.1	1.1	0.5
0.1	0.9	1.7	0.15	2.85
0.2	1.6	0.05	1.05	0.35
0.35	6.65	0.3	1.95	3.6
0.05	5.05	1.9	2.3	0.55
0.35	3.25	0.6	0.2	4.15
0.1	0.95	0.2	0.05	0.05
0.55	6.45	0.2	6.2	1.85
0.05	1.8	0.3	0.65	0.25
0.05	1.85	7.1	2.6	0.65
0.15	0.4	0.4	1.1	1
0.05	1.25	3.95	0.7	1.05
0.15	5.75	1.8	1.05	0.55
0.1	2.35	1.2	1.4	0.4
0.2	1.6	0.55	0.4	0.15
0.05	0.1	0.85	0.2	1.95
0.35	6	0.8	1.75	1.85
0.15	0.6	0.45	1.25	0.8
0.25	2.3	0.85	0.65	0.15
0.15	1.1	0.35	0.45	1.15
0.15	0.8	0.05	0.9	1.2
0.2	1.45	0.25	0.05	3.85
0.1	1.2	0.2	0.55	4
0.1	1.65	2	0.5	2.25
0.2	3.75	0.75	3.2	2.85
0.1	0.2	0.15	0.75	2.65
0.05	23.2	0.5	0.65	2.8
1.2	6.55	9.1	0.4	1.75
0.05	1.6	4.1	0.75	2.9
0.05	3.5	0.7	1.1	1.05
0.15	0.85	0.55	0.05	5.2
0.1	2	2.25	0.2	12.1
[truncated: 6,342 more rows]

## Sheet: R4_2
GAP	AT	TT	CT	GT
0.05	1.4	0.3	0.45	2.1
0.05	5.3	2.3	0.6	0.1
0.05	0.4	2	0.6	0.05
0.15	9	0.05	0.15	1.9
0.6	0.9	2.2	0.15	0.05
0.4	0.7	1.4	0.1	2.9
0.4	5.7	0.05	0.5	0.2
0.4	1	0.1	0.05	0.8
0.55	1.3	4.15	2.2	5.7
0.05	4.85	0.9	0.65	3.35
0.15	2	0.4	1.05	1.7
0.25	5.25	1.25	0.55	13.15
0.1	0.75	2.7	0.35	1.05
0.15	4.45	0.05	0.55	5.45
0.05	0.15	0.45	0.6	6.35
0.25	11.5	3.25	0.15	1.25
0.85	0.1	1.4	0.15	0.3
0.05	15.05	0.1	0.8	12.5
0.65	0.25	0.85	0.25	4.35
0.2	1.3	0.45	1	2.55
2.55	0.7	8.05	1.2	1.35
0.1	0.85	0.05	0.5	3.6
0.05	0.35	0.1	0.35	1.55
0.15	3.85	0.15	0.95	0.25
0.1	0.15	2.45	0.15	0.25
0.15	0.2	0.7	1	0.9
0.05	15.65	0.4	0.25	0.2
0.15	12.9	3.2	0.5	0.05
0.15	0.5	0.5	0.5	2.35
0.1	0.05	2.65	0.05	1.7
0.1	0.4	0.65	0.5	5.2
0.05	1.3	1.25	1.25	2.25
0.4	2.55	0.1	0.25	4.55
0.1	2.5	0.35	0.3	0.05
0.35	0.55	0.45	0.55	0.25
0.7	7.75	5.05	0.8	0.65
0.15	0.25	1.55	0.55	0.6
0.2	2.8	0.25	1.2	0.8
0.05	2	0.15	0.1	1.7
0.05	1.7	2.85	0.05	2.7
0.15	0.45	1.1	0.9	4.95
0.05	1.55	4.85	1.3	0.05
0.1	5.15	0.05	0.3	1.6
0.3	1.45	0.05	2.3	1.5
0.1	2.6	0.5	0.3	1.6
0.45	9.25	0.8	1.3	1.55
0.15	1.25	1.55	0.05	5.2
0.3	4.7	0.9	0.15	2.5
0.05	1.85	0.1	0.1	2.55
0.4	0.05	2.5	0.2	3.9
0.25	1.1	1.15	0.2	4.65
0.3	4.45	0.7	0.65	0.3
0.05	1.55	0.85	0.4	0.55
1	4.45	0.55	0.1	4.15
0.05	1	1.55	0.45	0.05
0.1	3.2	0.15	3.65	0.65
0.1	10.55	0.2	0.1	0.4
0.05	1	0.95	1.25	1.8
0.05	0.95	0.75	1.05	1.05
0.1	1.7	1	2.3	0.25
0.15	0.05	3.45	0.35	1.15
0.15	3.35	2.45	0.4	2.15
0.1	1.9	1.35	1.3	1.15
0.15	7.15	0.05	0.1	0.05
0.1	1.3	3.3	0.3	2.7
0.1	0.3	0.25	0.25	0.05
0.2	5.3	2.5	0.9	5.05
0.1	1.25	3.4	1.55	0.65
0.1	7.2	0.35	0.65	4.6
0.05	1.2	0.75	1.5	0.7
0.15	9.7	0.95	0.7	1.9
0.15	1.35	0.4	4.05	1.95
0.05	0.9	0.15	0.6	7.2
0.25	8.2	1.6	0.65	2.05
0.1	11.65	0.8	0.25	0.15
0.1	6.2	1.05	0.4	2.15
0.35	5.2	3.4	0.5	0.9
0.25	8.5	0.15	0.1	2.25
0.05	0.5	0.25	0.6	0.75
0.15	0.85	2.15	0.6	3.65
0.2	14.9	0.55	0.15	0.7
0.15	3.2	1.25	1.55	4.85
0.6	0.45	0.45	1.2	4.8
0.1	0.2	0.05	0.15	1.3
0.2	2.9	3.05	2.05	3.45
0.1	0.6	0.1	1	21.1
0.65	1.35	0.15	1.1	0.6
0.05	1.7	2.55	0.75	1.7
0.1	0.05	0.5	2.3	0.55
0.45	1.6	1.35	0.35	0.75
0.1	0.95	0.1	1.05	2.55
0.1	0.9	1.5	0.5	0.4
0.5	3.9	0.7	1	3.4
0.05	0.1	0.2	0.35	2.15
0.3	0.15	2.55	1.05	10.95
0.1	5.15	0.5	0.25	6.65
0.25	4.25	1.35	0.45	4.3
0.55	6.3	4	1.05	3.25
0.05	0.1	1.4	0.25	4.8
0.1	0.05	1.4	0.3	4.4
0.05	4.25	2.1	0.2	2.05
0.6	0.1	0.8	0.9	0.1
0.15	2.65	0.25	1.05	0.25
0.25	10.8	0.25	0.05	13.25
0.1	2.55	1.25	0.05	0.1
0.1	0.15	0.25	0.85	0.05
0.05	1.55	0.55	0.05	2
0.05	3.85	1.65	0.1	0.55
0.35	1.8	0.4	3.75	0.85
0.25	3.4	0.55	0.05	4.3
0.1	0.05	0.9	0.25	0.05
0.05	1.75	0.05	0.65	0.15
0.1	1.6	3.35	0.6	3.5
0.1	5.8	0.5	0.05	1.05
0.2	7.55	3.05	0.05	0.55
0.45	1.9	0.9	0.2	2.75
0.05	4.05	0.05	1.45	9.9
0.2	4.5	2	0.15	4.6
0.05	5.05	1	0.2	0.65
0.25	1.7	0.7	0.25	0.55
0.05	0.3	0.65	1.25	1.25
0.6	3.75	1.25	0.75	1.45
0.2	4.85	0.85	0.35	0.4
0.1	0.05	3.85	1	0.05
0.15	0.05	0.85	0.25	1.95
0.05	7.4	1	0.9	2.6
0.35	1	1.6	0.5	0.75
0.45	1.2	2.1	0.6	0.15
0.2	3.55	0.9	1.6	7.95
0.35	1.65	1.15	0.7	2
0.45	4.1	0.15	1	5.7
0.15	2.15	0.15	0.25	1.8
0.25	1.45	0.65	0.5	1.05
0.05	2.2	0.05	0.25	3.1
0.05	2.3	4.8	4.25	0.35
0.45	3.1	3.85	0.2	7.65
0.1	8.8	0.05	0.1	1.5
0.2	4.65	1.2	0.5	3.5
0.1	7.9	1.55	0.05	2.4
0.25	19.7	1.5	0.15	0.1
0.25	4.85	2.1	0.75	1.2
0.1	3.75	1.95	0.2	0.15
0.2	4.7	0.35	2.1	5.1
0.15	13.25	1.6	2.2	0.4
0.05	3.25	0.8	0.05	1.7
0.2	2.7	0.55	0.7	1
0.2	3.8	0.05	0.05	6.4
0.2	7	0.85	0.2	0.05
0.05	0.7	1.4	0.5	0.15
0.25	0.9	0.1	0.5	1.15
0.1	1.7	0.3	0.8	0.25
0.05	1.55	1.25	0.05	2.7
0.1	3.15	2.55	0.2	0.65
0.15	3.1	0.85	0.1	16.45
0.05	3.15	1.15	0.05	0.05
0.25	0.3	0.25	0.5	0.05
0.25	5.95	0.2	0.65	4.05
0.05	5.45	2.7	0.5	4.6
0.05	4.1	0.9	0.3	0.75
0.05	2.25	0.15	0.65	1.75
0.55	0.2	0.2	0.05	3.9
0.05	4.9	0.45	0.5	3.45
0.25	7	1.35	0.2	0.2
0.05	0.05	1.15	0.95	2.05
0.75	0.95	0.9	1.3	2
0.05	14.1	0.6	1.25	5.65
0.1	4.05	0.1	0.15	1.15
0.15	1.85	1.25	1.05	1.15
0.05	2.3	2.5	0.4	8.45
0.15	2.4	0.9	0.4	0.55
0.15	0.1	0.45	0.5	0.65
0.1	1.1	0.35	1.1	2.3
0.4	1.85	2.35	0.5	11.95
0.05	4.3	1.15	0.5	2.5
0.15	1.45	4.15	0.25	1.95
0.05	1.05	1.8	1	0.05
0.05	6.25	1	1.3	0.75
0.15	1.75	0.3	0.25	0.85
0.05	3.2	1.15	1.05	11.95
0.6	8.1	0.65	2.45	0.25
0.1	5.15	3.3	0.15	0.6
0.2	1.9	2.35	1.15	5.35
0.2	4.25	1.5	0.8	7.05
0.1	6.55	0.85	0.05	0.25
0.15	16.1	4.1	0.45	6.85
0.05	8.4	0.25	1.15	1.85
0.15	0.05	0.15	0.8	12.25
0.1	2.65	0.3	0.15	2.05
0.1	6.6	0.05	0.15	0.15
0.2	1.9	1.75	0.1	0.1
0.1	0.65	1.1	0.45	3.8
0.2	14.2	0.15	0.15	3.35
0.05	3.35	1.7	0.05	0.25
0.15	0.45	3.05	0.5	8
0.05	6.6	0.85	0.1	2.05
0.6	1.85	0.1	0.55	2.2
0.3	1.6	0.1	0.45	4.8
0.1	0.75	1.25	0.6	3.3
0.05	0.45	0.1	1.7	7.45
0.05	2.4	0.45	0.9	2.5
0.1	9.3	1.8	0.05	0.05
0.15	0.2	0.05	0.05	0.15
0.1	0.05	3.45	0.9	0.95
0.05	0.05	0.85	0.8	0.2
0.35	0.05	1.2	1.35	0.45
0.2	0.15	0.6	0.45	7.9
0.15	2.1	4.1	0.2	2.1
0.25	3.1	0.05	0.35	0.1
0.55	0.5	1.15	2.05	0.45
0.1	4.5	4.7	1.2	0.05
0.05	2.85	0.25	1.2	0.7
0.05	3.45	0.35	0.15	5.15
0.1	5.75	2.1	0.05	2.6
0.1	0.25	0.85	1.05	0.1
0.4	0.05	1	0.05	5.05
0.6	1.75	0.65	0.1	5.3
0.1	2.1	2.85	0.05	0.05
0.05	2.25	0.65	0.15	0.35
0.5	1.8	0.05	0.1	0.5
0.2	0.2	0.4	1.05	0.95
0.15	0.6	0.3	0.1	3.6
0.55	1.45	0.2	1.5	8.85
0.1	0.05	0.75	0.3	1.25
0.15	0.25	0.05	1.15	1.8
0.1	0.8	0.7	0.35	3.25
0.25	1	0.55	1.1	4.45
0.1	0.6	4.5	0.25	1.05
0.25	4.95	0.75	0.05	1
0.1	0.25	0.55	3.2	1.15
0.7	0.2	2.1	0.5	0.15
0.05	13.45	1.45	0.1	0.55
0.1	12.8	1.45	0.45	0.55
0.05	1.15	0.6	0.55	2.35
0.2	3.15	1.45	1.9	3.2
0.7	2.4	7.95	0.3	0.2
0.15	6	3	0.85	2.35
0.1	2.6	0.75	1	7.95
0.05	7.55	0.05	1.2	10.25
0.1	6.05	0.45	0.35	5.45
0.15	1.65	0.45	1.9	3.75
0.2	5.95	2.75	0.15	4.35
0.15	4.75	1.85	0.6	2.6
0.2	0.65	0.05	0.7	0.85
0.3	0.05	0.25	1.35	0.95
0.25	0.65	0.1	1.3	5.3
0.05	2.4	0.05	0.05	4.3
0.1	28.2	0.15	0.55	7
0.2	1.05	1.4	0.55	4.2
0.55	3.6	0.35	2.4	10.75
0.1	0.05	5.3	0.4	0.25
0.1	1.5	0.65	0.2	2.9
0.45	2.15	1.35	0.05	9.95
0.45	0.05	0.5	2.75	2.8
0.05	3.85	4.05	1.45	1.6
0.05	2.1	0.3	0.25	9.9
0.1	7.15	2.4	0.3	5.65
0.05	0.15	0.05	1.45	2.25
0.15	0.9	3.15	1	0.65
0.05	1.8	0.65	0.3	0.05
0.3	1.7	1.45	1.75	0.7
0.05	2.85	0.1	0.55	15.25
0.1	9.85	0.05	0.05	0.75
0.1	2.05	2.4	0.3	0.8
0.15	4.4	0.85	0.35	0.15
0.2	0.25	0.55	0.15	4.55
0.05	1.3	1.65	1.15	4.25
1.1	22.55	0.05	0.7	3.5
0.15	0.8	1.5	0.05	0.35
0.05	2.1	0.3	0.25	0.65
0.05	1	0.5	0.2	5.15
0.15	1.15	2.25	0.7	0.3
0.05	1.75	3.15	1	4
0.15	1.35	1.35	0.3	2.6
0.05	0.45	0.15	0.05	5.7
0.3	0.6	0.35	0.75	0.65
0.1	0.05	0.7	0.75	8.25
0.1	0.45	0.65	0.6	1.1
0.35	4.5	0.55	0.4	3.6
0.1	0.45	5.25	2.1	1.65
0.2	2.45	0.05	1.25	5.4
0.1	7.45	0.1	1.35	0.15
0.55	0.95	0.05	0.75	2.15
0.1	0.65	1	0.7	1.3
0.1	2.65	1.2	0.1	1.1
0.15	9.35	0.35	0.7	0.35
0.2	3.9	2.7	0.05	0.25
0.1	5.2	3.2	0.25	8.1
0.1	4.4	0.05	2.55	5.35
0.6	1.9	0.05	1.1	2.25
0.25	0.9	0.75	1.3	0.35
0.15	2.45	2.05	0.4	1.9
0.3	3.05	0.8	0.55	1
0.05	0.35	0.05	1.7	0.75
0.55	6.85	2.65	0.15	2.9
0.25	4.75	0.4	1.55	1.05
0.1	3.9	0.05	0.7	2.4
0.1	1.8	0.1	0.15	0.25
0.6	1.55	0.9	1.45	2.45
0.25	6.3	6.75	0.15	0.35
0.1	0.8	2.1	0.25	4.25
0.15	0.05	2.2	0.05	0.05
0.05	0.65	0.75	0.25	7.35
0.25	24.25	1.15	1.1	0.05
0.2	9.05	0.05	0.45	3.7
0.1	0.05	0.9	0.05	15.5
0.05	3.4	0.2	0.8	1.7
0.1	1.5	0.35	0.85	0.1
0.1	0.65	1.1	0.75	4.3
0.1	2.7	1.15	0.05	2.75
0.1	1.4	0.6	0.45	5.8
0.15	0.1	4.05	1.5	1.4
0.05	0.1	0.15	0.35	0.8
0.1	7.9	2.7	0.15	4.4
0.1	4.55	0.8	0.3	0.6
0.5	0.7	0.45	0.45	0.75
0.1	4.85	0.05	0.85	3.45
0.2	0.05	1.75	0.1	1.5
0.25	0.4	0.5	0.4	0.5
0.15	3.8	1.1	0.6	1.8
0.05	0.45	1.95	0.4	0.9
0.2	3.2	0.5	0.3	0.35
0.05	0.1	0.8	0.7	2.2
0.1	1.85	0.05	2.5	2.05
0.1	1	0.15	0.7	3.6
0.25	1.25	0.55	0.45	0.85
0.05	0.15	0.2	0.25	0.8
0.05	1.45	0.4	0.8	0.05
0.1	6.2	0.15	0.8	1.1
0.4	11.5	0.5	0.45	5.65
0.2	0.05	1.65	1.8	1.45
0.45	2.3	3.4	0.1	0.25
0.3	3.45	1.25	0.1	0.25
0.25	5.4	0.05	0.35	1.45
0.05	5.5	0.3	0.3	1.6
0.15	2.95	0.2	0.5	6.55
0.1	1.7	0.65	0.45	1.25
0.1	1.4	2.55	1.25	0.05
0.05	2.2	0.9	0.05	0.05
0.45	23.45	2.25	2.05	1.6
0.25	1.35	2.25	0.2	1.5
0.35	0.05	0.4	0.35	1.15
0.05	2.15	0.05	0.35	0.25
0.05	4.15	0.05	0.25	2.65
0.1	6.4	0.15	1	0.1
0.05	1.25	0.35	1.95	2.7
0.4	0.1	0.1	0.4	2.85
0.05	9.25	0.05	0.5	0.45
0.2	1.7	1.3	1.95	2.4
0.05	1.65	0.3	0.3	0.05
0.1	15.75	2	0.4	0.2
0.2	0.7	0.7	0.65	2.2
0.15	2.85	0.15	0.05	5.25
0.1	5.45	0.55	1.55	6.1
0.05	2.5	2.05	0.75	5.85
0.1	2.05	0.8	0.45	4.75
0.1	1.9	4.4	0.45	1.65
0.05	5.5	1.4	1.2	0.45
0.3	2.7	0.5	3.1	3
1.1	0.1	0.25	0.7	1.1
0.05	1.4	0.75	0.4	0.45
0.05	2.85	1	1.5	2.25
0.15	17.25	0.85	0.25	5.35
0.6	0.3	0.8	1.55	1
0.15	1.6	0.05	0.8	5.5
0.1	9.65	2.85	1.35	2.7
0.25	9.2	0.5	0.05	0.05
0.1	8	0.5	1.3	5.3
0.4	4.5	0.75	0.5	0.55
0.1	2.1	0.1	1	0.05
0.3	3.2	0.25	0.9	0.1
0.25	2.6	2.75	1.25	0.2
0.1	0.05	0.55	1.95	1.2
0.3	3.05	2.4	0.5	2.4
0.2	0.05	0.2	1.95	3.45
0.1	1.85	0.05	0.05	0.1
0.7	7.85	0.45	0.85	4.15
0.05	0.05	1.35	0.1	1.8
0.4	0.45	1.1	0.35	0.05
0.05	3.4	1.6	1.25	0.25
0.05	1.05	1.75	0.5	2.9
0.15	0.6	2.1	0.85	0.05
0.4	18.1	1.35	0.25	4.8
0.05	10.65	0.55	0.65	3.25
0.1	3	1.85	0.4	3.5
0.05	4.9	0.9	0.2	0.7
0.1	0.1	8.25	0.15	3.85
0.3	30.45	2.1	1.7	1.15
0.2	4.1	1.7	0.3	2.3
0.4	13.55	0.2	0.7	0.9
0.6	8.65	0.8	0.3	0.8
0.05	0.3	0.45	0.3	7.5
0.35	2.95	1.4	0.4	2.1
0.4	0.15	0.85	0.65	2.15
0.15	1.9	1.75	1.1	8.1
0.25	1.15	1.9	0.2	0.25
0.2	2.1	0.35	0.25	2.05
0.05	5.55	0.5	0.45	0.2
0.1	1.4	0.15	1.8	2
0.05	0.15	2.05	1.15	2.5
0.05	0.45	0.05	1.8	2.4
0.25	2	0.5	0.45	0.05
0.05	5.65	3.65	0.7	2.95
0.6	0.35	1.05	0.1	1.75
0.15	3.15	1.6	0.1	6.4
0.85	11.45	0.25	0.15	2.35
0.1	0.9	0.7	0.3	0.1
0.2	3.65	0.15	0.15	1.1
0.05	0.1	0.15	3.9	7.2
0.05	2.1	0.8	0.8	0.9
0.05	3.55	0.45	0.6	8.95
0.15	17.85	0.65	3.5	0.1
0.15	1.15	2.75	4.4	0.55
0.05	11.6	0.45	0.9	1.4
0.2	0.65	0.35	0.05	1.75
0.05	4.6	1.85	1.4	6.4
0.35	7	0.4	0.1	0.15
0.05	2.8	0.85	0.6	1.15
0.15	2.75	0.05	0.15	1.25
0.05	3.1	4.2	0.6	19
0.15	1.15	5.05	0.15	0.3
0.05	8	2.4	0.2	6.95
0.25	13.35	1.2	1.15	3.8
0.1	1.6	3.15	2.6	1.65
0.15	0.4	0.55	0.1	6.55
0.1	2.25	0.65	0.15	3.95
0.2	3.5	2	0.35	1.2
0.4	1.3	0.1	0.1	3.5
0.2	0.45	0.9	0.6	0.75
0.25	0.85	0.05	0.35	1.05
0.45	6.85	2.75	1.2	2.4
0.15	8.4	0.25	0.3	0.1
0.2	12.75	0.45	0.05	3
0.05	1	0.95	1.75	0.45
0.05	2.05	0.2	0.3	0.5
0.6	0.05	0.6	0.05	2.15
0.05	0.15	0.75	0.25	0.15
0.05	1.45	0.05	1.05	0.05
0.2	4.15	0.4	0.4	0.35
0.25	2.45	3.25	1.05	0.2
0.45	0.45	1.2	0.6	2.7
0.05	8.55	2.55	1.85	1.4
0.45	1.65	0.2	0.25	1.85
0.1	1.2	0.6	1.4	0.15
0.05	2.55	0.6	0.1	2.2
0.1	6.55	4.35	1.7	0.8
0.05	0.55	1.35	0.25	1.9
0.2	0.95	0.4	0.35	0.7
0.2	1.55	4.5	0.1	2.7
0.25	1.1	4.9	0.05	6.75
0.15	1.05	1.7	0.35	5.5
0.1	0.5	0.3	1.4	1.2
0.35	16.1	0.15	0.3	2.55
0.2	1.15	2.2	0.6	13.15
0.45	11.25	0.25	1.25	0.1
0.1	4.75	0.5	0.2	0.8
0.05	4.6	1.2	0.75	0.15
0.1	0.7	1.4	0.1	0.5
0.25	1.25	1.7	0.95	0.85
0.15	3.2	0.8	0.1	6.5
0.3	1.25	0.4	0.75	0.05
0.5	0.6	1.6	1.15	0.5
0.25	1.25	1.45	0.05	2.25
0.15	3.05	0.8	0.35	1.45
0.05	5.1	0.05	0.25	0.35
0.8	0.05	0.6	0.05	2.75
0.1	1.65	0.6	1.75	8.2
0.1	1.95	1	0.4	8.4
0.1	6.6	1.85	0.4	9.75
0.15	6.05	0.9	0.45	0.35
0.05	8.7	1.5	0.15	3.6
0.1	1.25	0.9	0.15	2.45
0.2	3.3	0.4	1.5	0.2
1.35	3.05	0.75	0.4	0.3
0.1	2.65	0.15	1.4	6.85
0.05	2.55	0.2	0.05	6.45
0.05	9.35	0.7	0.05	0.75
0.05	3.3	1.6	0.05	1.45
0.45	0.6	1	0.4	2
0.1	2.7	0.15	1.15	1.8
0.05	2.1	1.3	0.05	0.1
0.15	12.25	0.1	2.45	0.25
0.05	0.05	0.8	1	4.85
0.3	2.85	0.9	0.15	2.4
0.1	3.6	0.15	0.65	0.85
0.75	9.65	0.9	0.3	7.45
0.05	0.05	1.75	0.6	3.25
0.15	2.75	1.25	0.05	0.05
0.2	6.2	0.25	0.25	12.8
0.05	0.1	0.8	0.2	2.95
0.15	10.9	3.05	3.1	11.15
0.1	1.6	0.5	0.65	0.15
0.05	5.6	3.55	1.4	1.3
0.5	8.9	0.45	1.25	0.1
0.45	0.75	1.7	0.25	0.35
0.2	5.1	0.8	0.25	1.9
0.1	2.95	0.95	0.1	0.05
0.3	5.25	0.65	0.55	1.4
0.05	0.05	1.5	0.05	1.05
0.55	4.25	1.05	2.75	0.2
0.15	1	0.1	1.35	1.2
0.1	2.5	0.5	0.2	0.7
0.15	4.15	2.45	0.15	1.5
0.15	5.15	0.05	1.15	0.2
1.05	1.4	0.05	0.6	2.35
0.15	3.4	1.6	0.05	0.05
0.1	1.15	0.4	2.55	0.2
0.15	2.85	1.55	1.55	1.05
0.1	0.75	0.2	0.2	3.25
0.15	0.75	0.4	0.95	2.7
0.15	0.75	0.05	0.5	0.05
0.3	12.4	0.05	0.3	0.8
0.2	1.6	1.1	0.05	3
0.15	2.2	1.6	0.95	4.1
0.2	5.4	0.1	0.15	0.1
0.1	1.55	1.8	0.35	2.75
0.2	2	0.4	2.2	0.2
0.15	3.65	0.05	0.85	2
0.15	0.2	0.1	0.2	2.35
0.1	1.5	0.55	2	1.8
0.1	5.55	0.2	0.35	1.35
0.15	2.8	0.2	1.8	1.95
0.4	1.85	2.6	0.25	1.3
0.1	11.8	3.75	0.7	0.5
0.05	8.15	0.05	0.35	0.05
0.3	1.1	0.2	0.8	2.05
0.1	4.75	0.95	0.95	0.35
0.2	2.05	0.25	0.5	1.55
0.25	1.25	0.75	0.2	1.6
0.05	1.35	0.9	0.7	2.05
0.05	11.7	0.7	2.3	2.8
0.15	0.15	0.15	2.05	3.3
0.4	1.1	4.15	1.2	3.85
1.7	0.05	0.1	0.25	1.2
0.1	0.75	1.7	1.8	4.8
0.1	1.85	0.75	0.7	1.85
0.1	4.7	0.05	0.9	8.45
0.1	2.65	1.45	0.05	3.25
0.05	5.45	1.35	1.25	1.1
0.15	7.4	0.85	0.2	3.95
0.1	2.15	1.15	0.85	3.85
0.35	2.2	0.05	2	1.45
0.05	6.7	0.6	0.35	0.55
0.05	0.75	2.65	0.1	0.15
0.4	0.75	0.15	2.45	2.8
0.05	4.9	0.85	0.7	0.9
1.3	1.6	2.85	0.15	2.45
0.2	0.35	1.45	0.1	0.4
0.5	4.1	0.1	0.9	4.05
3.35	0.5	3.25	0.45	8.6
0.35	5.85	1.5	0.05	6.65
0.1	0.1	0.45	0.4	1.5
0.1	0.2	0.6	3.65	1.55
3.8	0.45	1.45	0.75	1.3
0.25	0.85	2.85	0.45	1.2
0.05	5.6	2.75	1.15	1.85
0.05	0.5	1.95	0.85	1
0.15	4.8	1	0.2	2.05
0.3	0.05	0.85	0.65	1.25
0.2	1.6	1.3	0.5	13.05
0.1	0.05	0.1	0.35	4.9
0.15	9.9	0.1	2.75	0.1
0.2	1	0.3	0.35	11.5
0.2	2	1.45	0.9	1.1
0.05	1.35	0.55	0.55	3.2
0.1	4.45	0.4	1.05	10.3
0.45	5.25	2.1	0.3	0.4
0.05	8.15	0.55	0.05	1.1
0.3	8.25	3.2	0.35	5.35
0.45	0.45	0.2	0.4	5.1
0.35	3.7	0.05	0.85	4.85
0.05	11.35	0.15	0.65	0.05
0.85	1.2	0.65	1.95	3.3
0.15	0.8	0.65	0.25	0.05
0.05	1.9	1.9	0.55	0.45
0.1	2	2	0.5	0.45
0.4	2.6	0.45	0.05	1.65
0.2	10.35	0.35	0.9	3.9
0.2	6.4	2	1.15	8.65
0.2	2.8	1	0.55	1.7
0.45	6.25	0.35	1.45	1.5
0.15	1.2	0.3	0.9	1.7
0.1	15.65	1.25	0.45	0.6
0.05	2.8	0.1	0.15	0.3
0.2	3.6	1.3	0.45	3.5
0.15	9	0.45	0.15	2.2
0.15	1.35	3.15	0.4	2.2
0.2	3.7	1	0.25	7.45
0.1	0.55	0.75	0.05	1.7
0.25	4.3	0.2	0.85	2.3
0.1	6.65	2.5	2.6	2.25
0.05	0.9	1.25	0.45	0.35
0.05	1.55	0.65	0.25	4.2
0.15	1.7	2.55	0.25	9.75
0.05	0.35	0.7	0.3	0.45
0.1	0.65	4.8	0.55	0.15
0.05	0.45	1.95	0.1	0.7
0.05	10.95	1.2	0.7	3.1
0.2	0.2	0.7	1.4	0.5
0.1	6.7	0.1	0.15	3.25
0.2	0.15	4.5	0.15	0.05
0.2	18.35	0.1	0.45	2.55
0.1	0.6	0.05	1.3	5.1
0.05	1.55	2	0.15	0.3
0.35	0.6	0.05	0.3	6.9
0.1	0.5	0.05	0.25	1.3
0.1	4.35	2.55	0.9	4.35
0.1	2.95	2.25	0.05	1.15
0.05	14.15	2.9	0.3	1.15
0.2	0.3	0.35	0.35	4.35
0.2	2.75	0.1	0.3	1.15
0.15	4.25	0.15	1.55	1.85
0.05	0.55	0.55	0.85	0.3
0.15	5.1	0.05	0.35	2.95
0.1	1.55	0.8	0.55	1.5
0.05	3.35	0.15	0.3	6.65
0.1	0.7	0.1	0.25	2.8
0.3	0.25	0.15	0.5	3.15
0.2	4.35	1.05	3.75	3.6
0.15	4.2	2.05	0.35	3.1
0.05	5.9	0.7	0.3	9.05
0.2	1.15	0.5	0.1	1.8
0.3	2.95	0.1	0.05	1.15
0.1	11.65	1.5	0.05	3.05
0.1	1.25	0.2	1.35	3.5
0.25	1.5	1.1	1.1	5.25
0.15	3.7	0.1	0.4	0.55
0.1	5.95	4.05	2.85	3
0.1	8.45	5.5	1.5	4.35
0.1	11.7	3	0.15	6.35
0.75	0.35	1.3	0.3	0.8
0.3	2.05	0.85	2.9	0.4
0.15	0.05	0.9	2	3.7
0.15	0.9	3.3	0.7	4.35
0.05	4.45	0.25	0.3	0.75
0.15	0.9	2.1	0.2	1.3
0.25	3.1	3.95	0.1	0.5
0.1	2.5	2.15	2.25	0.45
0.2	5.3	1.4	0.35	2.25
0.15	0.3	1.35	1.35	2
0.05	5.35	0.65	0.35	0.5
0.45	0.05	0.15	0.7	0.1
0.1	0.65	0.1	1.4	7.3
0.05	0.05	1.15	0.1	0.75
0.05	9.35	0.6	1.15	5.3
0.2	0.45	0.05	0.05	4.9
0.25	8.45	0.15	0.8	5.55
0.15	2.35	1	0.9	1.35
0.1	1.6	0.05	0.05	1.5
0.15	2	0.25	0.05	5
0.05	10.7	0.4	0.15	0.25
0.35	7.35	1.65	0.4	2.3
0.1	5.9	1.1	0.4	3.95
0.05	6.7	1.3	0.05	5.6
0.2	0.05	3.9	0.6	1.6
0.05	9.45	0.05	0.35	0.1
0.1	3.1	3.45	0.55	2.15
0.25	2.9	0.2	1.75	9.65
0.15	8.5	2.25	0.25	1.75
0.1	4.6	0.2	0.05	2.6
0.3	1.4	1.2	0.75	0.8
0.15	16.55	0.9	0.85	1.65
0.05	0.65	0.6	1.8	0.8
0.15	1.9	1.2	0.35	0.65
0.05	8.8	9.9	0.15	0.05
0.25	0.45	0.05	0.25	3.8
0.3	1.65	0.4	1.8	0.05
0.1	1.7	0.95	0.6	2.05
0.05	1.3	0.6	0.35	0.15
0.25	1.2	2.55	1.9	6.3
0.25	3.15	0.3	0.65	0.05
0.25	0.45	0.8	0.3	1.4
0.05	4.35	2.05	0.3	2.8
0.1	1.9	0.1	0.95	0.2
0.2	2.4	1.2	1.85	2.05
0.1	5.8	0.05	0.8	1.45
0.05	2.95	6.25	0.25	1.4
0.15	2.8	1.05	0.65	3.45
0.1	0.65	1.3	0.1	4.55
0.05	7.1	0.4	0.45	1.7
1.45	0.05	1.35	0.05	0.6
0.25	3.15	5.25	0.05	4.55
0.2	1.8	0.8	1.55	3.15
0.05	0.05	0.95	0.5	0.35
0.5	5.2	2.35	0.7	1.1
0.5	4.55	2.85	0.1	2.15
0.05	3.8	0.75	0.7	3.15
0.1	2.65	0.05	0.8	2.2
0.2	5.8	1.5	0.15	2.7
0.1	0.65	1.4	0.05	1.2
0.15	1.1	0.85	0.3	6.8
0.25	0.2	0.3	0.05	0.05
0.45	2.8	0.15	0.45	0.6
0.15	7.8	1.1	0.45	1.05
0.25	2.2	1.7	1.35	1.4
0.2	3.7	1.55	0.75	10.45
0.25	5.95	2.05	0.15	2.35
0.1	1.55	1.8	0.6	1.9
0.05	3.55	1.2	1.5	0.1
0.05	4.45	0.4	1.1	3.65
0.05	0.6	0.55	0.85	0.9
0.05	1.05	0.9	1.05	3.55
0.05	5.9	1.4	2.25	0.25
0.15	2	0.45	0.5	0.25
0.05	2.4	0.35	0.05	0.05
0.05	0.65	0.8	0.9	0.15
0.1	0.5	0.35	0.35	0.6
0.1	2.75	0.1	0.55	4.55
0.2	0.35	0.7	0.25	0.8
0.15	1.05	0.55	1	7.05
0.1	0.1	0.45	1.15	1.35
0.1	0.65	0.05	0.7	4.6
0.25	5.15	1.35	0.2	2.2
1	5.2	0.05	0.15	1
0.05	0.6	0.05	2.65	2.75
0.15	1.65	1.15	0.4	1.5
0.35	0.6	0.1	0.85	6.85
0.15	7.25	0.8	1.15	0.25
0.25	1.9	0.55	1.8	1.3
0.05	0.7	2.9	1.05	1.1
0.25	5.05	0.65	0.15	0.05
0.1	7.45	5.2	0.55	0.65
0.1	21.5	0.55	0.1	4.5
0.25	0.7	0.2	0.35	2.9
0.2	2.1	0.35	0.9	9.4
0.05	2.7	2.1	0.65	0.15
0.1	0.05	0.85	0.15	0.8
0.15	3.75	1.25	0.2	3
0.1	3.45	1.05	0.25	1.9
0.05	0.2	0.95	0.45	2.4
0.25	0.4	0.65	0.3	1.6
0.15	2.75	2	0.4	2.65
0.15	5.75	0.05	0.3	0.45
0.2	2.75	0.65	0.25	0.2
0.05	2.55	0.65	0.25	1.95
0.15	1.15	3.55	0.75	1.4
0.15	0.05	0.4	0.25	11.4
0.55	1.55	0.25	0.85	0.3
0.1	0.8	1	0.4	0.75
0.3	3	0.8	0.5	1.2
0.05	16.9	0.1	0.05	0.8
0.05	6.2	0.1	0.9	0.55
0.1	1.05	0.95	1	7.3
0.05	2.55	2.85	1.9	1.4
0.15	2.2	0.1	0.1	0.15
0.1	1.25	0.95	0.65	0.15
0.05	1.05	2.05	0.3	2.4
0.3	0.2	0.2	0.95	4.2
0.05	0.45	1.8	1.25	0.15
0.1	7.15	0.1	0.25	1.7
0.2	2.5	0.1	0.15	8.65
0.2	4.8	1.4	0.65	3.1
0.05	2.05	1.1	0.15	0.85
0.25	22	0.6	0.2	1.45
0.15	5.6	1.35	0.5	0.05
0.05	1.3	0.25	1.4	0.55
0.1	1.7	1.55	0.1	1.05
0.2	2.1	0.6	0.4	5.6
0.1	3.8	0.95	0.55	2.5
0.2	0.75	3	1.45	0.25
0.6	7.6	0.25	3.7	0.3
0.1	0.35	0.3	0.25	0.8
0.25	3.6	0.05	1.1	0.35
0.05	0.05	1.05	1.95	2.45
0.2	1.05	1.8	0.4	2.75
0.1	8.75	2.05	0.2	5.65
0.05	1.05	0.05	0.2	0.25
0.15	0.05	0.05	1.1	2.85
0.15	2.95	1.05	0.3	0.2
0.45	2.15	0.15	1.05	0.05
0.2	5.75	3.05	0.45	0.4
0.25	4.6	0.8	1	1.4
0.05	1.2	1.8	0.15	1.35
0.05	1.35	0.05	0.4	3.5
0.25	5.6	1.45	0.05	2.05
0.5	1.4	0.65	0.95	7.3
0.05	4.35	1.2	0.15	0.05
0.1	2.65	2.1	0.15	0.9
0.1	1.65	1.5	0.6	0.3
0.25	7.45	3.4	0.7	2.85
0.05	7.25	1.5	1.7	1.8
0.1	5.25	0.15	0.55	0.35
0.05	0.7	0.3	1.55	0.55
0.05	0.05	0.75	0.8	6.1
0.8	0.05	1.25	0.8	0.4
0.1	0.05	0.55	0.05	7.6
0.15	0.55	1.85	0.35	3.6
0.7	1.1	0.25	0.5	0.05
0.05	3.9	0.7	0.1	1.45
0.15	9.6	5.3	0.15	11.45
0.2	0.05	0.9	1.3	0.15
0.35	1.8	1.9	0.15	1.7
0.25	5.6	0.6	0.1	3.15
0.05	0.25	5.1	0.2	3.75
0.25	0.75	1.85	1.1	3.4
0.1	0.05	0.55	0.8	11.15
0.15	1.2	0.7	0.6	4.45
0.1	0.15	1.5	0.05	0.15
1.6	2.3	1.9	0.2	0.15
0.2	2.9	0.8	0.9	2.7
0.15	0.9	2.45	0.85	0.5
0.1	0.45	0.7	0.35	0.3
0.3	0.15	0.2	1.1	2.3
0.05	1.4	2.95	0.3	1.4
0.2	3.65	3.5	0.4	0.3
0.05	2.3	0.35	1.3	1.95
0.15	0.55	1.3	3.4	10.4
0.6	0.05	4.7	0.65	0.25
0.1	1.8	5.5	0.05	4.5
0.1	4.85	0.05	0.3	2.9
0.15	2.2	0.1	0.45	3.8
0.2	11.95	2	0.05	2.65
0.05	10.5	0.9	0.25	1.4
0.1	0.6	1.8	0.05	0.6
0.3	4	0.15	0.8	8
0.05	5.95	2.3	0.1	1.85
0.25	0.8	0.1	0.25	3
0.3	0.6	0.55	0.1	5.15
0.45	0.6	0.2	2.4	0.05
0.3	1.65	0.15	2.25	0.25
0.2	1.8	0.35	0.5	2.2
0.15	1.6	0.3	0.05	1.9
0.15	0.55	4.1	0.3	13.4
0.35	1.1	0.05	1.6	0.5
0.05	2.25	0.65	0.3	0.85
0.05	5	0.7	0.45	0.55
0.15	0.15	3.4	0.25	1.2
0.25	12.5	0.2	0.5	0.2
0.3	0.1	0.95	0.05	9.25
0.2	4.75	2.35	0.3	5.2
0.15	0.05	0.5	0.25	0.45
0.1	0.75	1.95	0.55	0.05
0.15	0.05	0.3	0.5	0.15
0.1	0.3	3.45	0.8	0.15
0.05	0.05	0.3	0.95	0.05
0.05	2.15	0.15	0.4	11.15
0.25	4.25	0.25	0.6	3.25
0.3	4.75	1.2	0.05	1
0.05	1.8	3.7	1.9	6.7
0.65	0.2	0.05	0.1	0.15
0.25	3.4	1	0.5	0.65
0.15	0.25	0.2	0.25	1.3
0.15	1.5	1.7	1.7	2.1
0.05	0.75	0.95	1.4	25.3
0.15	0.3	1	0.3	0.6
0.15	0.05	0.1	0.8	1.25
0.25	14.45	0.4	0.1	0.3
0.1	2.05	1	0.55	1.15
0.05	5.55	8.4	0.7	1.3
0.05	3.9	1.1	1.05	0.65
0.1	0.55	1.2	0.3	3.4
0.1	0.1	5.45	1.65	0.7
0.05	0.45	0.15	0.2	0.45
0.05	0.05	0.65	0.4	2.3
1.25	0.65	0.05	0.65	8.25
0.1	11.7	0.25	0.05	2.65
0.2	9.5	1.6	1.3	3.6
1.55	0.55	1.05	0.05	0.05
0.15	2.65	1.2	0.1	10.3
0.2	5.15	0.6	2.85	2.9
0.35	2.9	3	0.25	7.8
0.05	1	1.5	1.7	2.95
0.1	5.3	2.6	1.7	2.6
0.1	0.6	0.5	0.5	2.75
0.4	0.35	0.1	4.1	2.15
0.15	0.25	0.3	4.2	4.9
0.2	9.55	0.3	0.15	1.2
0.15	1.7	0.7	0.35	0.65
0.1	2.8	0.1	0.95	1.45
0.15	7.95	0.3	0.5	0.4
0.2	10.35	3.35	0.8	4.65
0.2	0.1	1.05	0.1	0.6
0.35	2.2	0.5	0.15	0.8
0.35	6.15	2.45	0.05	0.4
0.2	11.95	0.4	0.15	9.2
0.05	11	1.05	1.3	3
0.15	2.5	0.1	0.2	6.75
0.1	5.6	0.4	0.05	4.7
0.05	3	0.65	0.1	0.15
0.05	0.95	1.15	0.2	0.05
0.2	0.05	0.45	0.05	5.15
0.2	0.05	0.25	0.4	7.4
0.4	0.05	2.65	1.1	3.45
0.15	1.4	1.2	0.85	3.25
0.2	1.4	3.7	0.75	0.2
0.05	1.2	0.45	1.2	2.05
0.1	9.8	4.25	0.6	12.45
0.1	1	1.75	0.35	1.2
0.1	0.95	0.3	0.4	2.35
0.2	3.55	0.75	0.1	0.5
0.25	1.05	0.15	0.35	0.75
0.25	5.15	0.1	2.3	0.1
0.05	5.75	0.35	1.85	2.15
0.5	0.75	0.4	0.05	0.15
0.1	0.85	3.1	0.05	2.45
0.1	0.15	1.6	0.1	11.25
0.1	2.1	0.7	0.55	0.05
0.3	0.05	0.2	1.35	2
0.05	0.45	1.55	0.45	0.7
0.05	0.85	0.1	0.55	0.55
0.3	1.6	0.4	0.05	0.1
0.45	10.9	0.35	0.3	0.65
0.35	4	0.05	0.05	7
0.15	1.7	0.1	1.35	1.75
0.3	2.1	0.55	0.65	1.55
0.15	16.1	0.55	0.45	2.8
0.05	0.45	0.1	0.35	11
0.3	0.65	0.65	0.4	1.65
0.2	8.25	4.8	0.3	1.55
0.25	0.5	0.85	0.3	2.25
0.25	2	1.1	0.45	4.45
0.15	5.45	0.9	0.05	2.4
0.05	0.05	2.85	1.6	1.85
0.35	6.5	0.5	0.05	0.55
0.3	1.85	0.05	0.05	3
1.4	14.45	1.95	0.85	0.3
0.3	0.05	0.1	0.8	9.4
0.2	1.2	1.3	0.2	10.7
0.2	0.05	1.35	0.05	3.5
0.15	0.3	0.05	0.25	0.35
0.2	0.3	1.25	2	0.65
0.15	5.65	0.25	0.85	1.55
0.3	0.7	4.05	5.1	0.35
0.05	0.8	3.35	0.05	1.55
0.1	0.75	3.35	0.1	7
0.25	3.3	2.3	0.5	0.4
0.15	2.9	2.4	0.5	3.55
0.65	1.7	0.75	1.6	1.6
0.2	0.5	0.55	0.15	0.3
0.05	10.55	0.15	0.75	5.25
0.25	2.95	0.65	0.15	0.5
0.1	0.3	0.65	0.6	3.6
0.25	7.2	0.1	2.3	3.25
0.1	0.6	1.4	0.95	0.4
0.3	0.05	0.15	0.7	2.6
0.1	4.2	0.85	1	0.05
0.45	0.5	0.6	0.5	0.4
0.2	4.65	0.4	0.95	0.9
0.45	0.7	1.2	0.85	3.7
0.15	1.15	0.05	0.2	1.55
0.05	8.15	0.85	2.1	1.1
0.15	2.1	0.15	0.9	0.05
0.1	0.1	0.1	0.8	1.2
0.2	0.05	0.2	0.1	1.55
0.05	0.55	1.15	2.05	0.15
0.15	0.05	0.25	0.25	5.9
0.55	3.45	3	0.2	4.6
0.2	2.9	0.2	2.8	1.9
0.1	5.05	0.25	1	2.65
0.15	2.25	0.7	1.3	0.65
0.1	0.05	1.85	0.3	0.3
0.3	0.1	2.65	0.1	2.55
0.25	1.2	0.7	0.6	5.75
0.6	4.8	0.6	0.6	0.85
0.05	3.15	2.65	0.2	0.45
0.15	13.4	0.4	0.2	1.5
0.15	0.45	1.65	0.6	0.5
0.05	5.25	0.05	0.65	3.75
0.1	1	2.05	0.55	4.5
0.1	0.95	0.4	3.8	13.45
0.1	2.2	1.45	0.55	2.95
0.15	0.1	1.8	0.4	1
0.05	8.2	0.9	0.15	3.4
0.1	2.8	2.05	0.4	0.2
0.05	0.05	0.05	0.1	1.1
0.3	1.75	0.15	2.35	0.3
0.1	4.35	2.05	0.4	1.55
0.05	0.05	0.5	0.8	2.1
0.2	3.2	1.15	0.8	0.2
0.35	11.3	0.7	0.75	1.9
0.1	0.2	0.35	1.4	6.6
0.15	3.15	0.05	0.15	1.95
0.15	1.5	1.3	0.65	2.95
0.2	10.15	0.35	2.1	5.65
0.05	5.85	0.6	1.4	0.05
0.15	0.1	0.95	0.55	6.55
0.3	6.45	1	1.35	1.9
0.05	4.95	0.15	0.05	0.75
0.05	1.75	2.65	0.2	3.5
0.15	1.7	2.1	0.15	0.05
0.05	0.3	0.05	0.1	0.1
0.2	2.5	0.1	0.05	1.35
0.1	13.35	2.2	0.6	0.7
0.15	0.05	1.2	0.25	0.2
0.15	3.1	1.25	0.55	5.5
0.1	13.3	0.05	0.65	0.3
0.05	1.15	0.05	0.35	0.25
0.15	2.3	1.1	0.55	5.35
0.1	0.2	0.4	1.25	0.3
0.1	3.05	0.95	0.75	0.05
0.05	1	0.3	1.4	5.6
0.2	4.9	3.15	0.05	7.35
0.1	4.55	0.55	0.45	1.2
0.05	3.25	1.25	1.8	0.05
0.5	0.2	0.05	0.2	0.4
0.8	1	0.05	0.95	1.6
0.05	1.6	0.55	3.4	5.8
0.15	0.1	1.25	3.45	1.55
0.15	0.05	0.05	2.1	0.05
0.05	6.7	0.15	0.15	1.85
0.05	6.05	1.05	0.05	2.85
0.7	2.3	2.95	2.35	4.3
0.15	2.95	0.55	2.4	0.1
0.2	2.4	3.95	0.1	1.1
0.1	1.4	1.5	1.3	2.25
0.4	0.65	0.65	1.2	1.45
0.35	0.25	0.25	0.25	3.65
0.05	2.15	0.2	0.65	6.75
0.15	2.2	2.85	0.45	6.5
0.3	3.2	0.05	0.45	2.8
0.3	7.7	0.7	0.6	0.75
0.15	0.05	0.6	3.35	0.55
0.8	2.05	2.7	0.35	1
0.1	0.05	1.35	1.25	1.95
0.35	2.4	2.7	0.7	2.75
0.05	2.35	0.75	1.4	1.85
0.1	1.25	3.6	0.25	1.25
0.35	2.25	1.25	0.15	1.3
0.35	4.7	9.1	0.05	0.15
0.25	3.45	0.9	1.5	0.2
0.15	5.1	0.9	0.45	0.1
0.05	4.75	0.05	0.15	0.1
0.1	15.95	0.35	0.2	5.1
0.05	0.45	2.55	1.65	1.75
0.05	0.3	1.55	0.15	2.2
0.15	2.5	0.55	0.65	9.3
0.15	1.55	0.3	1.1	11.2
0.1	0.6	0.8	0.05	3.4
0.05	0.4	0.15	0.2	0.5
0.05	0.55	0.3	1.6	0.9
0.15	6.35	1.35	0.25	0.8
0.1	3.4	2.25	0.3	1.1
0.25	5.4	0.25	0.9	0.1
0.05	7.1	1.9	3.8	0.15
0.25	1.85	0.7	0.6	4.35
0.15	1.5	0.55	1.7	1.65
0.1	7.6	0.45	0.65	1.15
0.55	0.55	2.2	0.7	3.2
0.3	2.8	0.3	0.75	0.05
0.05	0.45	1.8	1.7	3.7
0.05	3.2	1.75	0.9	2.7
0.1	1.1	0.6	0.6	0.15
0.3	4.8	3.65	0.4	2.75
0.1	2.05	2.6	2.4	0.7
0.15	1.15	0.2	0.55	4.3
0.1	3.6	3.1	1.45	1.7
1.15	0.2	0.45	2.5	4.15
0.1	0.9	0.15	0.8	4.55
0.05	0.45	0.3	1.6	1.9
0.05	14.55	7.5	0.1	5.55
0.1	2.85	0.5	0.85	1.6
0.2	4.55	0.75	2.2	0.05
0.35	0.65	0.25	0.65	4.8
0.05	4.15	0.15	0.15	1
0.35	3.5	0.75	0.65	1.1
0.7	1.05	1.3	0.05	0.25
0.05	1	3	0.25	0.05
0.25	0.05	2.95	1.45	8.95
0.05	0.25	0.25	0.55	1.95
0.35	0.05	0.95	0.6	1.35
0.15	0.9	0.95	0.7	3.65
0.2	2.45	0.15	0.15	1
0.1	0.4	2.15	0.3	2.4
0.1	1.9	6.05	0.1	0.65
0.2	4.55	0.65	0.2	2.05
0.25	7.4	0.05	1.35	1.5
0.5	2.95	4.9	0.65	0.35
0.7	0.05	3.05	3.55	2
0.45	1.3	0.85	2.2	6.45
0.3	0.05	0.9	0.25	5.5
0.2	5.7	1.15	1.1	8.8
0.3	2.6	0.8	0.05	0.45
0.05	2.4	0.5	0.8	1.9
0.15	3.35	0.15	0.1	0.85
0.05	2.3	2.5	1.55	6.6
0.05	0.9	0.35	0.8	0.05
0.1	0.85	0.15	0.45	3.35
0.15	5.1	0.55	2.55	0.25
0.25	0.1	1.35	1.9	3.9
0.05	0.05	1.4	0.05	1.2
0.5	2.5	0.75	1	5.7
0.25	5.65	0.85	1.55	0.1
0.1	0.9	0.2	3.8	0.05
0.3	1.6	3.95	0.75	3.9
1.8	4.55	2.55	0.65	19.5
0.05	0.05	0.1	1.3	1.6
0.4	1	1.35	0.05	0.4
0.25	0.05	1.5	0.15	8.45
0.2	0.45	0.05	0.85	7.05
0.75	7.65	1.55	0.75	1
0.1	0.6	0.75	0.5	9.55
0.05	0.1	1.95	0.4	1.05
0.15	1.9	0.4	0.35	1.95
0.05	8.8	0.9	0.05	0.55
0.2	0.8	2.15	0.25	2.65
0.1	6.1	0.1	0.1	4.55
0.3	1.3	1.2	1.5	8.95
0.1	1.25	1.8	0.05	11.35
0.3	4.5	0.35	0.15	1.85
0.1	0.1	2.85	0.85	3.6
0.05	0.05	0.15	0.2	0.45
0.1	3.9	3.15	1.5	0.85
0.2	4.05	0.2	0.1	0.05
0.1	0.55	1.35	1.1	0.05
0.05	2.95	3.3	0.9	3.25
0.1	11.45	0.35	0.7	9.5
0.4	7.2	1.85	0.6	0.95
0.1	1.4	5.4	0.35	17.8
0.15	2.2	0.7	0.75	5.8
0.15	4.75	0.55	1.35	1
0.45	2.55	0.15	1	0.35
0.15	6.1	1.65	0.65	3.05
0.25	3.35	3.2	0.5	2.75
0.3	4.75	1.1	0.3	3.75
0.1	0.65	0.25	0.4	14.6
0.15	0.9	0.7	0.15	8.1
0.05	0.65	0.05	0.45	1.6
0.05	2.35	0.3	0.2	1.55
0.1	3.9	0.25	0.1	0.2
0.15	1.05	0.2	0.05	1.85
0.15	3.85	4.1	0.85	2.4
0.25	2.1	1.1	0.3	0.15
0.4	0.75	0.55	0.55	0.95
0.5	2.65	1.65	0.8	1.85
0.15	0.05	0.1	0.2	4.85
0.05	0.55	0.55	0.4	1.55
0.2	0.6	0.45	2.95	1.9
0.3	1.85	1.15	0.3	0.05
0.05	0.85	0.05	0.65	0.25
0.15	0.85	0.2	1.55	0.1
0.15	0.05	2.15	0.1	0.45
0.2	0.75	1	0.1	4.6
0.3	0.25	0.5	0.8	2.8
0.05	0.45	0.45	1.5	1.65
0.2	2.55	3.2	0.1	2
0.4	5.6	0.5	0.5	12.35
0.05	3.3	0.35	0.05	0.15
0.35	2.95	2.8	0.05	0.2
0.1	3.9	0.05	0.65	3.85
0.1	5.85	0.15	0.4	0.45
0.15	4.3	1.05	0.9	3.3
0.1	2.45	0.15	2.05	0.05
0.15	1.95	0.6	0.1	1.55
0.45	1.35	3.1	1.1	0.65
0.05	0.65	1.05	1.15	1.55
0.25	3.75	0.6	0.65	1.95
0.55	10.25	0.1	0.5	13.7
0.25	0.5	0.8	0.2	1.05
0.1	0.3	3.85	0.45	2.7
0.3	8.2	0.6	0.55	0.05
0.1	0.55	0.15	0.05	1.7
0.05	0.65	0.55	0.05	0.05
0.05	2.85	1.1	0.95	0.25
0.3	1.25	3.25	0.9	0.45
0.05	1.85	2.95	0.35	0.35
0.2	1.1	0.1	0.95	0.6
0.15	3.1	1.8	0.25	1.45
0.05	2.75	0.2	1	5.85
0.05	0.7	0.8	0.55	2.55
0.1	1.15	3.05	1.3	1.1
0.15	0.05	1.2	0.55	1.5
0.2	6.1	0.5	0.1	1.6
0.1	5.4	0.2	1.65	11.6
0.35	3.05	1.2	0.5	2.55
0.75	10.15	0.2	0.1	0.7
0.2	3.3	1	6	1.85
0.3	0.5	0.35	0.3	0.6
0.35	0.5	0.15	1.4	6.6
0.05	2.95	0.45	0.75	1.05
0.6	0.05	2.05	0.25	2.5
0.65	1.9	0.3	0.3	1.25
0.1	5.05	2.55	0.65	0.95
0.05	1.85	5.35	0.3	0.4
0.3	0.05	1.5	0.2	4.15
0.35	1.3	1.2	0.2	3.25
0.45	0.05	0.7	0.1	4.35
0.05	8.3	0.65	0.5	0.05
0.05	0.25	12.55	0.05	2.8
0.2	4.3	0.9	1.35	0.65
0.2	1.05	0.15	1.9	0.1
0.05	1.55	1.45	0.05	0.4
0.05	2.65	2.75	1.15	3.05
0.2	3.85	0.2	1.1	0.9
0.1	3	0.35	1.05	5.95
0.3	5.4	2	0.7	0.6
0.5	0.6	0.85	0.25	1.05
0.1	1.45	0.55	0.5	2.1
0.1	1.15	0.35	0.9	0.85
0.05	7.15	3.1	0.05	1.25
0.25	0.05	0.8	0.05	0.2
0.9	2.1	0.6	0.05	0.05
0.1	5.75	0.95	0.3	4.25
0.85	9.25	1.85	2.95	4.9
0.15	0.7	0.3	1.6	0.9
0.05	0.1	0.75	2.2	2.95
0.25	1.45	0.45	0.15	0.15
0.15	2.45	0.25	0.4	2.45
0.1	0.5	0.15	0.15	0.8
0.6	1.6	3.6	2.55	7.9
0.05	4.7	1.3	0.15	5.85
0.35	4.85	1.4	1.3	0.5
0.05	0.85	0.35	0.05	0.05
0.05	2.65	0.9	0.15	1.95
0.1	10.75	10.8	0.4	0.75
0.15	1.7	1.7	0.25	3.75
0.1	5.2	1.6	0.95	3
0.05	6.45	1.1	0.05	5.15
0.45	0.55	1.05	0.45	3.1
0.3	1.35	1.95	0.15	2.05
0.45	4.35	0.9	0.6	0.35
0.1	1.4	0.75	1.5	2.75
0.55	1.65	0.55	0.75	4.7
0.55	1.95	0.05	0.5	4.5
0.05	0.05	1.95	1.05	0.45
0.05	0.35	5.55	0.95	1.15
1.35	2.85	0.7	0.1	0.35
0.2	2.25	0.5	0.8	0.05
0.1	0.15	0.7	0.2	0.9
0.15	7.45	1.25	0.05	0.1
0.05	3.7	0.25	2.7	4.25
0.3	4.75	0.1	0.35	5.75
0.1	2.3	0.05	0.05	2.2
0.25	3.75	2.25	0.75	1.45
0.05	0.85	1.5	0.05	0.85
0.4	0.95	0.1	0.05	3.5
0.1	4.2	1.2	0.5	0.2
0.2	6.15	0.3	0.25	5.1
0.25	1.45	0.65	0.45	2.5
0.2	0.05	1.95	0.25	0.15
0.1	1.6	0.05	0.45	8.8
0.1	1.5	0.95	0.2	1.25
0.2	0.65	0.05	0.7	1.9
0.1	0.8	1.35	0.6	0.9
0.45	5.4	1.6	0.2	0.05
0.7	4.8	0.05	0.2	1.65
0.05	3.15	1.15	0.7	2.6
0.1	1.6	1.25	0.2	0.55
0.35	6.4	0.5	0.2	0.8
0.1	10.45	3.35	0.15	4.6
0.2	2.5	1.35	0.05	0.95
0.15	7.25	0.25	0.65	2.2
0.25	1.1	0.35	0.1	1.65
0.05	1.35	3.3	0.85	2.35
0.05	2.6	0.3	0.05	0.05
0.1	2.15	0.1	0.4	0.05
0.1	3.9	0.25	0.25	0.9
0.05	3.95	0.1	1.55	2.7
0.3	4.95	0.35	0.75	3.75
0.1	3.55	0.7	2.9	2.3
0.4	1.9	0.85	0.85	1.4
0.15	0.85	0.9	0.4	0.65
0.15	13.6	0.85	1.4	1.4
0.1	2.6	0.7	0.65	5.25
0.1	3.45	3.2	0.7	0.45
0.7	3.1	0.15	1.2	3.5
0.1	0.15	4.55	0.6	3
0.1	1.95	0.95	0.5	0.4
0.25	1.25	0.05	0.05	2.55
0.15	5.75	1.9	0.1	4.45
0.05	2.3	0.95	0.6	3.85
0.35	0.2	1.05	0.65	0.25
0.35	5.05	0.4	0.8	4.85
0.1	0.4	1.35	0.15	0.95
0.05	7.85	0.2	1.6	3.45
0.15	6.25	2.05	1.8	1
0.15	0.35	0.3	0.25	0.4
0.15	0.2	3.05	0.55	0.9
1.95	2.75	0.3	0.05	0.55
0.15	3.15	0.3	0.1	0.1
0.25	3.15	0.65	0.35	1.7
0.05	0.35	0.2	0.5	0.1
1.2	1.9	2.2	0.1	2.75
0.05	5.6	0.15	0.45	2.1
0.15	0.1	0.5	0.15	1.4
0.25	4.75	0.2	0.15	0.05
0.35	3.8	1.7	0.3	1.65
0.2	1.15	1.45	1.05	0.9
0.15	3.45	0.95	0.05	2.85
0.05	0.1	2.3	0.5	0.55
0.15	1.8	2.6	0.35	1.05
0.25	0.15	2.35	2.05	10.3
0.15	0.45	2.3	0.1	13.55
0.1	1.95	1.45	0.1	3.6
0.05	1.75	0.3	0.05	3.9
0.45	2.65	2	0.15	4
0.1	0.4	2.5	0.95	0.1
0.2	1.75	1.2	0.9	0.35
0.55	4.1	1.75	2.25	3.05
0.05	0.6	1	2.9	8.6
0.2	3.25	0.1	0.3	3.2
0.15	4.85	0.6	1.9	7.75
0.1	3.25	0.1	0.65	5.55
0.05	9.6	0.5	0.05	1.35
0.25	2.05	0.4	0.55	2.5
0.2	0.8	0.35	0.8	1.6
0.2	3.05	1.85	0.8	1.5
0.25	8.15	3.45	0.4	0.15
0.2	0.1	1.9	2.1	0.1
0.55	0.25	1.15	0.75	0.2
0.1	0.05	4.1	0.45	0.9
0.15	2.25	0.65	0.4	3.95
0.35	1.35	1	2.05	4.9
0.15	4.5	0.45	0.5	0.35
0.3	0.15	1.45	1.3	3
0.4	0.45	0.4	0.1	0.8
0.25	1.85	1.45	0.1	0.6
0.1	0.2	0.35	0.25	7.2
0.35	3.75	2.7	2.1	3.55
0.45	1.15	0.05	0.3	3.95
0.15	0.15	0.55	1.05	0.55
0.25	0.4	2.65	1.15	8.9
0.15	1.05	0.1	0.15	2.6
0.35	0.9	0.5	0.05	0.25
0.3	12.45	0.3	0.1	3.55
0.3	0.1	0.2	0.05	0.25
0.25	8.95	0.1	0.15	0.3
0.25	5	1.8	0.55	3.05
0.05	9.35	0.3	1.05	0.25
0.3	7.6	0.75	0.25	1.4
0.05	2.35	0.45	0.15	0.2
0.25	6	0.95	0.4	0.4
0.05	4	0.35	0.35	0.1
0.1	4.05	0.2	1	0.1
0.15	1.75	0.1	0.45	13.35
0.05	3.25	0.1	0.05	0.5
0.35	1.8	0.5	0.25	0.65
0.5	0.45	1.3	0.1	0.5
0.1	4.45	2.25	0.1	1
0.05	8.25	0.85	0.55	3.15
0.25	0.9	0.25	1.35	3.6
0.15	0.5	4.35	0.05	1.5
0.3	1	0.25	0.1	1.05
0.05	0.9	0.5	3.1	0.05
0.2	1.35	2.05	0.35	0.6
0.1	1.75	1.35	0.3	1.5
0.15	5.05	0.25	0.25	0.7
0.15	4.6	0.05	0.55	0.5
0.25	0.85	0.7	0.05	6.35
0.05	14.75	0.15	2.5	2.2
0.1	13.85	2.4	0.25	1
0.05	3.15	0.85	0.4	3.5
0.4	3.4	0.5	0.2	0.05
0.1	2.5	1.5	0.8	1.45
0.4	10.2	0.2	0.2	3.4
0.1	0.05	5.2	0.7	0.9
0.15	1.7	0.25	0.6	3.5
0.1	3.3	0.2	3.35	0.8
0.15	12.8	0.8	0.45	0.9
0.2	4.05	1.4	0.35	0.95
0.1	18.1	0.9	0.6	0.35
0.25	1.85	4	0.05	1.8
0.05	6.4	0.35	4.4	2.9
0.25	0.55	2.1	1.25	1.85
0.2	2.6	5.45	0.9	6.4
0.05	1.05	0.95	0.1	0.85
0.4	1.25	0.15	0.05	6.05
0.1	8.7	1.25	0.35	5.75
0.1	0.05	1.05	1.95	4.75
0.6	0.1	1.7	0.65	2.75
0.05	0.2	0.3	0.4	0.05
0.05	9.85	0.85	0.4	0.05
0.05	0.9	3.8	0.65	5.05
0.15	3.05	1.05	0.1	1.55
0.05	0.75	4.1	0.05	1.6
0.05	0.8	0.5	0.3	0.4
0.25	0.8	0.95	0.7	0.3
0.15	13.75	2.45	0.7	2.8
0.2	1.6	0.5	0.1	1.4
0.05	0.2	0.85	2	1.6
0.05	13.2	1.25	4.15	1.75
0.35	2.05	0.5	0.2	2.65
0.2	2.85	0.5	0.2	0.05
0.5	3.55	0.05	0.8	0.2
0.05	0.75	0.9	0.25	2.75
0.05	3.85	0.65	0.55	2.3
0.25	1	0.25	0.3	0.15
0.05	2.4	0.2	0.7	1.4
0.05	0.05	1.8	1.15	12.6
0.15	12.75	2.75	0.85	10.4
0.1	1.65	0.75	0.45	2.2
0.25	6.45	1.75	0.65	0.45
0.15	0.1	6.3	1.65	0.2
0.1	3.05	0.05	0.05	2.8
0.1	1.25	1.3	0.75	0.4
0.25	10.55	1.35	0.15	0.9
0.25	0.45	1.45	2.55	0.05
0.2	3.2	2.3	0.55	3.1
0.3	0.15	0.55	0.5	0.15
0.05	3.45	0.45	0.8	0.2
0.2	5.25	0.55	2.65	0.35
0.15	6.3	0.7	0.1	0.7
0.25	0.9	1.45	0.7	1.05
0.05	1.5	0.95	0.25	0.3
0.15	4.15	4.45	0.55	2.95
0.1	21.1	0.1	1.65	1.5
0.35	23.5	3.3	0.05	1.3
0.05	11.55	1.75	3.35	3.3
0.05	1.4	0.8	4.05	3.3
0.2	0.05	0.35	1.4	0.55
0.05	2.15	3.35	0.15	4.8
0.15	1.65	3.6	0.85	0.25
0.25	7.05	3.65	0.05	3
0.2	0.25	0.65	0.2	1.15
0.05	1.1	0.3	1.35	2.5
0.05	3.4	3.9	2.9	1.45
0.05	6.3	2.55	0.2	1.15
0.2	0.5	1.45	0.15	1.3
0.1	0.05	0.05	0.15	1.05
0.05	4.1	0.35	0.9	0.35
0.2	3.7	0.6	0.2	0.25
0.95	2	0.45	0.5	1.3
0.05	5.25	3.7	0.3	3.55
0.1	5.15	0.3	0.85	2.05
0.25	0.4	0.4	1.1	0.9
0.45	1.2	0.15	0.9	2.85
0.05	5.25	0.1	14	1.45
0.1	3.3	3.55	1	2.25
0.25	19	0.75	1.05	1.35
0.7	0.5	0.3	1	0.55
0.15	9.15	0.15	0.05	2.25
0.5	3.3	0.3	1.65	5.75
0.1	1	0.35	0.4	0.25
0.2	2	2.6	2.75	0.05
0.1	6.15	3.3	0.25	3
0.25	1.45	2	0.6	1.45
0.1	9	0.45	0.8	1.35
0.2	9.75	0.3	0.1	0.55
0.15	0.3	0.05	0.1	0.55
0.05	2.45	1.1	0.1	3.3
0.1	0.05	0.3	1.05	2.05
0.05	9.2	1.45	0.4	4.85
0.2	1.25	0.3	0.05	1
0.05	2.45	1.7	0.95	8.6
0.2	10.9	0.4	5	4.1
0.05	0.05	1.05	0.85	0.1
0.2	1.9	0.9	1.1	0.1
0.2	1.45	0.15	0.45	0.15
0.15	0.3	0.2	1.25	1.4
0.1	0.4	0.15	1.65	0.1
0.05	6.85	1.25	0.05	1.95
0.1	1.8	3.25	0.05	0.2
0.05	2.6	4.75	0.05	0.95
0.05	1.2	0.25	0.2	0.05
0.4	3.45	1.15	0.05	0.15
0.05	0.95	0.05	0.6	0.25
0.15	7.15	0.6	0.45	7.8
0.1	2.35	0.2	0.5	0.95
0.15	2.6	0.05	0.1	0.15
0.1	0.2	1.05	0.1	0.65
0.1	0.9	2.65	0.5	0.35
0.05	3.5	1.95	1.3	1.95
0.05	5.9	2.45	0.2	2
0.45	0.35	0.55	0.6	0.45
0.25	3.9	8.05	2.15	0.05
0.1	1.7	1.2	1.7	0.95
0.15	3.25	4.4	1.4	0.25
0.25	4.55	0.15	0.2	2.15
0.05	11.6	0.7	0.5	4.65
0.05	0.3	0.4	0.2	1.4
0.1	1.85	0.2	0.85	0.3
0.35	3.65	0.15	0.65	1.8
0.05	0.65	1.4	0.85	5.85
0.3	11.95	1.35	0.2	0.3
0.15	0.35	2.15	0.05	0.9
0.3	2.95	0.1	0.65	0.3
0.7	2.8	0.5	0.15	2.8
0.1	16.1	0.9	0.85	0.65
0.25	14.25	1.3	0.8	6.75
0.7	5.1	0.35	0.95	0.85
0.05	8.8	1.1	2.2	1.05
0.15	7.15	0.5	0.3	5.25
0.15	15.65	0.55	2.1	1.2
0.1	0.35	0.05	0.25	3.35
0.3	2.8	0.3	0.05	0.05
0.35	2.35	5.2	1.2	0.35
0.35	4.8	0.05	0.8	1.4
0.05	0.3	0.45	0.1	5.95
0.05	0.55	0.5	0.7	1.2
0.6	7.25	6.45	0.25	1.4
0.1	0.1	0.55	1	1.65
0.4	3.7	1.7	0.05	2.7
0.3	5.05	0.1	0.55	2.05
0.2	12.15	0.7	0.1	8.2
0.15	5.75	0.05	0.6	2.4
0.35	2.6	0.1	0.25	0.2
0.35	17.5	2.25	1.15	0.95
0.2	3.9	0.15	0.15	8.45
0.15	0.1	2.75	0.2	0.6
0.25	7.7	0.65	2.3	5.15
0.35	6.25	0.05	0.45	2.35
0.15	1.45	0.05	0.1	6.35
0.2	1.4	2.95	0.25	0.05
0.1	5.35	2.85	0.5	0.8
0.05	0.75	0.15	0.15	4.15
0.1	0.05	1.9	0.45	0.65
0.1	34.6	1.05	0.65	6.3
0.35	5.05	0.3	0.4	1.65
0.1	2.05	0.1	0.85	8.9
0.1	7.4	1.35	1.85	1.7
0.15	0.35	0.75	1.3	4.05
0.1	0.75	0.1	0.1	1.3
0.05	0.5	0.6	0.6	2.15
0.35	0.2	1.1	0.95	1.2
0.05	9.75	0.55	0.95	3.1
0.05	10.45	0.05	0.3	0.7
0.15	1.1	0.35	1.15	5.1
0.05	7.5	0.8	0.35	1.2
0.15	3.15	0.05	0.05	5.5
0.1	0.35	0.4	0.5	0.4
0.15	4.35	0.45	1.05	4
0.1	5.65	0.95	0.45	6.35
0.1	0.15	0.2	0.2	1.4
0.3	0.05	3.5	0.35	1.95
0.1	6.1	1.45	0.3	5
0.25	0.05	2.1	1.25	0.7
0.15	1.1	0.95	0.4	2.6
0.05	6.55	3.15	1.35	0.7
0.8	2.7	0.8	0.2	0.2
0.1	3.1	0.2	0.1	1.2
0.4	5.25	0.4	0.45	2.25
0.05	2.4	0.55	0.1	1.25
0.1	0.65	3.25	1.3	2.8
0.25	4.55	0.65	0.7	5.95
0.2	5	0.1	0.5	3.5
0.1	0.35	1.5	3.9	3.6
0.05	3.2	0.25	2	3.9
0.2	6	0.25	0.3	1.85
0.8	1.9	0.05	0.8	0.4
0.35	0.35	1.8	0.4	1.75
0.05	0.4	0.15	0.3	3.45
0.25	1.05	3.05	1.1	0.75
0.25	22.95	2.45	0.1	0.25
0.1	0.05	0.7	0.25	11.8
0.2	6.45	0.55	0.4	0.45
0.2	8.65	3.25	0.3	1.05
0.25	5.9	2.2	0.3	0.5
0.6	2.85	0.05	0.55	0.3
0.15	0.4	1.95	1.55	0.45
0.3	0.3	0.45	0.65	1.25
0.05	3.35	2.35	0.9	6.4
0.2	10.55	0.2	2.55	0.1
0.1	0.25	0.9	0.45	1.05
0.6	0.55	0.5	1.15	3
0.2	17.8	0.35	0.85	1.25
0.85	0.05	1.35	0.4	0.05
0.15	1.2	0.55	0.55	0.2
0.4	0.25	0.45	0.1	1.45
0.2	3.5	1.9	0.2	3.7
0.35	1.1	4.3	0.25	6.55
0.15	0.05	1.1	0.3	8.8
0.1	2.8	0.1	1.4	0.9
0.2	0.75	5.05	0.35	2.95
0.8	3.85	0.3	0.05	1.45
0.1	0.2	1.4	3.1	3.4
0.5	1.1	1	0.1	10.7
0.25	0.2	8.55	0.2	9
0.3	2.65	0.45	0.1	2.05
0.05	0.9	6.4	0.05	5.9
0.2	0.65	0.4	0.95	0.8
0.05	0.4	0.5	0.25	0.95
0.3	4.65	4.35	1.95	0.15
0.05	2.3	4.4	0.75	5.6
0.4	5.8	1.05	0.35	0.4
0.05	3.6	2.75	0.1	1.4
0.15	1.6	2.95	1.25	6.5
0.05	8.95	0.3	0.05	3.5
0.3	5.2	1	0.15	5.5
0.2	0.05	0.05	2.65	1.5
0.15	0.1	0.5	1.85	0.05
0.2	1.4	0.6	1.35	3
0.05	2	5.55	0.15	1.5
0.15	1.45	1.4	0.2	2.95
0.05	1.4	0.45	0.35	2.65
0.15	2.45	1.35	0.45	0.1
0.1	1	2.25	0.65	2.3
0.45	9.05	1.1	0.2	1.3
0.15	6.6	1.25	0.55	0.05
0.15	2.65	0.7	0.3	0.6
0.15	1.45	0.3	0.75	0.05
0.05	4.65	0.2	1.2	3.8
0.45	1.75	0.35	0.1	2.15
0.15	3.1	1.1	0.05	0.4
0.4	0.4	2.25	0.35	1.85
0.15	3.3	0.05	1.55	1.6
0.2	1.1	1.3	0.4	4.25
0.15	3.3	0.05	0.3	2.75
0.45	4.8	0.6	0.2	1.1
0.3	1.8	1.45	0.65	1.25
0.15	0.05	1.45	0.9	0.1
0.15	2.75	2	0.15	1.75
0.05	1.65	0.2	0.4	1.6
0.15	3.6	0.55	0.35	0.1
0.45	4.1	1.5	0.15	1.05
0.15	0.35	0.2	0.9	4.3
0.05	2.25	0.75	0.65	1
0.05	0.15	2.1	0.25	0.7
0.05	0.05	1.05	0.35	0.05
0.15	0.6	1	0.35	5.7
0.05	1.05	0.05	0.75	4.1
0.05	3.5	2.5	1.5	0.05
0.35	0.75	1.25	0.45	0.9
0.15	8.6	2.45	0.15	1.85
0.05	0.05	1.25	0.45	0.55
0.4	2.85	0.5	0.25	2.35
0.05	1.1	0.65	0.9	1.65
0.25	3.65	3.55	0.1	2.5
0.2	3.65	0.7	0.6	6.95
0.05	2.5	0.05	0.25	1.15
0.25	19	0.3	0.15	0.7
0.2	12	0.3	0.45	1.3
0.45	4.35	0.2	0.05	0.65
0.1	7.5	4.35	0.3	1.55
0.15	1.15	0.25	0.1	4.05
0.2	1.55	0.65	1.3	0.05
1.05	3.05	0.05	0.05	2.4
0.1	0.05	2	0.7	1.7
0.1	0.75	0.05	0.05	6.7
0.1	0.2	0.1	1.75	1.5
0.05	3.45	2.6	0.45	0.35
0.05	3.35	1.1	0.05	3.7
0.2	7.05	0.75	0.75	1.1
0.1	6.2	0.25	1.85	0.75
0.1	5.25	1.8	1.95	0.05
0.15	0.65	2.1	0.45	0.65
0.05	1.1	0.3	1.75	2.35
0.1	0.15	1.05	1.2	0.05
0.25	4.05	0.6	0.1	2.15
0.55	3.35	0.75	0.15	0.55
0.2	0.1	5.25	0.05	2.8
0.6	3.6	0.75	0.1	4.65
0.1	6.85	1	0.8	1.15
0.15	0.75	1.75	0.05	0.3
0.05	3.35	0.35	1	2.8
0.2	5.9	1.75	0.5	9.4
0.25	2.95	0.15	0.1	0.5
0.05	2.85	3.5	0.85	2.75
0.05	0.45	0.75	0.75	4.85
0.1	3.6	1.35	1.15	0.9
0.05	3.2	0.7	0.2	0.15
0.15	8.1	1.65	0.95	1
0.9	3.75	1.7	0.5	4.4
0.35	2	0.6	0.4	1.6
0.2	3	0.25	0.05	8.25
0.05	0.5	0.4	1.2	1.25
0.05	0.35	0.55	0.65	3.6
0.05	0.4	1.15	0.05	0.3
0.35	4.1	0.2	0.15	1.15
0.2	22.05	2.35	1.1	2.55
0.1	2.4	2.55	0.05	10.6
0.05	3.55	1.1	0.05	9.3
0.1	0.55	1.1	0.15	4.55
0.05	1.05	3.45	0.1	0.05
0.4	0.65	0.85	0.6	0.45
0.1	7.1	0.9	0.05	0.85
0.15	1.25	1.35	2.4	4.25
0.6	6.85	0.25	0.8	0.95
0.3	0.8	3.85	0.25	1.1
0.2	0.4	0.25	0.1	6.45
0.15	5.75	0.45	0.2	8.05
0.25	0.45	0.5	0.15	0.05
0.1	0.4	0.9	0.7	1.45
0.3	2.35	0.05	0.85	1.65
0.1	1.2	0.95	0.15	2.15
0.4	2.25	4.2	0.05	6.95
0.15	2.45	0.15	0.95	0.8
0.2	1.55	0.3	0.95	1.35
0.1	3.4	1.6	0.45	5.1
0.35	5.5	1.55	0.2	1.85
0.2	3.65	2.55	0.05	7.75
0.25	9.2	1	0.15	4.35
0.1	5.95	0.15	0.35	1.6
0.1	10.15	0.15	1.1	2.65
0.05	6.7	0.85	0.05	7.55
0.2	0.7	0.05	0.55	4.25
0.1	15.7	5.15	0.5	1.3
0.05	0.95	1.95	0.2	3.15
0.35	0.85	0.15	1.2	0.1
0.25	0.05	0.45	1.35	5.6
0.05	7.05	0.15	0.7	4.5
0.3	5.8	1.85	0.45	1.6
0.05	0.9	1.6	0.15	2.75
0.15	5.8	0.35	1.25	0.05
0.05	2.15	0.05	1	2.75
0.1	2.35	0.1	2.65	2.65
0.05	0.45	1.1	0.6	0.65
0.25	0.1	2.65	0.25	9.05
0.3	0.4	0.1	0.1	1.05
0.35	1.75	0.4	1	1.55
0.1	2.8	0.85	0.25	4.35
0.1	0.1	0.25	0.15	0.75
0.2	0.7	1.7	0.35	4.7
0.15	0.4	0.2	0.3	0.25
0.1	6.3	0.8	0.35	0.7
0.1	1.75	0.6	0.5	4.4
0.05	1.3	0.45	0.75	1.25
0.45	5.9	4.6	0.35	1.65
0.1	3.7	1.25	0.1	6.75
0.1	3.85	0.5	2	1.7
0.1	0.05	3.25	0.2	0.65
0.05	2.35	0.7	2.05	0.1
0.2	1.75	0.15	0.05	1.4
0.1	1.3	0.15	0.4	0.05
0.05	2.65	0.05	0.65	0.2
0.15	21.2	1.4	0.05	0.75
0.3	0.05	1.1	0.2	0.55
0.2	2.05	1.05	0.15	4.85
0.3	1.9	0.3	0.35	0.2
0.3	0.8	1.25	0.1	2.1
0.35	1.1	2.05	1.7	4.75
0.1	1.8	5.15	0.15	0.95
0.1	4.6	0.8	0.85	5.3
0.1	5.5	3.7	3.85	1.7
0.05	1.25	0.05	1.55	1.25
0.15	1.6	0.25	0.35	4.5
0.3	2.4	1	0.65	3.85
0.75	0.4	1.1	0.05	1.8
0.15	13.35	1.7	0.85	2.4
0.15	4.35	1.85	0.2	2.3
0.15	7.55	0.75	0.05	2.55
0.45	7.5	1.35	2.65	0.1
0.25	1.2	0.4	1.65	5.05
0.05	0.05	0.1	0.45	1.8
0.1	1.05	1.9	0.25	0.95
0.1	7.15	3.35	1.1	8.05
0.05	6.35	2.05	0.4	3.5
0.15	4.4	0.3	1.3	10.15
0.35	0.15	0.5	0.85	3.6
0.1	0.95	0.15	0.75	1.85
0.1	0.1	0.15	0.65	4.25
0.05	0.05	1.3	1	5.4
0.1	0.75	0.4	0.25	0.3
0.25	5.95	0.45	0.55	1.95
0.2	0.45	1.25	0.25	1.7
0.1	0.1	0.25	0.45	0.05
0.05	0.05	1.05	0.15	0.1
0.05	0.2	2.85	0.15	6.15
0.1	5.75	0.55	0.45	2.6
0.1	3.45	1.15	1.9	4.45
0.1	2.55	0.55	0.1	0.25
0.25	0.05	1.05	0.95	0.1
0.1	0.9	0.25	0.3	10.7
0.1	0.85	2.15	0.3	7.85
0.05	0.05	0.7	0.1	2.8
0.05	4.4	1.35	0.45	0.05
0.2	0.05	3.15	0.8	3
0.15	7.85	0.15	1.4	0.05
0.2	9.15	3.1	1.5	1
0.25	5.45	0.6	0.55	4.6
0.05	4.2	3.55	2.35	0.1
0.1	1.75	0.55	1	0.2
0.05	2.9	1.8	0.15	0.1
0.05	6.4	0.95	0.15	0.05
0.3	4.65	0.3	1.75	0.25
0.05	1.3	0.6	0.95	0.5
0.1	8.05	0.2	0.95	1.3
0.35	0.7	0.35	0.5	1.05
0.2	3.1	0.55	0.15	1
0.1	0.4	0.25	0.25	2.2
0.15	0.3	1.75	1.6	0.3
0.1	2.05	2.4	0.9	2.3
0.2	4.05	2.15	0.45	5.8
0.1	1.2	0.1	2.6	0.15
0.1	1.2	4.55	0.05	0.05
0.05	1.8	1.45	1.45	2.15
0.05	1.8	0.75	0.85	0.9
0.4	2.1	0.35	0.45	1.5
0.1	0.25	3.15	0.1	1.85
0.1	4.4	7.6	0.15	0.05
0.1	0.5	0.2	2.05	0.2
0.25	0.9	0.1	0.55	0.85
0.4	1.65	1.7	0.95	0.1
0.15	5.5	0.2	2.5	3.95
0.05	1.7	0.25	0.15	0.5
0.05	6.75	0.65	0.5	1.1
0.3	1.65	4.8	1.35	2.6
0.05	2.45	0.5	0.45	0.9
0.1	0.7	3.45	0.15	4.65
0.05	1.05	3.1	0.2	1.75
0.15	0.05	2.9	0.15	0.35
0.2	1.7	1.95	0.35	0.05
0.2	2.2	0.65	0.75	2.95
0.05	0.75	0.1	0.35	0.3
0.3	0.05	4.55	0.5	0.3
0.4	3.9	0.05	0.35	0.15
0.35	0.75	1.4	0.65	5.1
0.25	0.05	1.65	0.05	0.7
0.15	0.95	0.5	0.3	1.65
0.4	1.35	1.85	1.3	0.7
0.4	2.6	0.5	0.05	1.65
0.1	0.15	0.15	0.05	1.1
0.2	4.5	0.3	0.35	1.6
0.1	0.05	0.1	0.9	2.8
0.05	0.4	0.15	0.15	0.25
0.1	1.25	3.35	0.3	3.65
0.2	10	0.65	0.05	0.55
0.1	0.9	1.75	0.15	2.05
0.05	4.15	2.45	0.2	4.7
0.15	2	0.2	1.1	0.45
0.45	4.2	0.75	0.45	1.2
0.2	6.5	0.2	0.25	0.7
0.05	6.6	0.9	0.05	5.55
0.9	2.95	1.1	0.55	2.7
0.15	7.3	0.65	1.1	1.55
0.25	3.9	4.25	0.2	1.65
0.1	0.15	0.5	0.05	2.4
0.2	1.35	1.05	0.85	0.1
0.15	0.15	1.85	0.8	1.95
0.35	0.1	0.9	0.3	0.05
0.05	0.55	1.55	0.35	4.8
0.4	2.55	0.65	0.15	5.25
0.1	2.65	1.05	0.9	3.1
0.2	1.9	0.25	0.45	3.4
0.15	5.55	1.45	0.15	0.85
0.05	0.35	0.55	0.65	11.95
0.15	4.45	3.1	0.35	0.15
0.15	5.65	0.2	0.25	0.15
0.2	0.05	0.4	0.15	0.9
0.1	1.3	1.35	1.1	0.05
0.05	0.2	2.15	3.4	1
0.05	0.85	0.2	1.3	3.2
0.3	1.95	1.1	3.9	2.15
0.1	0.55	0.65	0.1	2.75
0.1	1.65	0.15	0.6	0.55
0.1	6.75	0.5	0.1	0.6
0.4	0.1	0.3	1.5	1.1
0.3	4.8	0.85	0.45	1.8
0.1	0.05	0.2	0.2	9.65
0.05	2.55	2.6	2.5	1.8
0.05	0.2	0.15	0.45	0.75
0.25	1.8	4.2	0.05	0.05
0.1	3.8	2.15	0.1	0.1
0.3	4.7	1.65	0.05	2.6
0.05	8.2	3.75	0.2	2.4
0.2	4.7	1.1	0.35	0.25
0.15	5.75	2.2	0.55	2.15
0.65	1.65	0.4	0.6	0.85
0.1	0.3	0.05	0.05	2.7
0.35	6.75	0.4	0.15	0.9
0.15	2.2	1.45	0.2	0.55
0.25	0.5	0.25	0.05	6.7
0.05	2.7	0.4	0.5	0.95
0.1	1.5	0.25	0.05	2.15
0.05	0.9	2	1.65	1.85
0.1	0.1	0.3	0.1	0.1
0.25	1.5	0.45	0.25	0.65
0.1	2.7	1.45	0.25	0.25
0.15	0.4	0.6	0.15	0.7
0.45	1.4	0.7	0.7	0.4
0.1	0.7	0.2	0.1	5.05
0.05	4.25	0.1	2	0.15
0.15	4.75	2.25	1.1	2.4
0.35	1.75	3.05	0.7	3.25
0.05	7.05	1.75	1.05	0.75
0.05	5.85	0.35	1	8.8
0.3	0.05	0.9	0.45	0.8
0.15	5.65	2.85	0.25	1.35
0.3	1.15	0.75	0.35	1.7
0.05	1.65	1.15	0.05	1.3
0.05	1.75	1.4	0.2	3.4
0.2	7.2	1.75	1.3	0.1
0.25	0.45	0.95	0.1	4.15
0.15	8.9	0.9	0.15	2.7
0.2	3.85	1.55	1.1	3.35
0.1	0.45	3	1.35	2.45
0.2	4.4	4.1	0.55	3.75
0.15	0.05	0.15	0.45	0.05
0.05	0.7	2.2	0.2	0.05
0.45	0.35	3.5	0.6	8.05
0.15	0.55	1.4	0.05	0.25
0.9	3.75	1	1.5	0.25
0.05	2.1	1	0.1	2.9
0.05	4.35	0.05	0.3	4
0.45	1.25	1.8	0.85	1.35
0.15	4.85	0.75	0.2	3.25
0.3	7.6	0.2	3.9	0.15
0.1	2.15	0.2	0.3	0.05
0.05	0.3	2.4	0.6	0.05
0.1	1.1	0.05	0.15	3.4
0.15	4.2	0.45	0.95	0.2
0.05	3.05	1.7	0.05	2.4
0.4	6.7	0.75	0.25	0.15
0.55	0.75	0.1	0.05	1.25
0.05	1.6	0.9	1.25	5.85
0.25	1.3	1.05	0.15	0.3
0.35	1.1	0.35	0.4	2.1
0.25	2.95	1.45	0.85	7.75
0.2	12.7	0.5	0.15	1.55
0.2	0.55	0.5	0.15	0.3
0.05	8.6	0.15	0.7	0.05
0.05	2.7	3.6	1.95	1.4
0.1	0.9	0.1	0.65	6.4
0.15	1.4	0.05	1	10.1
0.05	0.4	0.2	0.55	1.65
0.1	6.15	6.65	0.45	0.55
0.6	3.95	0.35	0.05	2.15
0.45	2.15	0.3	0.2	8.65
0.25	4.8	2.3	2.55	0.05
0.4	0.1	1.1	1.95	3.9
0.45	1.65	0.1	0.55	0.35
0.45	7.35	1.4	0.3	1.95
0.6	0.25	0.05	0.3	2.75
0.35	3	0.35	0.75	1.9
0.25	0.05	1.9	0.05	1.1
0.05	0.05	1.45	1.4	1.3
0.15	0.1	0.65	1.25	3.45
0.2	1.55	0.75	2.1	4.75
0.05	1.5	2.3	1.45	1.8
0.2	3.1	0.9	0.3	12.15
0.1	1.55	1.8	0.65	3.8
0.1	2.6	2.2	0.25	10.85
0.3	5.1	2.35	0.5	0.05
0.05	2.75	0.15	1.05	2.1
0.1	1.3	1.55	4.85	0.05
0.2	8.35	1.05	1.75	3.4
0.3	0.7	2.3	0.35	3.4
0.8	0.95	0.95	0.1	1.65
0.25	0.35	2.8	1.1	3.1
0.05	1.4	0.6	0.1	2.95
0.1	4.55	0.15	0.05	0.35
0.05	0.1	0.15	1.2	6.65
0.2	3.45	6.15	0.1	3.65
0.1	1.4	0.15	2.25	0.95
0.1	5.55	6.25	1.5	0.05
0.2	0.35	0.2	0.3	2.6
0.05	0.05	0.25	0.15	1.4
0.2	9.2	0.3	0.45	0.7
0.1	1.85	0.2	1.35	0.45
0.1	2.6	0.85	2.95	2.35
0.15	6.6	1.15	0.2	0.05
0.1	0.5	0.7	0.4	3.85
0.15	2.45	0.2	0.55	1.3
0.35	1.2	0.2	0.1	4.7
0.05	1.05	1	0.2	1.1
0.2	3.6	1.7	0.8	0.85
0.1	5.75	0.95	0.1	1.45
0.1	1.9	0.3	0.3	1.4
0.25	1.25	0.7	0.4	2.25
0.25	4.55	0.1	0.75	0.5
0.05	0.3	2.45	0.1	3.85
0.15	0.9	0.85	0.05	0.25
0.2	0.05	0.25	0.45	0.05
0.15	7.7	0.5	0.9	0.05
0.2	1.3	0.95	0.1	4.45
0.35	2.5	3.8	0.65	0.9
2.5	2.8	0.15	2.15	12
0.1	7.4	2.95	1.5	3.85
0.05	2	2.95	1.75	1.65
0.05	8.2	1.05	2.5	4.15
0.9	2.05	0.35	2.65	3.05
0.05	2.2	0.65	0.35	0.4
0.05	5.6	1.35	0.25	2.1
0.1	0.2	2.55	0.7	0.05
0.35	9.25	0.2	0.1	1.45
0.05	7.6	0.1	0.05	1.4
0.4	0.4	0.05	1.25	3.7
0.1	1.15	1.4	0.55	4.8
0.05	1.25	0.05	0.5	2.05
0.15	1.1	2.35	1.35	0.3
0.15	4.45	2.7	0.4	4.5
0.25	1.65	0.1	0.2	1.2
0.05	0.6	0.05	0.65	4.9
0.15	0.05	4.35	0.25	7.25
0.15	6.8	4.3	2.8	1.75
0.1	0.6	2.05	0.65	0.2
0.05	1.6	0.55	0.85	4.6
0.1	0.25	1.6	0.05	0.55
0.25	7.3	0.35	0.8	0.2
0.5	0.05	1.45	0.9	5.3
0.4	4.15	0.25	0.95	0.8
0.15	3.9	0.25	0.25	1.4
0.15	11.55	0.3	0.75	3.95
0.15	10.1	0.65	0.25	2.4
0.25	6.1	0.2	1.65	1.9
0.95	7.15	0.05	0.75	2
0.1	0.95	2.55	1.5	0.3
0.15	1.55	0.2	0.2	2.8
0.3	2.95	1.8	0.05	11.05
0.2	2.25	1.4	0.15	0.15
0.8	2.4	0.75	0.7	1.1
0.25	2.65	0.6	1.9	7.15
0.05	11.5	0.25	0.05	2.05
0.1	0.35	4.55	0.2	1.8
0.15	2.8	1.45	0.1	2.3
0.05	0.15	1.4	0.3	0.5
0.05	0.25	2	0.15	3.35
0.05	2.8	1.1	0.7	0.35
0.05	0.2	1.55	0.5	7.65
0.05	0.5	2.5	0.75	5.45
0.35	3.2	1.2	0.05	1.6
0.05	0.75	1.1	0.35	5.35
0.1	2	1.35	0.25	0.35
0.1	2.25	1	0.15	0.15
0.05	1.3	0.15	0.35	1.95
0.15	2.95	0.75	0.95	15.6
0.15	1.95	0.75	0.4	2.85
0.35	5	1.45	0.1	0.3
0.1	0.85	0.1	0.1	2.5
0.1	3.1	0.4	2.15	1.7
1.3	0.3	1.8	0.15	5.8
0.05	9	2.65	0.25	5.65
[truncated: 17,025 more rows]

## Sheet: R4_3
GAP	AT	TT	CT	GT
0.05	3.3	0.85	0.25	0.65
0.1	0.6	0.05	0.1	4.6
0.1	1.2	2.55	0.6	9.3
0.45	1.1	0.15	0.45	0.6
0.2	0.45	0.8	0.4	0.1
0.05	0.8	0.5	0.1	0.15
0.05	2.35	0.35	0.6	0.15
0.05	0.55	1.25	0.9	0.05
0.25	0.3	2.1	0.35	0.55
0.3	14.8	0.1	0.25	0.1
0.2	15.35	1.65	0.15	0.35
0.05	0.45	0.05	0.1	2.65
0.1	3.15	0.75	0.05	0.5
0.35	1.55	1.2	0.4	0.05
0.05	2.2	0.45	0.05	2.15
0.15	1.55	0.75	0.95	0.3
0.05	9	1.85	0.2	4.6
0.1	6.35	0.1	0.05	1.05
0.35	1.75	0.15	0.15	0.3
0.1	0.05	2	0.3	0.6
0.15	0.55	0.05	0.6	0.55
0.1	1	1.35	0.05	0.95
0.15	0.75	0.15	0.25	0.4
0.05	1.3	0.05	0.6	1.3
0.15	0.5	1.05	1.35	1.45
0.2	1.65	1.1	0.05	0.15
0.05	2.35	3.15	0.75	0.15
0.05	5.8	0.55	0.6	0.1
0.1	5.9	0.65	0.65	0.55
0.05	0.05	1.85	3.65	0.3
0.15	2.2	2.2	0.55	2.65
0.1	9.85	0.25	2.3	9.4
0.15	3.25	1.05	0.9	0.15
0.05	2.7	0.05	1	0.45
0.2	0.95	0.6	1.15	2.55
0.1	0.4	1.85	0.05	8.3
0.15	6.55	2.4	0.35	0.2
0.05	5.15	0.05	1.1	1.55
0.05	0.7	0.05	0.1	1.75
0.1	0.2	1.1	0.05	0.9
0.1	6.6	0.8	0.3	1.8
0.1	1.4	0.8	0.85	0.15
0.05	3.15	0.8	2.05	2.5
0.05	4.4	0.1	0.4	0.05
0.2	1.1	1.3	0.1	0.45
0.05	0.45	0.75	0.1	2.25
0.3	3.5	1.35	0.1	1.95
0.1	4.9	0.85	0.4	9.45
0.15	0.75	0.45	0.1	0.7
0.5	1.45	0.65	1.35	0.05
0.5	2.25	0.05	3.05	0.95
0.2	0.7	2.65	0.05	1.2
0.35	1.55	0.3	1.65	0.2
0.3	0.8	0.65	0.4	0.05
0.05	0.5	0.2	0.6	0.7
0.1	9.35	1.75	0.15	3.3
0.1	2.7	0.05	0.7	2.25
0.15	13.8	0.3	0.2	4.05
0.1	1.05	0.45	0.35	0.6
0.05	0.05	1.9	0.4	0.05
0.05	4.05	0.15	0.25	0.05
0.5	15	1.1	0.05	0.65
0.15	1	0.2	1.3	5.6
0.1	4.45	0.05	0.45	3.3
0.05	0.35	0.25	0.6	2.5
0.1	1.5	0.15	0.05	9
0.1	5	0.05	0.15	1.2
0.15	0.05	1.5	0.7	3.35
0.55	4.25	2.7	0.1	8.75
0.15	1.15	0.05	0.2	1.4
0.1	0.65	0.25	3.95	0.1
0.1	1.7	0.25	0.7	0.3
0.15	0.05	2.35	0.6	6.2
0.1	2.45	0.95	0.1	4
0.05	0.6	1.7	1.85	1.5
0.1	1.3	3	0.55	0.05
0.15	1.85	0.4	0.05	0.95
0.05	0.7	1.3	0.45	0.95
0.1	2.1	1.45	0.8	5.65
0.1	10.5	0.35	0.35	1.65
0.15	2.1	1.55	1.85	2.2
0.05	0.05	0.1	0.3	0.7
0.1	0.05	0.4	0.25	1.15
0.1	4.2	1.45	1	4.95
0.25	0.8	0.65	0.85	0.05
0.25	1.35	1.45	0.3	0.1
0.4	2.5	0.05	1.75	0.2
0.05	0.95	0.2	0.2	0.3
0.3	3.4	0.3	0.5	0.15
0.2	2.55	1.25	3.1	7.15
0.1	2.25	0.65	0.6	0.95
0.05	0.8	4.15	0.8	0.1
0.2	1.2	0.8	0.4	1.65
0.3	4.4	0.1	0.75	2.65
0.15	0.1	1.7	0.9	1.6
0.15	9.3	0.3	0.05	0.35
0.05	0.6	1	0.55	8.65
0.15	17.5	1.15	0.7	8.1
0.1	1.7	0.1	0.1	5.15
0.1	2	0.8	0.25	0.1
0.05	0.55	0.1	1.3	0.85
0.15	0.05	0.4	0.45	0.05
0.1	1.85	0.4	0.3	0.15
0.15	1.7	0.3	0.05	0.15
0.15	2.05	2.6	0.35	0.6
0.1	0.15	0.85	1.25	2.4
0.4	1.45	0.9	0.15	5.35
0.1	2	0.15	0.35	3.1
0.1	0.55	0.05	0.1	0.1
0.05	1.15	4.1	0.7	0.05
0.2	0.65	0.05	1.35	4.15
0.1	2.95	0.1	0.05	1.55
0.1	7.15	0.5	0.1	3.3
0.2	2.45	1.95	0.1	0.05
0.2	2.4	1.25	0.25	1.45
0.2	4.3	1.35	0.15	0.05
0.15	2.2	0.9	1.95	6.1
0.1	2.1	0.65	0.15	1.5
0.5	1.3	3.5	0.15	0.9
0.55	0.15	1.2	0.6	2.8
0.1	0.2	0.55	2.25	1
0.3	3.55	3	0.1	0.75
0.2	0.95	2.4	0.4	5.9
0.1	3.55	1.9	3.05	2.85
0.2	1.3	1.85	0.65	0.05
0.25	2.55	0.5	0.1	1.55
0.1	4.15	0.8	0.5	2.15
0.05	1.45	0.6	0.4	5.55
0.55	0.45	0.95	0.6	1.45
0.05	1.6	0.45	0.95	0.35
0.05	1.3	1.1	1.05	2.1
0.2	0.9	0.55	0.3	0.4
0.2	3.5	0.45	1.6	1.65
0.05	2.2	0.35	0.7	0.05
0.05	2.25	1.45	0.05	2.45
0.05	0.9	0.25	0.1	0.35
0.35	1.5	0.1	0.65	1.55
0.2	0.9	3.25	0.05	5
0.25	0.55	0.35	0.55	0.05
0.1	20.3	0.35	0.1	0.65
0.05	2.35	1	2.25	1.55
0.05	3.8	0.45	0.55	1.05
0.1	0.3	2.3	0.05	2.25
0.05	1.2	0.05	0.05	0.2
0.05	2.6	0.2	0.05	2.55
0.05	5.75	0.25	0.25	1.9
0.05	0.45	0.8	0.55	1.4
0.1	2.2	0.85	0.15	0.1
0.1	1	1.35	0.35	3
0.1	2.25	1.1	0.95	10.35
0.05	1.7	0.1	0.05	1.25
0.2	1.9	0.35	0.25	0.35
0.05	0.05	1.9	0.1	1.65
0.1	4.75	0.25	0.1	1.5
0.25	3.6	2.55	0.2	6.35
0.15	1.35	1.2	0.65	4.5
0.1	0.25	0.35	0.4	2.55
0.1	1.1	0.25	1.5	0.05
0.3	1.7	11.05	0.55	0.6
0.1	3.1	0.4	0.1	0.1
0.05	1.6	0.05	1.25	2.6
0.05	2.45	1.05	1.25	0.75
0.1	5.4	0.8	0.1	5.1
0.1	2	1.5	0.65	3.5
0.05	8.05	0.25	0.2	9.8
0.2	2.5	1.6	1.2	5.95
0.2	3.65	1.1	1.3	6.45
0.4	3.5	3	0.6	0.8
0.2	0.1	0.05	0.4	2.3
0.25	3.55	0.65	0.9	10.5
0.2	2.9	0.45	0.3	0.2
0.1	2.95	1.75	0.05	2.55
0.3	6.65	1.1	0.05	2.8
0.15	14.45	0.05	0.2	2.6
0.1	2.75	1.55	0.05	0.3
0.2	0.4	0.55	0.6	4.6
0.1	4.65	1.25	0.2	0.25
0.05	12.2	2.6	0.45	0.8
0.05	5.05	1.3	0.2	1.05
0.05	3.15	0.35	0.9	0.3
0.1	3.8	0.55	0.05	0.85
0.25	4.45	0.55	0.05	4.5
0.75	4.05	0.85	0.35	1.9
0.05	1.2	0.65	0.15	0.85
0.1	1	1.55	1.85	0.05
0.4	0.65	1.1	0.6	0.05
0.05	1	0.65	1.75	2.9
0.1	0.25	0.65	0.05	0.95
0.05	3.05	1	0.45	0.05
0.1	10.65	2.5	0.45	2.85
0.1	0.05	0.4	0.2	0.15
0.1	1.15	2.35	0.2	10.65
0.05	1.05	0.25	0.6	7.3
0.05	0.7	0.85	0.1	2.05
0.1	2.3	0.85	0.05	3.65
0.05	6.15	0.45	0.9	0.5
0.1	1.8	0.8	1.05	0.1
0.15	1.15	0.15	0.35	0.95
0.05	5.75	0.55	2.95	0.05
0.05	0.9	1.65	0.4	2.8
0.65	1.25	0.45	0.2	3.3
0.1	5.05	0.15	1.2	15.9
0.1	0.35	0.05	0.45	1.9
0.25	3.85	0.05	0.1	2.05
0.1	1.75	1.75	1.2	2.45
0.15	1.15	0.45	0.9	1.85
0.05	3.25	1.55	1.65	0.4
0.1	4.95	0.1	0.5	2.15
0.1	1.7	1.9	1.1	0.3
0.05	0.9	1.7	1.35	0.85
0.2	1.9	0.1	1.15	3.8
0.05	0.05	1.1	0.35	0.55
0.1	1.15	0.95	0.15	3.75
0.05	1.25	0.65	0.05	2.1
0.2	3.55	0.3	0.05	5.1
0.05	3.6	1.2	0.5	9
0.1	0.05	0.25	0.05	0.15
0.1	0.9	0.35	0.05	0.05
0.75	1.3	0.65	0.05	2.4
0.1	2.7	0.1	0.05	3.8
0.05	1.65	0.15	0.45	0.9
0.45	0.25	0.2	1.45	0.6
0.7	1.95	1.05	0.55	0.3
0.05	6.8	4.05	0.05	0.1
0.15	1.4	2.45	0.05	5.45
0.4	0.45	0.25	3.85	1.25
0.05	1.75	0.1	0.35	2.25
0.1	0.1	0.05	0.15	3.05
0.2	1.25	0.05	0.35	0.25
0.25	3.7	0.75	1	0.05
4.3	0.65	0.15	0.95	0.65
0.15	0.25	0.35	0.75	1.05
0.05	2.5	0.3	0.3	2.2
0.05	4.1	0.95	0.55	0.35
0.15	3.45	0.65	1.6	1.8
0.15	0.05	0.25	0.25	0.45
0.1	0.6	0.65	0.5	0.05
0.2	0.1	0.2	0.7	0.55
0.05	0.55	0.7	0.15	1.6
0.1	0.95	0.35	0.95	4.25
0.4	0.75	0.1	0.15	0.05
0.15	0.05	0.25	0.1	1.15
0.05	8.75	0.3	0.6	0.05
0.15	10.75	1	0.6	1.15
0.05	0.95	1.1	0.55	8.1
0.05	2.7	1.2	0.4	6
0.15	2	1.05	2.3	4.25
0.1	1.6	0.95	0.7	1.15
0.15	0.05	1.3	0.75	2.25
0.05	0.05	0.35	0.75	0.05
0.2	7.05	1.65	0.4	0.15
0.1	0.55	0.2	0.85	0.65
0.05	3.35	0.9	0.1	0.9
0.1	1.6	1.65	2.8	18.8
0.25	2.1	0.65	0.5	0.3
0.1	0.1	3.8	0.1	1.9
0.25	3.75	0.25	0.05	2.55
0.05	3.45	0.4	0.2	0.2
0.05	1.35	1.6	3.8	9.75
0.25	2.25	0.05	1.45	1.55
0.3	1.1	0.25	0.35	7.2
0.15	0.85	0.1	0.95	0.2
0.15	8.2	1.25	0.15	2.95
0.1	0.05	0.1	0.2	1.6
0.25	2.95	0.15	0.25	4.8
0.25	5.15	0.6	0.4	0.9
0.15	3.65	0.05	0.2	4.35
0.05	0.75	0.65	0.4	2.55
0.3	3.4	1.35	0.05	0.2
0.15	0.8	0.05	0.2	2.3
0.1	3.15	1.95	0.25	0.5
0.15	4.75	0.75	0.15	2.65
0.1	2.3	0.2	1.25	0.85
0.1	6.45	0.4	1.3	0.75
0.15	2.15	0.55	0.05	2.3
0.1	3.1	0.35	0.2	6.15
0.2	5.7	1.25	0.35	2.8
0.1	4.65	0.05	0.6	0.25
0.15	2.4	0.45	0.7	3.9
0.1	0.75	0.65	1.3	1
0.05	2.4	1.2	0.4	0.55
0.05	0.85	0.2	0.6	3.2
0.2	2.05	0.3	1.8	0.95
0.25	6.2	0.7	0.2	0.05
0.1	0.05	1.1	0.05	0.9
0.05	1.6	1.85	0.3	4
0.25	1.25	0.05	2.25	0.35
0.05	0.75	0.55	1.65	8.35
0.25	1.1	0.1	0.25	0.5
0.3	0.9	0.05	0.75	1.85
0.2	2.15	2.15	1.1	0.8
0.25	6.35	0.55	0.15	1.55
0.05	2.15	0.05	0.4	2.05
0.15	3.05	0.8	0.15	3.95
0.15	13.35	0.7	0.25	0.8
0.35	2.35	0.2	1.95	0.7
0.25	1.8	0.35	0.55	4.45
0.15	6.9	0.2	0.55	0.6
0.15	3.25	1.15	0.05	2
0.1	5.55	4.4	3	0.05
0.05	0.25	0.3	0.5	1.55
0.15	2.35	1.15	0.05	0.2
0.1	0.45	0.65	1.75	0.25
0.1	0.85	3.5	0.45	1.5
0.05	2.15	0.85	0.1	0.2
0.1	4.9	0.1	0.05	2.8
0.3	4.6	1.2	0.8	1.25
0.25	3.3	0.05	0.05	0.2
0.25	2.15	0.8	0.5	1.65
0.1	0.3	1.65	0.25	2.55
0.4	1	0.75	0.1	0.1
0.1	4.1	0.95	0.5	1.65
0.05	2.3	1.4	0.55	0.15
0.1	1.5	0.45	0.75	1
0.1	3.75	0.4	0.1	0.7
0.1	0.05	0.8	0.9	0.75
0.1	0.6	0.3	0.75	8.85
0.05	11.3	0.1	1.15	0.15
0.15	2.2	0.55	0.5	1.15
0.05	1.1	0.85	0.35	4.45
0.1	2.5	0.85	0.05	1.7
0.25	0.1	0.1	0.05	1.8
0.05	2.05	0.7	0.15	0.4
0.15	2.1	2.8	0.4	1.6
0.4	0.15	4	0.35	2.45
0.05	0.25	1.05	0.6	1.15
0.2	2.2	1.35	0.4	1.2
0.05	0.65	0.05	1.15	0.3
0.15	0.05	1.85	0.2	5.3
0.1	3.95	2.7	0.05	0.85
0.1	0.35	3.7	0.15	2.9
0.15	1.15	0.15	0.25	0.1
0.1	3.9	0.8	0.15	0.65
0.15	1.5	0.15	1.3	2.5
0.1	0.25	0.25	0.3	2.6
0.15	0.65	1.65	1.25	2.2
0.2	2.85	1.9	0.65	1.25
0.1	3.3	0.3	0.95	0.45
0.1	8.05	0.05	0.1	1.85
0.25	5.9	0.8	0.95	0.45
0.05	0.15	2.55	2.65	1.15
0.05	1.5	1.05	0.25	0.75
0.2	1.45	1.5	1.05	3.3
0.1	0.95	0.55	0.65	0.05
0.25	1.75	0.7	0.7	4.95
0.15	0.25	3.6	1.5	1.35
0.15	0.9	0.95	0.05	1
0.3	0.05	1.15	0.6	3
0.1	2.45	0.9	0.05	3.15
0.05	0.05	0.45	2.05	2.7
0.15	4.45	0.6	0.25	3.15
0.2	1.5	0.1	0.55	2.3
0.05	1.25	0.65	1.25	0.95
0.05	0.3	1.75	0.05	0.7
0.05	6.4	0.25	0.3	3.85
0.05	1.8	0.1	0.7	0.05
0.1	3.95	2.5	1.35	2.1
0.2	0.25	0.05	0.15	3.6
0.05	0.05	0.05	0.45	0.45
0.1	0.05	0.4	2.15	1.7
0.25	0.1	0.45	0.25	2.6
0.15	5.55	1.35	1.1	6
0.1	1.7	0.2	0.75	1.2
0.05	4.55	4.15	0.05	0.15
0.1	2	0.1	0.3	1.2
0.05	0.15	0.1	0.1	1.8
0.15	1.5	0.75	0.7	3.85
0.25	0.65	0.2	0.8	3
0.65	0.55	1.35	0.2	2.9
0.05	0.85	1.1	0.1	2.65
0.1	0.25	1.7	0.15	1.05
0.2	2.85	0.9	0.1	2.3
0.05	0.65	0.65	0.55	1.55
0.05	4.1	0.65	0.15	6.05
0.1	0.55	1.3	0.1	2.05
0.3	0.2	1.65	0.4	0.75
0.25	3.4	1.35	0.3	5.6
0.35	2.7	2.2	2.05	3.05
0.3	4.6	0.1	5.5	1
0.1	0.1	0.6	0.35	1.55
0.3	3.15	0.5	0.05	0.9
0.1	0.95	0.4	1.15	1.8
0.05	1.9	3.9	0.45	0.4
0.1	1.25	0.6	0.65	5.15
0.1	0.45	0.4	0.2	7.2
0.1	2.4	0.2	0.2	0.1
0.05	0.7	3.6	0.2	1.3
0.45	5	1.85	1.05	3.5
0.05	0.5	3.6	0.3	1.15
0.45	0.1	3.8	0.75	1.1
0.05	6	1.5	0.25	1.95
0.05	8.3	0.1	0.15	0.6
0.1	2.05	3.05	0.7	1.9
0.1	3.2	1.6	0.25	2.35
0.25	3.95	0.1	2.9	0.8
0.1	0.25	0.45	0.2	5.3
0.55	5.3	0.1	0.85	15.65
0.1	4.95	0.25	1.1	8.45
0.05	4.6	1.75	0.3	0.95
0.1	0.45	0.2	1.35	1.15
0.05	2	0.85	0.2	0.9
0.15	2.7	0.8	1.45	1
0.35	6.15	0.3	0.65	0.05
0.25	7.2	2.15	0.15	0.1
0.1	5.1	0.85	0.1	0.95
0.2	3.35	0.55	1.15	8.5
0.05	7.05	0.65	0.35	1.6
0.3	2	1.8	0.3	0.1
0.25	2.25	0.25	0.5	6.2
0.05	3.15	0.25	0.25	2.2
0.25	1.2	1	0.4	0.1
0.1	1	1.35	0.25	2.3
0.2	0.1	0.35	0.3	0.1
0.85	2.85	0.2	0.1	2.8
0.1	1.05	1.5	1.75	0.3
0.2	4.5	0.9	0.2	1.55
0.3	2.8	2.1	0.85	1.45
0.05	4.2	1.35	0.25	1.45
0.1	2.65	1.75	0.75	7.5
0.3	4	0.25	0.05	1.25
0.1	2.7	0.1	1.1	1.15
0.1	0.85	0.9	0.7	12.65
0.2	6.5	0.85	0.5	1.85
0.15	1.7	0.4	0.65	0.1
0.1	3.05	0.6	0.85	5.1
0.05	0.5	0.65	2.8	0.25
0.35	1.5	0.15	0.6	0.95
0.15	4.7	1.25	0.4	2.45
0.35	1.4	1.2	1.25	4.9
0.2	9.5	0.1	1.15	1.8
0.4	5.65	1.8	1.1	0.2
0.9	2.65	1.15	0.15	6.5
0.05	0.1	0.95	0.5	0.8
0.25	0.8	1	0.65	1.7
0.2	3.4	1.2	0.05	0.3
0.45	3.1	0.95	0.1	1.65
0.45	0.6	0.55	0.25	2.65
0.25	3.45	1.5	0.2	3.6
0.8	13	0.8	1.4	12.9
0.05	2.05	0.5	1.15	2.35
0.05	0.75	1.55	0.3	2.25
0.1	0.15	0.65	0.2	4.55
0.25	0.25	1	0.35	0.5
0.1	0.05	0.1	0.4	0.25
0.1	8.65	0.3	0.05	5.7
0.4	1.5	0.45	0.45	0.65
0.1	0.75	0.55	1.1	0.8
0.05	2.8	0.5	1.3	4.55
0.1	8.45	0.3	0.6	0.05
0.1	2.55	0.05	0.15	2.6
0.1	1.9	0.1	0.1	0.05
0.2	0.05	1.4	1.65	0.75
0.15	4.35	0.15	2.3	5.3
0.05	3.5	0.3	0.45	1.95
0.05	0.7	1.85	0.1	0.8
0.65	1.2	0.05	0.45	1.25
0.05	0.6	0.35	0.7	1.25
1.65	12.15	0.5	0.25	2.5
0.05	2.05	1.25	0.75	4.15
0.05	5.2	0.15	0.2	1.15
0.15	4.7	0.5	0.05	1
0.1	8.45	0.1	0.3	0.1
0.35	4.8	1.9	0.25	0.1
0.05	2.7	2.1	0.55	0.3
0.1	3.15	1.65	0.8	4.35
0.1	2.2	1.1	0.8	4.3
0.1	0.05	0.85	0.2	1.4
0.35	0.1	0.35	0.2	3.55
0.05	1.7	0.15	0.05	0.05
0.1	1.4	1.4	0.05	0.95
0.05	0.65	0.05	0.3	3.25
0.15	2.35	0.35	0.85	0.8
0.45	2.25	1.35	0.45	0.05
0.1	2.1	1.1	1.1	1.8
0.3	6.35	0.8	0.65	0.95
0.05	4.4	0.7	1.8	2.85
0.3	1.6	1.05	0.15	1.5
0.15	3.85	3.7	0.5	0.4
0.1	5.85	2.55	0.65	0.3
0.05	2.35	1	0.05	1.45
0.2	1.6	1.45	0.75	2.2
0.05	0.9	0.15	2.85	0.2
0.25	0.05	0.65	0.35	2.9
0.05	0.45	1.45	0.05	0.15
0.05	5.45	0.15	0.55	1.3
0.35	0.7	2.45	0.9	3.6
0.05	0.05	1.55	0.3	1.85
0.25	0.1	0.4	0.15	1.4
0.05	2.15	1.15	0.35	0.05
0.05	1.7	0.95	0.05	1.65
0.2	1.95	0.45	0.1	0.25
0.05	0.2	1.5	0.9	2.95
0.1	0.35	2.5	0.05	0.1
0.25	10.05	3.05	2.35	0.1
0.5	0.7	0.1	0.7	2.35
0.1	0.1	0.55	0.25	10.85
0.1	1.9	0.15	0.25	1.9
0.1	1.25	1.35	0.4	2.1
0.3	1.25	0.05	0.85	0.7
0.15	1.15	0.35	2.05	3.25
0.2	5.25	0.5	0.35	0.05
0.1	2.5	0.65	0.25	0.95
0.4	2.4	2.95	0.2	0.15
0.15	3.1	5.85	0.25	7.5
0.05	2	0.25	0.6	2.1
0.15	0.1	0.8	1.45	1.45
0.35	5	0.5	0.35	0.75
0.35	0.2	1.4	1.05	1.15
0.2	0.05	1.25	0.7	0.2
0.25	1.8	1.25	0.55	0.05
0.1	2.75	0.6	0.05	0.6
0.1	0.4	0.05	0.25	1.3
0.4	0.05	0.55	0.1	1
0.25	2.85	0.45	3.05	2.5
0.1	0.05	0.85	0.8	3.25
0.2	2.5	0.45	2.75	3
0.2	12.35	0.25	0.75	0.45
0.15	0.2	0.15	0.2	3.95
0.1	4	0.05	0.8	2.8
0.1	0.15	0.15	0.55	0.3
0.15	1.95	4.3	0.95	12.8
0.05	0.25	1.4	0.1	1.4
0.2	0.1	0.05	0.55	5
0.05	3.85	2.9	0.5	1.1
0.05	2.1	0.05	0.5	7.3
0.1	3.85	0.15	0.35	15.75
0.25	3.4	1.65	0.25	4.35
0.8	3.35	0.8	0.2	0.05
0.05	3.1	1.8	0.25	0.05
0.1	1.35	3.75	0.15	6.05
0.15	0.25	1.8	2.05	5.7
0.1	0.55	0.65	0.85	2.35
0.05	2.35	4.85	0.55	1.3
0.1	2.35	0.5	0.15	2.5
0.15	2.35	2.1	0.05	2.95
0.1	1.5	2.5	0.1	4.15
0.15	3.6	2	0.35	2.5
0.15	0.05	0.2	0.4	2.2
0.2	0.95	0.4	0.45	2.9
0.15	5.4	0.65	0.25	0.2
0.05	2.2	2.35	1.15	2.45
0.15	1.75	0.05	0.55	0.85
0.2	7.4	0.35	0.25	2.7
0.1	0.1	2.25	0.45	2.65
0.05	3.25	0.5	0.4	0.05
0.05	6.65	1.45	0.5	1
0.1	0.05	1.05	1.5	8.55
0.3	0.05	0.55	0.5	0.2
0.1	1.85	0.5	0.05	0.5
0.1	0.05	1.55	0.1	0.45
0.2	5.55	3.5	0.5	1.75
0.1	0.75	0.1	0.4	1.6
0.15	2.45	1.7	0.4	0.6
0.2	0.7	0.15	0.65	3.3
0.1	1.25	0.5	0.75	0.3
0.15	0.45	3.6	0.3	0.25
0.1	0.15	0.45	1.45	0.05
0.1	1.75	2.1	2.9	3.65
0.15	1.15	1.2	1.65	0.3
0.1	0.05	1	0.45	0.55
0.05	1.2	0.7	0.35	2.65
0.05	3.9	1.95	0.05	1.55
0.05	0.5	1.35	0.3	2.15
0.45	3.3	0.05	0.05	1.45
0.2	0.95	0.55	0.05	1.45
0.7	6.55	0.05	0.4	0.2
0.2	2.1	0.15	0.05	11.1
0.15	5.4	0.4	0.45	1.2
0.15	0.45	1.45	1.85	5
0.1	2.65	0.05	0.1	0.9
0.15	3.25	2.15	0.25	4.05
0.1	12.15	0.3	0.2	0.05
0.15	3.5	0.3	0.05	1.45
0.35	0.1	0.1	0.35	1.2
0.1	0.7	1.3	0.05	1.6
0.4	1.2	4.75	1.25	0.8
0.05	7.1	0.65	0.2	0.15
0.4	4.7	2.55	1.65	2.05
0.05	2	0.4	3.65	2.15
0.4	0.95	1.65	0.05	0.6
0.05	0.35	1.2	0.55	0.55
0.15	0.2	0.4	0.1	1.6
0.3	5.15	0.45	0.15	0.5
0.3	0.75	2.05	0.85	2.25
0.1	2.6	0.35	0.7	1.85
0.1	7.6	3.9	0.15	2.7
0.15	2.55	0.25	0.5	0.25
0.35	1.9	2.4	0.15	1.2
0.4	0.25	1.15	0.25	2.45
0.4	0.35	2.55	0.75	3.7
0.4	0.3	0.9	5.75	1.6
0.25	3.95	3.65	1.55	0.25
0.05	0.15	1	0.1	1.1
0.2	5.15	0.65	0.9	1.35
0.2	2.35	0.8	0.05	6.8
0.05	1.25	1.1	0.45	2.05
0.05	1.35	0.05	0.45	3.55
0.1	0.2	0.95	0.05	0.8
0.05	1.3	0.15	0.25	2.05
0.25	0.25	0.1	0.05	0.85
0.2	3.75	3.4	1.15	0.1
0.25	1.8	2.15	0.15	2.05
0.1	3.6	1.35	1.25	0.9
0.05	0.05	0.05	0.55	1.05
0.1	1.75	1.75	0.8	9.25
0.15	3.7	0.4	0.9	1.25
0.15	3.65	0.25	0.15	3.35
0.15	7.9	0.35	0.25	1.4
0.75	0.15	0.4	0.35	5.85
0.05	1.1	0.6	0.25	1.25
0.25	5.7	0.9	0.3	0.2
0.9	0.4	0.45	2.2	4.15
0.3	4.6	1.35	0.15	0.1
0.05	0.2	1.65	1.6	1.7
0.15	5.1	0.3	0.6	0.5
0.05	0.8	0.1	0.25	2
0.05	3.05	0.65	0.15	5.05
0.1	1.35	1.45	0.15	0.5
0.1	1.4	0.15	0.05	0.55
0.05	4.65	2.5	0.05	4.1
0.15	0.4	1.05	0.2	1.1
0.05	8.8	0.55	0.05	3.8
0.15	4.7	0.55	0.7	3.85
0.15	2.8	0.4	0.2	3.6
0.25	1.65	0.3	1	0.45
0.2	2.45	0.95	0.85	6.95
0.1	0.05	1.5	0.35	0.2
0.1	10.8	0.25	1.35	2.85
0.55	1.4	2.8	0.25	0.95
0.3	1.6	11.2	0.7	0.55
0.05	1.45	1.25	0.15	7.8
0.05	1.6	2.55	0.15	0.55
0.1	0.05	0.8	1.45	3.9
0.3	2.2	0.35	0.05	0.05
0.15	0.25	2.2	0.85	0.45
0.35	1.4	3.8	1.05	0.85
1.05	3.95	0.05	0.05	0.95
0.55	4.2	1.25	2.3	1.65
0.15	0.4	1.6	0.75	0.45
0.15	0.05	0.75	0.8	0.15
0.05	3.35	1.75	0.15	3.35
0.05	0.05	0.1	0.25	3.15
0.1	0.4	1.6	0.2	1.1
0.05	1.45	0.45	0.6	3.15
0.35	0.75	0.35	0.65	9.45
0.15	1.25	1.05	4.95	3.25
0.25	5.45	2	0.15	2.8
0.15	0.6	0.25	0.15	5.2
0.4	5.25	0.2	3.3	1.55
0.1	1.6	0.25	0.15	1.1
0.3	1.4	0.65	0.1	3.2
0.05	12.2	0.85	0.1	0.05
0.15	0.55	0.7	0.15	1.65
0.15	5.75	3.75	0.1	0.05
0.05	1.2	0.75	0.65	2.65
0.05	1.15	0.8	0.55	2.55
0.2	0.45	3.15	0.35	5.9
0.05	3.35	2.8	0.05	2.8
0.05	9.5	1.45	1.9	0.55
0.1	1.6	1.95	0.9	0.05
0.05	7.15	3.55	0.2	0.4
0.1	0.35	0.05	0.35	0.05
0.8	2.2	0.65	0.45	0.25
0.85	15.1	0.5	0.35	0.35
0.25	4.25	0.15	0.6	2.8
0.25	0.05	0.2	0.05	0.45
0.4	1.4	0.55	0.75	3.9
0.05	4.4	0.35	0.05	2.6
0.05	0.45	1	0.2	2.5
0.35	3.25	0.45	0.2	4.55
0.05	4.3	1.15	0.4	1.4
0.05	0.05	0.65	0.2	0.95
0.15	0.05	4.15	2.25	0.1
0.4	5.15	0.15	0.05	0.2
0.15	2.45	2.6	1	6.95
0.1	3.35	0.2	1	1.65
0.35	3.9	0.8	1.95	0.3
0.15	0.1	0.7	1.9	0.7
0.1	1.75	1.6	0.45	5.3
0.2	5.95	0.35	0.45	0.05
0.1	0.25	0.35	0.5	1.4
0.15	0.6	0.45	0.05	6.15
0.05	1.25	0.3	1.05	4.25
0.15	0.8	1.75	0.25	6.15
0.25	1.85	0.85	0.85	2.75
0.15	2.55	0.3	2.05	0.7
0.15	6.5	0.95	0.15	4.45
0.2	0.75	0.15	0.05	0.1
0.25	0.05	1.1	0.1	5.9
0.1	2	0.35	0.65	0.4
0.25	0.1	0.65	0.55	0.2
0.2	6	1.3	2.1	0.45
0.05	0.15	2.95	0.3	1.2
0.1	0.4	1.25	0.1	1.15
0.05	2.8	0.75	0.05	1.3
0.15	0.25	0.55	0.5	5.1
0.5	0.3	2.4	0.4	1.75
0.1	0.4	0.85	0.95	5
0.35	0.4	0.65	0.4	1.7
0.05	10.3	0.4	0.5	0.05
0.1	1.65	0.3	0.05	1.45
0.05	0.05	0.4	1.9	0.9
0.05	0.2	0.25	0.35	1.05
0.4	11.9	0.05	1.6	0.9
0.3	0.85	2.5	0.55	0.4
0.35	0.05	0.05	0.1	3.55
0.15	3.55	1.4	1.5	0.8
0.1	2.6	2.2	0.15	0.05
0.1	3.35	0.55	0.75	0.55
0.15	2.5	0.9	0.05	0.7
0.2	3.05	0.95	1.55	12.55
0.05	3.95	4	1.3	6.5
0.05	0.8	0.05	0.35	2.75
0.15	3.5	0.15	0.45	5.6
0.25	7.7	0.4	0.15	0.1
1.55	0.4	0.05	0.25	1.45
0.35	2.15	0.15	1.15	6.1
0.1	0.85	9.85	0.65	2.5
0.05	0.85	0.55	0.15	3.7
0.1	1.8	2.25	0.25	0.05
0.35	2.5	0.95	0.05	2.65
0.1	3.2	0.1	0.05	1.7
0.2	7.3	3	0.2	1.55
0.1	1.35	1.55	0.1	0.9
0.15	5.1	1.55	0.05	4.85
0.1	2.7	0.6	1.8	0.85
0.1	1	0.15	0.35	1.3
0.05	2.6	2.15	0.15	1.75
0.25	9.65	0.05	1.15	2.35
0.15	2	0.45	0.2	5
0.2	0.9	0.4	0.05	0.95
0.1	5.45	4.35	1.1	1.15
0.2	2.15	2.9	0.35	1.2
0.85	3.8	2.05	0.35	2.85
0.1	1.2	1.6	1.35	0.05
0.2	2.95	0.15	0.65	2
0.1	3.6	1.6	0.65	0.1
0.15	3.3	0.05	0.1	2.65
0.35	1.15	0.05	0.2	1.85
0.15	1.45	0.85	0.4	1.7
0.25	4.5	0.15	0.2	5.1
0.15	0.3	0.1	0.15	2.85
0.05	5	0.8	0.6	1.85
0.1	2.5	0.1	0.25	0.6
0.05	2.15	1.1	1	3.75
0.1	13	0.85	0.15	0.85
0.1	3.35	0.1	0.9	0.25
0.05	0.9	1.3	0.15	5.65
0.05	0.3	0.4	0.05	0.95
0.2	1.15	0.65	1.75	0.05
0.35	6.8	1.6	0.65	0.9
0.05	4.15	4.45	0.05	0.75
0.2	1.35	0.7	0.15	2.65
0.4	0.05	0.05	0.45	1.2
0.05	1.15	2.9	0.8	0.85
0.05	5.1	0.05	0.05	1.95
0.05	6.35	1.4	0.3	2.2
0.05	3.5	0.05	0.05	0.15
0.25	13.65	0.1	0.35	0.25
0.1	2.35	1.15	1.6	5.95
0.35	0.4	0.75	0.5	0.75
0.25	0.5	2.55	0.05	2.25
0.15	2.85	1.15	1.95	6.7
0.2	8.1	0.45	0.2	1.35
0.65	13.05	0.4	0.2	4.35
0.2	10.8	0.9	0.1	0.6
0.1	0.4	0.05	0.8	1
0.05	8.25	1.45	0.05	1
0.1	2.9	0.35	0.45	0.15
0.15	2.75	0.95	0.35	1.35
0.1	3.2	0.9	0.65	3.5
0.1	3.9	1.1	0.15	0.3
0.1	3.05	2.5	1.8	0.5
0.2	0.45	0.8	0.1	1.3
0.15	0.05	0.35	0.05	7.15
0.1	4.7	0.05	0.55	1.55
0.1	5.95	1.35	0.1	0.1
0.3	5.3	1.25	0.45	2.65
0.1	2.55	0.6	2	4.65
0.2	2.75	0.1	3.4	5.05
0.1	3.5	1.1	0.05	2.05
0.15	4.3	1.25	1.15	2.95
0.45	9.15	1.25	0.05	4.2
0.1	2.5	1.15	0.05	2.7
0.15	2.75	0.8	1.05	1.95
0.25	10.65	0.95	0.65	0.35
0.35	2	0.7	2.85	1.05
0.1	2.75	0.15	0.05	1.5
0.05	3.65	0.4	0.15	0.35
0.2	0.1	0.4	0.3	1
0.15	0.6	0.15	0.1	1.25
0.1	2.05	0.55	0.2	6.25
0.1	5	0.2	0.65	4.95
0.1	2.45	0.2	0.25	3.5
0.05	3.85	0.3	1.25	0.5
0.25	0.05	1.75	0.5	0.4
0.15	1.6	0.35	1.3	0.25
0.2	2.85	0.9	0.15	1.35
0.15	2.25	2.4	1	2.95
0.15	2.95	1.75	0.15	0.65
0.15	2.3	0.35	1.85	1.45
0.1	0.9	0.15	0.6	3.9
0.05	1.75	0.35	0.7	4.35
0.1	2.35	6.4	0.45	0.1
0.15	0.05	1.35	0.1	3.1
0.5	0.75	1.05	0.25	0.1
0.1	1.55	0.3	0.05	1.25
0.15	0.7	0.05	0.65	0.6
0.05	0.2	0.6	0.55	6.6
0.1	5.5	0.8	0.2	2.8
0.1	6.1	1.1	0.5	0.1
0.2	0.9	0.05	0.7	2.8
0.15	0.55	0.7	0.2	1.6
0.05	6.9	2.4	0.35	4.35
0.45	5.75	0.45	0.35	0.55
0.1	0.7	0.3	1.15	3.9
0.05	0.6	0.95	0.1	0.9
0.2	1.5	0.55	0.3	1
0.1	11.7	1.35	0.5	2.9
0.2	2	1.85	0.2	4.8
0.2	0.3	0.5	0.95	0.85
0.5	4.3	2.1	0.95	7.55
0.1	1.1	0.15	0.65	0.15
0.25	3.4	1.2	0.35	0.5
0.1	0.65	2	0.4	3
0.1	0.9	0.45	0.1	1.15
0.1	1.5	1.3	0.1	2.05
0.25	2.1	0.45	1.45	3.05
0.2	1.05	0.55	3.25	1.65
0.1	0.3	0.9	0.3	0.5
0.15	3.6	2	1	1.3
0.35	6.75	0.75	0.05	1.1
0.15	2.5	1.15	0.3	0.45
0.15	1.5	0.05	1.05	0.1
0.1	0.2	0.55	2.45	3.9
0.05	4.1	7.15	0.2	0.95
0.05	0.55	1.8	0.05	1.15
0.2	2.7	0.05	0.65	0.2
0.25	4.4	0.2	0.35	0.2
0.2	5.7	0.45	0.05	2.25
0.25	1.5	4.8	1.25	2.25
0.1	0.55	2.1	2.05	2.15
0.15	1.45	0.25	0.2	0.75
0.05	1.35	1.85	0.4	0.65
0.15	3.2	0.45	1	0.5
0.15	1.55	1.95	0.2	7.4
0.25	0.65	2.2	0.65	1.8
0.25	0.2	0.3	0.1	4.5
0.05	2.35	0.25	0.25	3.75
0.1	0.05	0.7	0.35	4.75
0.15	0.05	0.6	0.55	3.05
0.1	5.8	0.35	0.15	5.2
0.05	2.25	0.9	0.25	2.55
0.05	2.15	0.15	0.15	0.5
0.1	1.2	1.7	0.5	0.05
0.15	2.75	0.2	1.15	4.65
0.15	0.05	0.4	0.15	0.1
0.15	6.15	1.3	0.1	2.4
0.1	0.1	0.4	0.05	0.5
0.1	0.25	0.55	0.4	0.5
0.1	2.1	0.35	0.3	0.35
0.2	2.05	0.05	0.1	1.15
0.25	0.2	0.65	1.9	0.1
1.15	3.6	0.1	0.7	4.75
0.2	18.9	0.5	0.8	0.85
0.1	0.55	0.05	0.05	1.45
0.1	0.1	0.35	0.25	2.1
0.15	1.65	1.25	2.1	1.95
0.1	2.55	2.4	0.1	1.2
0.45	0.25	0.05	0.55	0.35
0.1	0.2	1	0.05	2.75
0.05	1.65	1	0.25	4.1
0.05	1.45	0.3	0.1	3.2
0.25	2.4	0.4	0.15	0.6
0.45	4.2	1.5	1.65	1.8
0.2	12.8	1.65	0.95	0.5
0.15	13.2	0.6	0.05	3.3
0.1	2.45	1.3	0.35	1.6
0.05	2.35	4.1	0.45	0.5
0.05	1.7	1.7	0.15	6.45
0.2	3.1	0.85	1.25	3.7
0.1	1.85	0.25	0.25	0.05
0.05	2.45	1.6	0.05	0.65
1.3	0.7	1.15	0.85	5.55
0.45	14.85	1.9	0.35	0.05
0.05	1.65	0.5	0.5	0.2
0.15	7.85	2.15	0.45	0.05
0.1	8.95	1.65	0.25	0.05
0.4	4.5	0.3	1.7	1
0.3	0.6	1.15	0.15	0.25
0.2	3.8	0.5	2.25	0.35
0.1	7.95	1.05	0.05	0.65
0.1	0.15	2.5	0.8	6.6
0.05	0.2	0.35	1.35	4.05
0.3	2.7	0.35	0.35	1.35
0.1	0.65	0.35	0.5	8.05
0.1	2.7	0.75	0.4	1.05
0.05	0.4	1.4	0.35	0.2
0.05	0.1	0.85	0.35	1.85
0.15	0.1	0.05	0.35	1.15
0.05	0.35	0.05	0.75	3.75
0.05	1.05	0.55	1.8	4.75
0.25	0.75	2.95	0.2	3.5
0.1	0.6	1.4	1.05	0.15
0.1	1.2	0.65	0.7	9.65
0.25	6	0.1	0.1	0.85
0.75	6.9	1	0.05	2.8
0.15	5.65	0.3	0.05	9.85
0.45	3	0.45	1.65	1.85
0.35	0.75	0.3	0.4	2.9
0.25	2.6	1.1	0.25	0.1
0.35	2.55	1.85	1.4	2.5
0.1	0.4	0.6	0.1	2
0.3	1.35	0.55	0.65	11.9
0.3	2.45	1.8	0.45	3.6
0.15	1.9	2.2	0.55	1.05
0.15	1.8	1.1	1.8	0.1
0.2	0.45	0.35	0.75	2.6
0.2	1.5	0.05	0.2	1.1
0.1	0.2	0.25	0.05	3.8
0.3	0.9	0.45	0.05	1.05
0.1	0.85	0.4	0.55	0.1
0.15	1.9	0.35	0.6	0.6
0.05	0.05	0.9	0.15	0.65
0.05	4.9	0.2	0.35	0.55
0.1	2.65	0.5	0.25	3.1
0.05	3.45	0.6	1.1	3.35
0.05	3.45	0.15	0.05	0.05
0.05	0.25	4.4	0.35	4.6
0.2	5.2	0.05	0.05	0.45
0.15	5.6	1.4	0.05	0.2
0.55	0.15	0.4	0.05	0.2
0.2	0.95	0.35	0.15	1.4
0.05	1.1	0.4	1.15	0.9
0.25	1.15	2.5	0.75	4.85
0.25	5.3	1.3	0.5	4.55
0.05	4.7	1.2	0.85	0.3
0.4	1.2	0.1	0.55	0.4
0.15	2.65	0.55	0.05	0.8
0.1	4.05	0.05	0.15	2.75
0.25	4.9	1.85	0.95	2.05
0.1	1.15	0.65	0.25	3.95
0.65	0.35	0.5	0.35	2.3
0.25	4.35	0.55	0.75	5.6
0.15	6	1.7	0.05	0.55
0.15	1.4	2.9	0.9	0.45
0.15	0.35	0.7	1.25	1.75
0.05	0.4	0.05	0.35	0.4
0.1	5.2	2.15	0.55	4.7
0.05	0.85	0.05	1.55	0.1
0.5	5.5	0.95	0.3	4.6
0.1	3	1.55	0.05	0.45
0.05	0.8	0.2	1.6	2.7
0.05	13.05	3.05	0.5	0.15
0.05	4.6	1.15	0.25	5.45
0.05	4.9	0.65	0.25	0.75
0.15	0.35	1.75	0.15	1.6
0.75	3.6	2.4	0.05	2.4
0.15	5.55	2.2	2.75	2
0.1	0.45	0.1	0.4	0.45
0.05	0.55	0.4	0.1	2.15
0.1	2.5	1.35	0.75	0.25
0.15	10.45	2.95	0.4	1.55
0.15	2.4	0.05	0.35	0.6
0.25	0.55	0.65	1.05	0.85
0.35	1.15	1.3	0.4	2.5
0.15	0.05	0.65	0.75	1.95
0.05	3.85	0.1	0.15	0.25
0.05	3.4	0.45	1.95	1.8
0.2	10.95	0.55	0.05	0.55
0.05	4.4	3.9	1.25	2.55
0.05	0.45	4.35	0.05	3.55
0.05	6.6	0.4	1.8	1.5
0.25	0.65	0.75	0.35	0.7
0.05	3.55	0.3	0.6	2.35
0.7	9.4	0.75	0.1	0.5
0.2	1	3.75	0.75	0.05
0.55	0.75	0.3	0.15	2.15
0.35	0.05	0.45	0.05	0.75
0.25	3.25	0.05	0.1	0.05
0.05	3.6	0.15	0.05	3.3
0.05	1.75	0.4	0.3	0.7
0.15	2.3	2.05	2.8	2
0.15	5.05	0.55	0.05	0.3
0.1	2.15	1	1.25	6.45
0.1	1.45	0.25	0.15	3.55
0.2	0.8	0.7	0.4	1.5
0.05	0.05	0.45	0.05	1.3
0.15	5.65	0.1	0.3	1.9
0.1	1.15	0.25	0.75	0.2
0.05	0.55	1.05	0.15	0.8
0.4	6.75	0.05	0.7	3.1
0.05	3.8	0.7	0.15	1.55
0.2	3	1.45	0.4	0.9
0.05	1.55	1.4	0.3	1.6
0.1	6.75	0.15	5.4	1.95
0.15	0.75	0.4	0.1	3
0.4	2.15	0.3	1.9	4.25
0.15	0.2	1.4	0.05	0.1
0.2	1.25	2.7	0.2	0.05
0.1	0.3	1.5	0.6	1.8
0.2	0.5	0.2	0.1	1.1
0.15	8.15	0.5	0.75	0.85
1.45	2.75	0.8	1.95	0.05
0.4	0.6	0.4	0.05	0.05
0.25	2.55	4.5	0.3	5.35
0.05	0.05	0.45	0.25	0.35
0.4	3.25	0.1	0.6	0.15
0.3	10.45	0.1	0.1	0.15
0.2	0.2	0.35	0.05	2.65
0.05	0.6	1.8	0.1	0.55
0.25	4.85	0.95	0.9	3.1
0.1	3.8	0.15	0.2	0.25
0.1	10.1	0.05	0.5	0.3
0.2	3.95	3.65	0.05	5.2
0.1	3.45	2.7	0.4	0.05
0.2	2.05	0.2	0.25	1.25
0.15	1.4	0.55	0.05	2.65
0.35	5.45	0.5	0.15	2.1
0.15	0.1	0.15	0.4	2.7
0.6	0.75	1.65	0.15	5
0.15	0.3	0.55	0.95	7.2
0.1	0.05	7.2	1.2	0.65
0.15	4.75	1.1	0.8	0.7
0.3	0.5	0.05	0.75	0.05
0.05	3	1.75	0.85	0.5
0.15	0.1	1.55	1.25	3.8
0.05	5.95	2.65	0.1	0.45
0.35	1.55	1.4	0.2	1.45
0.05	2.75	0.05	0.75	1.85
0.05	3.3	1.3	0.45	0.65
0.35	0.7	0.05	0.55	2.55
0.1	0.05	0.45	1.2	3.85
0.05	2.15	1.15	0.05	1.5
0.05	1.65	0.2	0.3	4.65
0.15	0.8	1.2	0.8	1.5
0.35	4.95	0.25	0.05	0.85
0.15	0.5	2.1	1.2	0.4
0.25	0.3	0.1	0.5	0.1
0.05	2.35	1	0.45	0.9
0.15	0.3	1.2	0.4	5.15
0.05	0.05	0.5	1.9	0.75
0.45	0.1	1.05	0.4	3.3
0.15	0.05	0.15	0.2	1.05
0.35	2.4	2.2	0.3	0.1
0.1	1.2	0.2	0.85	5.05
0.1	6.8	0.4	0.35	1.05
0.05	0.3	1.95	1.1	1.8
0.05	1.55	0.5	0.3	3.2
0.15	5.9	2.1	0.05	5.9
0.2	4.7	0.1	0.95	0.7
0.15	0.2	0.3	0.1	1.75
0.1	1.5	0.55	1.1	0.15
0.05	0.2	1.1	0.8	0.3
0.1	0.25	0.05	0.05	0.6
0.1	2.6	0.65	0.7	0.05
0.1	0.05	0.25	0.7	0.8
0.15	0.15	0.1	0.1	1.1
0.05	0.15	0.2	0.05	0.65
0.3	5.7	2.65	0.35	3.2
0.4	0.9	1.5	0.2	2.25
0.2	3.55	1.75	0.55	1.1
0.05	0.05	0.1	1.5	2.4
0.05	3.65	0.6	1.05	1.25
0.05	5	2.8	0.15	1.5
0.2	3.15	2.4	1.3	11.55
0.65	3.45	0.7	1.5	2.05
0.05	2.65	0.05	0.2	0.3
0.1	0.1	0.25	0.4	1.65
0.1	3.15	2.75	0.7	2.8
0.2	0.4	0.6	0.6	0.5
0.05	0.6	0.3	0.65	1.45
0.2	0.05	1.8	0.4	3.3
0.05	1.75	2.35	0.9	1
0.1	2.45	2.75	0.7	3.9
0.45	1.2	3.2	0.1	0.65
0.1	0.2	1.3	0.45	0.05
0.45	2.2	1.75	0.2	0.05
0.1	6.45	0.15	0.6	0.85
0.2	2.55	0.75	1.4	0.2
0.05	0.05	0.3	0.4	1.8
0.3	3.5	0.2	0.25	2.2
0.05	3.65	0.45	1.45	10.55
0.15	0.95	1	0.15	1.2
0.2	0.4	0.65	0.4	0.85
0.35	1.05	0.15	0.55	0.6
0.1	0.25	0.5	0.65	0.75
0.05	5.2	3.2	0.9	0.55
0.15	1	0.2	0.15	0.7
0.05	1.45	1.05	0.3	3.25
0.05	0.2	0.7	0.25	0.8
0.05	4.1	3.65	0.2	0.5
0.15	6.65	1.5	0.05	4.8
0.15	0.05	0.2	0.15	1
0.2	1.35	0.05	1.05	0.95
0.1	0.85	0.6	0.55	0.25
0.1	0.6	0.05	0.2	0.2
0.1	4	0.2	0.45	0.7
0.05	0.2	0.2	0.1	0.85
0.25	1.25	0.1	1.7	0.9
0.25	1.5	0.05	9.75	2.15
0.45	2.35	1.05	0.45	10.2
0.1	6.2	0.1	0.75	2.25
0.05	0.35	0.35	0.95	3.4
0.15	0.75	1	1.4	6.9
0.25	1.75	0.85	0.35	2.7
0.05	0.05	1.25	0.6	0.9
0.25	1.1	1.55	0.2	0.05
0.1	2	0.05	0.25	3.45
0.1	7.05	1.7	0.75	6.6
0.1	16.45	1.6	1.85	1
0.4	0.1	0.25	0.4	1.5
0.05	3.6	0.15	0.65	0.25
0.05	1	0.45	0.25	0.9
0.1	3.25	0.4	0.25	0.3
0.1	4.55	0.1	2.15	3.4
0.3	0.1	0.05	0.05	0.05
0.15	15.6	0.2	0.4	1.3
0.1	4.95	0.8	0.65	0.1
0.15	0.05	0.55	1.45	2.4
0.25	3.15	3.95	0.55	13.05
0.1	0.65	0.25	0.4	0.05
0.1	3.75	0.15	0.35	2.1
0.05	1.6	1.15	0.8	0.05
0.1	4.1	0.3	0.45	0.05
0.1	0.3	0.85	0.3	12.85
0.05	0.35	3.55	0.65	0.6
0.15	1.6	0.25	0.1	8.55
0.05	1.25	1	0.75	3.4
0.1	0.25	0.35	0.2	0.9
0.15	6.25	0.7	0.2	0.35
0.35	1.6	0.1	0.05	0.1
0.05	8.65	0.3	0.3	0.1
0.4	0.05	0.85	2.25	2.25
0.05	0.3	0.15	1	0.2
0.05	0.6	0.15	0.75	3
0.05	3.9	1.8	0.15	1.9
0.05	1.85	0.35	0.25	0.15
0.05	0.15	1.2	0.1	0.4
0.35	0.35	0.1	0.05	1.55
0.05	4.45	0.15	0.4	1.45
0.15	1	0.6	0.65	0.9
0.3	7.05	0.05	0.35	2.5
0.05	0.25	0.6	0.35	0.3
0.35	0.85	0.85	1	1.6
0.1	2.75	0.05	0.75	1.4
0.35	0.25	1.2	0.1	3.45
0.15	5.9	0.05	0.5	0.6
0.15	1.2	0.05	0.35	0.75
0.15	0.7	0.15	1.2	4.25
0.1	0.4	1.55	0.05	1.55
0.05	1.7	2.4	0.3	0.75
0.15	5.7	0.4	0.85	4.6
0.05	1.3	1	0.75	7.45
0.15	0.95	3.95	0.4	2.6
0.1	1.05	1.55	0.2	0.05
0.05	2.15	0.6	0.65	0.9
0.3	3.95	0.3	0.6	0.9
0.15	6.3	0.75	1.4	0.15
0.2	3.15	1.8	1.15	2.35
0.1	10.35	1	0.15	0.55
0.15	3.1	0.3	1.05	0.25
0.45	0.05	0.45	0.9	1.95
0.5	2.7	1	0.95	2.85
0.05	0.2	0.6	0.1	4.2
0.45	2.1	1.65	0.35	2.7
0.2	1.85	0.05	0.05	0.05
0.2	0.65	1.3	0.35	1.95
0.05	3.65	1.15	0.15	1.95
0.05	0.75	0.35	0.85	0.05
0.2	5.7	0.15	0.75	0.05
0.1	2.65	0.05	0.3	0.6
0.05	0.8	0.85	0.25	1.5
0.1	10.5	0.5	0.05	0.05
0.1	0.6	5.25	0.15	2.45
0.2	1.05	0.05	0.65	1.9
0.05	4.3	1.05	0.5	1.05
0.2	0.1	0.1	1.2	1.05
0.1	1.3	0.75	0.35	7.4
0.85	3.8	1.2	1.25	0.45
0.25	2.8	2.1	0.15	1.15
0.2	0.9	0.55	0.55	2.05
0.05	0.2	0.85	0.25	0.05
0.1	0.4	0.1	0.4	0.75
0.15	2.35	1.4	0.85	0.1
0.2	9.15	0.8	0.25	0.2
0.15	4.55	0.65	0.3	0.25
0.05	2.55	2.5	0.3	2.55
0.1	0.05	0.55	0.05	3.05
0.05	1.2	3.55	1	3.1
0.25	2.05	0.35	0.55	1.2
0.05	8.25	0.3	0.85	0.55
0.75	0.8	1	1.15	1
0.35	1.9	0.35	0.1	0.1
0.05	0.05	0.2	0.05	0.2
0.15	4.15	0.8	1.4	2.7
0.05	1.05	0.6	0.05	0.65
0.05	1.65	0.1	0.05	1.9
0.05	4.8	1.15	0.15	0.55
0.05	3.15	0.75	0.3	3.1
0.15	0.1	3.45	0.75	1.25
0.05	4.9	0.2	1.35	3.45
0.15	0.9	1.6	2.55	0.15
0.05	1.75	0.15	1.6	0.5
0.2	2.95	0.2	0.3	0.4
0.25	0.05	0.45	0.75	1.6
0.05	4	0.2	0.95	4.05
0.05	1.45	0.45	0.1	0.15
0.1	2.1	0.4	0.3	0.65
0.1	4.35	0.75	0.55	0.05
0.1	0.05	0.1	0.15	2.7
0.2	5.25	1.75	0.9	5.5
0.1	3.4	0.05	2.1	0.1
0.15	0.05	0.95	0.85	3.95
0.1	3.05	0.5	2.75	3.9
0.05	8	0.2	0.1	2.1
0.4	4.9	0.2	1.55	1.9
0.1	0.35	0.75	0.95	3
0.1	4.8	0.15	1.95	0.45
0.3	0.95	0.55	0.5	1.65
0.2	0.05	0.8	0.15	0.6
0.15	1.05	0.05	0.2	2.15
0.25	1.25	3.45	0.05	3.65
0.1	1.75	0.65	0.3	0.2
0.2	0.05	0.15	0.75	4.4
0.2	11.4	0.25	0.6	0.35
0.15	3.9	0.05	2.65	0.35
0.15	0.8	0.95	1.85	1.3
0.3	1.15	0.15	0.8	0.15
0.25	9.15	1.45	1.4	0.2
0.25	3.5	0.5	0.2	4.6
0.05	0.9	0.5	1.05	0.05
0.2	0.9	1.35	2.4	0.35
0.15	0.05	0.1	0.05	2.65
0.15	5.1	3	0.9	0.7
0.05	0.1	0.45	1.35	1.85
0.05	3.6	1.9	1.1	0.3
0.1	1.45	0.05	0.05	2.05
0.05	0.35	1.7	0.15	1.45
0.15	6.6	1.45	0.15	3.7
0.05	3	0.05	0.3	1.25
0.1	1.2	1.2	1.7	2.15
0.2	7.15	0.6	0.25	0.55
0.25	0.05	0.3	0.65	0.05
0.2	1.4	1.6	0.9	3.5
0.05	1.65	0.2	0.05	0.05
0.1	2.8	2.75	1.2	1.35
0.15	5.9	2.05	0.9	0.75
0.4	4.85	2.45	0.45	0.5
0.05	0.85	0.6	0.5	2.35
0.15	0.5	1.35	0.25	4.05
0.1	0.75	0.4	0.4	0.05
0.15	2.45	0.1	0.15	1.5
0.2	4.4	1.25	0.15	1.5
0.05	3.3	0.05	0.3	0.1
0.15	6.25	0.35	0.15	1.05
0.2	0.65	0.3	0.9	4.85
0.35	0.45	0.25	0.35	0.05
0.35	2.95	0.55	0.75	3.7
0.25	0.25	0.75	1.25	7.3
0.2	0.9	0.05	0.2	3.05
0.2	3.4	2.35	0.7	0.65
0.25	0.15	0.7	0.55	0.95
0.1	6.4	2.2	0.15	3.8
0.25	2.65	1.3	1.45	1.6
0.1	0.7	0.9	0.8	3.35
0.1	2.05	0.9	0.1	2.15
0.25	0.4	0.85	0.55	0.95
0.2	6.4	0.1	1.55	3.15
0.3	2.15	0.5	0.6	1
0.05	1.55	1.8	0.45	0.1
0.25	6.25	0.95	0.15	1.85
0.15	0.15	0.35	0.7	0.1
0.15	0.3	0.7	0.35	3.95
0.05	7.9	1.15	2.1	6.45
0.2	0.2	0.85	0.25	1.95
0.1	2.45	0.25	0.1	1.55
0.1	1.55	0.55	0.3	0.85
0.2	0.8	0.7	0.1	0.9
0.5	4.15	1.45	1.95	0.75
0.1	4.9	0.7	0.5	5
0.1	1.7	0.35	0.05	1.95
0.05	0.9	0.1	0.25	0.15
0.05	3.1	0.15	0.6	1.5
0.1	0.05	2.5	0.15	0.55
0.2	0.15	0.9	0.3	1.55
0.05	11.8	4.65	0.2	1.2
0.5	1.7	1.5	3.75	0.25
0.25	1.4	0.5	0.1	2.85
0.2	2.65	1.45	0.05	0.25
0.4	6.2	0.45	0.95	3.35
0.95	2.65	0.4	0.6	0.95
0.1	1.9	0.15	0.35	0.05
0.05	1	0.3	2.3	3.95
0.1	0.7	0.1	0.75	1.25
0.05	0.05	0.6	0.35	1.1
0.45	2.25	1.1	0.2	0.45
0.1	0.05	1.05	0.25	0.25
0.35	0.8	1.25	0.15	1.75
0.05	5.4	0.55	0.15	0.75
0.1	0.25	0.65	0.05	2.5
0.1	11	0.35	0.85	1.8
0.05	1.95	0.7	0.35	5.9
0.15	0.3	0.2	0.65	1.15
0.05	1	1.05	0.5	6.8
0.05	0.8	1.15	0.5	2.6
0.1	0.6	0.25	0.6	0.35
0.05	1.6	0.2	0.6	2.1
0.15	12.2	0.1	0.1	1.75
0.3	3.2	0.05	0.1	0.25
0.05	2.65	0.35	1	0.05
0.15	1.7	1.15	0.3	2.1
0.35	4.4	2.75	0.05	0.45
0.45	0.35	0.1	0.05	0.9
0.45	0.85	0.55	0.2	0.75
0.2	1.4	1.1	0.55	1.8
0.15	1.6	1.8	2.7	1.9
0.3	4.35	0.8	1.35	5.85
0.2	1.75	0.2	0.35	0.95
0.15	0.3	1.15	0.2	2.55
0.1	0.05	0.1	0.05	0.05
0.15	5.25	0.25	0.5	0.15
0.4	1.55	0.6	0.15	0.95
0.15	1	1.15	0.9	4.9
0.25	0.75	3.05	0.05	0.4
0.15	3.85	0.3	0.15	6.5
0.05	5.45	0.25	0.4	0.1
0.25	0.95	0.25	0.1	0.65
0.05	6.75	0.05	0.15	1.9
0.1	0.65	0.25	0.15	0.1
0.05	1.25	0.65	0.3	0.45
0.1	1.1	4.35	0.05	2.95
0.55	0.85	0.55	0.3	2.2
0.05	6.35	0.6	0.25	3.8
0.3	0.05	0.35	0.5	1.4
0.2	5.7	0.15	0.1	0.1
0.25	14.5	0.5	0.25	0.5
0.15	0.85	0.3	0.25	0.7
0.4	5.75	0.1	2.45	6
0.3	4.85	1.65	0.45	4.65
0.15	1.9	1.4	0.1	1.75
0.2	0.5	1.4	0.2	0.75
0.1	0.25	0.65	0.75	0.1
0.5	3.05	0.05	0.65	1.5
0.15	0.75	0.1	0.6	6.9
0.1	1.25	0.25	0.2	0.45
0.3	1.4	0.05	0.5	6.75
0.2	5.3	0.25	0.55	1.8
0.1	2.1	3.55	0.2	0.95
0.2	0.8	0.45	1.1	4
0.05	5.3	0.15	1.65	3.3
0.05	0.1	2.55	0.1	1.75
0.2	11.3	0.65	1.3	1.2
0.15	0.5	0.5	0.45	8.85
0.8	0.75	1.2	0.7	4.15
0.2	12.15	0.45	1.25	4.1
0.2	2.4	3.15	0.05	2.45
0.2	1.25	0.6	0.25	4.4
0.1	0.05	2.05	1.9	1.1
0.05	1.4	1.95	0.05	0.3
0.2	3.1	0.05	1.05	0.05
0.05	0.1	0.05	0.6	0.15
0.1	0.05	2.4	0.75	2.7
0.2	3.55	0.2	0.3	0.45
0.15	0.05	1.85	2.5	0.7
0.55	4.45	1.25	0.3	1
0.1	4.05	0.3	0.2	0.25
0.25	0.4	0.3	0.15	1.85
0.25	0.25	0.3	0.9	0.45
0.2	2.25	0.55	0.2	0.55
0.1	0.05	0.45	1.05	1.2
0.15	0.1	0.35	0.05	3.2
0.1	1.8	0.05	1.1	1.35
0.1	2.45	0.2	0.9	3.6
0.25	0.7	0.05	0.3	1.45
0.15	0.05	1.4	0.3	0.05
0.2	0.05	2.2	1.3	0.85
0.05	1.8	1.25	0.05	0.95
0.15	1.8	6.5	1.8	0.05
0.2	0.1	1.4	0.6	0.65
0.1	9.7	1.65	0.05	2.15
0.2	1.9	0.25	1.5	0.95
0.3	4.55	0.2	0.05	1.6
0.15	3	0.65	0.35	1.6
0.1	0.05	0.3	0.25	0.3
0.25	2.55	0.25	0.05	0.55
0.05	1.05	0.45	0.35	0.45
0.2	8.3	0.9	1.35	1.85
0.1	4.65	0.9	1.55	1.3
0.2	3.15	0.75	1.65	3.4
0.1	3.3	0.1	0.55	1.05
0.05	0.5	2.8	0.05	0.7
0.05	0.95	0.05	0.15	2.6
0.1	0.5	0.05	0.25	0.9
0.15	2.6	1.25	0.05	0.55
0.15	1.35	0.2	0.4	0.4
0.2	0.45	0.15	0.15	3.3
0.1	0.9	0.55	0.2	0.55
0.2	0.05	1.2	0.25	0.55
0.05	0.05	0.1	0.3	2.2
0.2	10.35	0.85	0.2	0.2
0.15	0.15	0.55	0.15	0.25
0.05	1.15	0.4	0.25	2.95
0.15	1.6	0.85	0.05	1.9
0.3	7.35	0.05	0.6	2.6
0.05	0.05	0.55	0.1	1.55
0.2	11.7	0.3	0.15	0.45
0.05	2.6	1.1	0.1	2.1
0.25	2.35	0.45	0.25	3.05
0.15	0.35	2.3	0.45	2.65
0.2	0.05	0.3	0.1	2.3
0.1	3.75	0.15	0.1	2.05
0.15	4.75	0.6	1.25	2.5
0.25	0.4	0.5	1.15	0.05
0.2	3.4	0.6	0.8	0.05
0.2	2.1	0.25	0.3	4.2
0.25	5.2	0.05	0.4	1.65
0.05	5.9	0.5	1.15	0.05
0.35	0.05	0.05	0.25	1.7
0.1	0.05	0.25	1.25	0.05
0.05	0.1	2.1	1.5	0.7
0.1	0.55	1.25	0.05	1.2
0.15	1.6	0.7	0.7	1.8
0.05	1.15	1.1	0.05	2.6
0.15	1.35	0.3	0.65	0.45
0.05	2.7	0.05	0.2	1.15
0.2	1.05	0.8	0.05	0.35
0.15	0.05	0.1	0.5	2.55
0.2	3.2	0.25	0.7	1.2
0.05	0.05	1.8	0.7	1.5
0.1	1.05	1.15	0.05	4.05
0.1	2.1	1.55	0.35	3.3
0.1	2.85	0.05	0.25	0.5
0.15	0.7	2.4	0.75	1.55
0.1	1.9	0.15	1.75	0.05
0.3	3.5	2.8	0.25	0.4
0.1	11.7	0.15	3	3.75
0.05	6.7	1.2	0.9	0.4
0.4	1.25	0.05	0.05	0.45
0.2	0.2	3.3	0.25	1.75
0.05	1.7	0.75	1.55	0.15
0.2	6.1	0.4	0.1	0.6
0.05	0.95	1.15	0.1	2.15
0.2	0.05	0.6	0.05	2.05
0.25	1.1	2.85	0.45	0.1
0.3	1.15	0.3	0.2	1.7
0.2	0.6	0.25	2.05	1.7
0.25	0.15	0.7	0.3	6.75
0.15	0.05	0.4	0.65	6.4
0.3	0.25	1.5	0.5	4
0.1	4.2	0.8	0.05	4.8
0.1	0.75	1.25	0.2	5.55
0.05	5.25	0.7	1.6	1.9
0.3	1.1	0.3	0.1	1.95
0.1	0.9	0.6	0.8	0.5
0.15	2.2	1.7	1.1	6.2
0.05	3.7	0.4	1.9	2.65
0.15	1.75	1.95	0.3	1.8
0.1	0.7	0.1	1.05	0.05
0.15	0.05	1.2	0.75	1.3
0.55	8.45	1.5	0.05	1.55
1.2	2.15	0.3	0.25	0.15
0.05	10.65	0.2	0.15	2.9
0.05	2.5	0.65	1.15	0.5
0.15	0.3	0.25	0.6	1.7
0.1	1.85	2.65	0.25	0.6
0.2	2.3	0.6	0.1	0.85
0.1	1.15	1.4	2	0.1
0.1	0.6	1.05	1.25	1.3
0.05	5.85	0.75	3.3	1.95
0.1	2.55	0.1	2.8	2.35
0.25	1.65	0.35	0.05	0.3
0.5	1.45	0.7	0.65	1.15
0.7	1.45	0.1	0.8	0.05
0.1	2.25	0.25	0.05	6.2
0.2	2.2	1.1	0.15	1.65
0.4	1	2	0.35	0.25
0.15	2.85	0.35	0.8	3.05
0.05	6.9	0.05	0.4	0.1
0.05	2.55	0.45	0.35	4.2
0.05	0.3	1.8	0.3	0.5
0.15	1.4	0.3	1.25	0.4
0.1	0.95	2.6	0.25	0.15
0.1	3.8	1.8	0.15	8.05
0.05	0.45	0.55	0.25	1.5
0.1	1.4	1.3	0.95	1.85
0.4	1.3	0.8	0.35	0.1
0.1	1.05	3.35	0.65	0.05
0.15	0.75	0.2	0.45	0.85
0.5	0.25	0.5	0.15	0.15
0.15	0.4	3.3	0.55	4.25
0.15	6.5	1.05	0.95	0.1
0.55	0.6	1.65	0.9	1.45
0.15	0.85	0.3	0.3	3.15
0.1	1.6	0.25	0.1	1.8
0.25	0.2	0.45	0.65	0.85
0.1	2.8	0.95	1.95	0.6
0.25	2.6	1.15	0.05	2.65
0.05	0.05	0.05	0.1	3.1
0.1	0.1	0.1	0.4	4.9
0.55	3.85	0.05	0.45	5.75
0.3	0.85	0.05	0.1	0.05
0.4	1.15	0.2	0.6	0.45
0.2	2.25	1.35	3.4	1.95
0.05	3.6	1.8	0.35	2.8
0.15	10.45	0.15	0.4	0.85
0.5	6.7	0.35	0.25	0.55
0.45	11.35	0.35	0.95	2.85
0.35	0.95	0.1	0.3	0.75
0.05	0.2	0.6	0.25	0.15
0.05	3.95	2.75	0.05	2.2
0.2	0.45	1.55	1.15	3.55
0.1	1.5	1.8	0.15	4.65
0.05	0.05	1.15	0.95	1.65
0.2	0.05	0.1	0.3	0.55
0.1	0.05	2	0.6	8.15
0.05	2.15	0.95	0.5	1.55
0.1	4.9	0.25	0.85	3.1
0.1	0.9	0.6	0.4	0.55
0.05	0.3	1.25	0.65	1
0.05	0.5	2.05	0.1	0.15
0.05	0.4	0.25	0.05	3.25
0.05	2.35	0.55	0.1	1.05
0.3	14.65	0.6	0.5	0.65
0.1	0.95	0.15	0.05	2.5
0.05	1.55	0.85	3.7	3.25
0.2	0.85	0.5	0.5	0.6
0.35	0.95	1.1	0.15	0.2
0.1	0.05	1.4	0.1	2.15
0.1	0.05	2.7	0.15	2.35
0.15	0.15	0.6	0.35	2.3
0.1	0.15	1	1.25	1.45
0.05	6.55	0.05	2.15	0.05
0.1	1.15	0.1	0.4	8.9
0.05	0.05	1.15	0.2	2.75
0.05	1.15	0.85	0.65	0.1
0.9	10	0.1	0.35	0.55
0.05	0.35	0.55	0.05	4.2
0.1	14.3	1.2	0.35	0.2
0.25	12.75	1.75	0.75	0.5
0.1	3.5	0.95	0.6	7.55
0.05	3.2	1.5	0.55	1
0.25	2.25	0.05	0.45	1.15
0.75	7.15	0.15	1.5	0.6
0.1	2	0.2	0.75	1.6
0.35	0.05	2.95	1.35	0.95
0.4	0.05	0.35	0.6	34.95
0.15	2.05	0.25	0.35	0.3
0.15	0.25	0.05	0.45	0.65
0.4	4.45	0.1	0.1	0.2
0.05	0.15	0.1	0.05	0.4
0.1	0.8	0.1	1.2	3.1
0.1	0.6	0.4	0.05	3.35
0.25	1.05	1.25	1.65	2
0.1	1.75	4	0.15	0.65
0.1	0.2	0.7	1.35	4.55
0.1	5.65	3.65	0.25	1.9
0.1	0.05	1	2.35	3.85
0.1	0.1	1.35	0.7	1.1
0.05	0.05	1.85	0.9	2.45
0.3	3.6	0.05	0.8	0.45
0.05	6.7	0.2	0.4	1.3
0.35	7	0.15	0.45	2.15
0.25	10.2	1.15	0.3	1.75
0.25	4.5	0.6	0.5	2.1
0.05	2.6	0.1	1.7	0.2
0.65	0.85	0.85	2.95	0.15
0.2	2	1.65	1.35	3.55
0.15	7	0.4	1.9	0.65
0.2	2.6	0.85	0.15	1.1
0.05	2.6	0.55	2.15	6.35
0.25	2.85	1.65	0.05	6.35
0.15	2.6	3.65	0.05	1.2
0.4	0.75	0.95	1.45	0.55
0.15	7.5	2.5	0.4	5.1
0.25	2.85	0.3	0.05	6.4
0.05	8.3	1.9	0.2	1.2
0.15	1.1	0.05	0.3	2.4
0.1	0.4	2.4	0.65	0.95
0.05	0.15	2.6	0.3	3.6
0.05	2.1	0.6	0.05	1.25
0.15	0.9	3.55	0.05	3.65
0.15	3.3	1.05	4.2	2.25
0.2	1.1	1.1	0.8	3.6
0.2	0.9	0.3	0.05	0.85
0.35	0.9	1.45	1.9	0.05
0.05	3.5	2.9	0.1	0.8
0.2	10.5	0.55	0.2	1.95
0.1	2.75	0.6	0.65	2.35
0.05	4.4	0.05	1.8	0.4
0.1	0.6	0.6	0.4	1.8
0.05	1.05	0.25	0.75	0.45
0.05	1.85	0.75	1.05	1.5
0.2	3.55	0.55	0.1	3.35
0.1	1.55	1.45	0.05	2.5
0.25	0.05	0.6	0.2	0.45
0.1	2.65	0.6	1.25	0.05
0.25	6.05	1.8	0.5	0.7
0.2	1.25	0.25	1.45	6.2
0.05	3.5	0.15	0.3	1.5
0.1	1.7	0.25	0.05	1.5
0.1	3.3	2.3	0.4	0.9
0.15	5.9	3.05	0.05	0.15
0.05	3.2	0.6	0.1	0.05
0.05	4.6	2.25	0.2	0.05
0.45	11.25	1.7	0.35	1.95
0.1	0.6	1.35	2.1	0.65
0.05	1.5	0.1	0.45	0.3
0.1	3.95	0.9	0.35	5.25
0.05	0.8	1.55	0.45	5.5
0.35	0.95	0.8	0.15	0.1
0.25	1.25	0.55	0.2	0.75
0.15	2.55	1.2	0.75	1.55
0.15	0.2	1.2	0.65	0.05
0.1	0.65	0.15	0.05	3.1
0.25	0.15	0.15	0.6	2.45
0.15	0.85	2.2	0.2	2.75
0.15	1.1	1.1	0.4	1.3
0.15	6	0.2	0.05	2.45
0.25	1.55	0.05	0.45	1.2
0.05	4	0.25	0.35	0.95
0.05	0.85	0.1	0.1	3.55
0.45	0.75	0.45	0.65	8.1
0.15	3.3	0.65	0.1	1.15
0.15	0.7	0.1	0.55	0.9
0.05	5.35	0.15	0.45	0.25
0.15	1.3	1.45	1.35	1.35
0.15	4.85	2	0.15	0.1
0.1	0.75	0.2	2.25	41.15
0.1	0.6	0.05	0.25	2.2
0.05	0.35	1.2	0.25	0.25
0.1	3.5	0.7	0.35	5.35
0.35	1.8	0.6	0.05	0.8
0.1	2.15	0.45	0.8	0.75
0.1	3.4	0.1	0.15	5.5
0.4	2.25	0.35	0.5	2.45
0.15	1.4	1.65	0.6	0.35
0.05	2.35	0.1	0.15	2.45
0.15	0.45	0.15	0.3	4.15
0.15	1.65	0.1	1.75	2.55
0.65	0.05	2.95	0.4	1.75
0.15	3.95	0.2	0.3	1.55
0.25	4	0.85	0.8	0.4
0.4	5.35	1.65	0.9	3.8
0.05	0.55	0.35	0.05	0.8
0.1	1.2	0.5	1.1	0.05
0.05	0.85	3.2	0.35	0.05
0.2	1.9	0.6	0.65	0.2
0.05	1.8	1.55	0.1	9.75
0.15	1.1	0.05	0.05	0.3
0.05	0.05	2.9	0.5	0.7
0.1	3.45	1.65	1.85	0.2
0.1	0.55	1.3	0.05	0.85
0.15	2.7	0.6	0.7	3.85
0.15	1.65	0.8	0.15	0.2
0.15	0.05	1.1	0.05	1.2
0.05	3.1	1.5	2.25	2.85
0.35	1.8	1	0.1	2.3
0.3	0.05	0.3	1.2	1.8
0.05	0.15	0.05	1.1	0.15
0.05	0.05	0.55	1.4	2.05
0.35	0.3	0.35	0.1	1.4
0.2	1.35	0.95	0.1	0.3
0.4	0.1	0.1	0.9	1.05
0.05	1.45	0.6	3.65	1.1
0.2	1.45	0.5	0.05	0.7
0.15	14.35	1.15	0.05	3.25
0.05	6.45	0.25	1.4	1.25
0.4	1.35	0.35	0.7	1.85
0.05	0.55	0.8	1.5	4
0.05	1.15	0.15	0.6	0.05
0.1	3.75	1.7	0.95	2.35
0.65	0.55	0.15	0.05	0.2
0.2	6.7	1.95	0.95	0.75
0.1	0.05	0.05	0.45	2.65
0.1	0.25	0.55	0.25	3
0.25	1.25	0.45	0.5	4.55
0.25	1.65	0.2	0.05	0.05
0.15	0.05	0.05	0.25	2
0.05	1.4	0.45	0.55	0.05
0.1	0.05	1.1	0.1	2.05
0.05	6.85	3.2	0.8	1.8
0.15	6.75	0.5	0.95	0.65
0.05	0.4	0.3	0.05	0.2
0.3	2.1	0.05	0.25	1.35
0.1	0.8	0.6	0.15	2.2
0.05	0.15	4.3	0.25	4.55
0.3	0.15	1.35	0.6	1
0.15	9.25	4.1	0.5	0.1
0.05	0.2	0.35	1.5	2.2
0.5	0.2	0.5	0.15	6
0.2	0.4	2.4	0.4	0.2
0.25	10.7	0.6	0.05	0.1
0.05	3.8	0.3	1.4	1.4
0.2	3.75	0.35	0.35	0.8
0.2	2.05	1.15	1.1	12.2
0.05	0.55	2.9	0.65	5.75
0.1	6.2	0.15	0.15	2.55
0.1	1.3	0.05	0.2	1.05
0.15	2.15	1.1	0.35	0.85
0.15	5	3.75	1.15	1
0.05	0.55	0.65	0.15	0.1
0.1	4.65	0.6	0.75	1.05
0.2	0.95	1.7	1.25	1.55
0.15	2.45	0.4	1.25	1.2
0.15	0.45	0.2	0.45	0.3
0.15	7.15	0.5	0.95	0.1
0.05	5.9	0.55	0.85	1.35
0.1	0.95	0.95	0.3	0.05
0.1	1.95	0.4	0.3	5.1
0.2	0.05	0.95	0.45	2.2
0.3	2.4	1.1	1.5	0.85
0.1	0.75	0.4	1.05	2.3
0.05	2.05	1.25	0.25	0.45
0.1	0.35	0.9	0.65	3.4
0.1	0.1	1.4	0.7	0.1
0.05	0.7	0.5	0.75	4.4
0.05	0.35	0.15	0.65	1.5
0.1	0.6	0.05	0.25	1.4
0.4	7.5	0.8	0.95	0.05
0.15	0.7	0.05	0.4	2.4
0.55	7.55	0.15	0.25	2.7
0.1	2.8	0.65	0.5	0.55
0.05	0.15	0.25	0.3	1.7
0.25	2.15	3.2	0.5	3.55
0.3	3.45	0.2	0.75	2.8
0.1	4.75	0.1	0.45	0.9
0.3	0.7	0.95	0.55	3.1
0.1	5.1	0.65	1.95	1.5
0.05	1.15	0.15	0.3	0.05
0.4	5.35	0.55	0.05	2.1
0.2	2.15	12.1	0.35	0.25
0.1	3.55	2.9	1.35	0.4
0.05	0.6	0.3	6.2	0.05
0.1	7.6	0.6	0.8	0.6
0.35	4.2	0.15	0.85	0.1
0.1	3.45	2.95	0.65	6.45
0.1	1.95	1.75	0.1	3.35
0.05	1.3	0.05	0.4	0.95
0.05	2.45	0.65	0.5	1.3
0.05	0.15	0.75	0.4	2.5
0.1	3.85	0.65	0.85	0.2
0.1	0.55	0.5	0.15	2
0.05	2.5	1.6	1.05	5.6
0.1	1.1	1.65	0.85	1.15
0.15	1.9	1.1	0.95	0.05
0.25	5.2	0.1	0.15	0.85
0.05	2.2	1.25	0.35	3.4
0.15	4.7	0.05	1.15	2.15
0.2	3.75	0.4	0.15	0.55
0.1	2.2	2.8	0.05	2.5
0.2	3.75	0.65	0.15	11.1
0.15	1.95	0.6	0.25	0.7
0.1	0.85	0.65	0.2	1.9
0.9	1.05	3.05	0.85	0.95
0.05	1.05	2.95	0.15	0.05
0.1	0.65	0.3	0.15	1.95
0.05	0.95	1.95	0.25	10.25
0.15	3.95	2.7	0.55	4.4
0.55	1.95	1.05	0.05	0.3
0.1	1.1	0.2	0.5	0.15
0.3	3.1	0.1	0.3	3.2
0.05	1.35	0.05	0.4	2.3
0.05	3.7	0.5	0.1	12.6
0.25	4.6	0.55	0.1	0.35
0.1	0.35	2.35	0.7	0.1
0.05	0.4	0.05	0.6	1.3
0.2	0.8	0.25	0.1	1.2
0.2	0.95	0.05	0.4	1.95
0.1	7.9	1.5	0.4	1.15
0.2	0.55	0.35	3.4	1.9
0.05	1.65	2.3	0.05	2.4
0.05	1.8	1.95	0.7	6.15
0.3	4.2	0.35	0.55	2.9
0.3	2.95	1.2	0.45	0.8
0.1	3.5	0.15	0.35	1.25
0.05	0.6	0.95	1.15	0.95
0.2	4.85	0.1	0.2	0.4
0.05	10.8	0.75	0.15	5.65
0.15	1.45	1.55	0.5	0.65
0.15	2.75	1.8	0.95	0.25
0.1	0.95	0.55	0.55	4.9
0.25	4.1	0.95	1.5	1.6
0.2	1.9	0.2	0.85	0.1
0.05	1.35	3.3	0.3	0.75
0.15	2.35	0.2	0.6	0.25
0.25	1.9	0.1	0.4	1.1
0.15	4.55	0.35	0.15	0.15
0.15	0.75	0.35	0.3	0.7
0.1	0.4	0.4	0.25	0.2
0.25	3.95	3.7	0.85	4.45
0.1	0.55	0.2	0.45	4.3
0.05	1.3	0.1	1.3	0.05
0.2	0.05	0.25	0.25	5.9
0.1	1.2	0.05	0.2	1.75
0.05	7.4	0.6	2.05	0.2
0.3	1.45	0.7	0.2	1
0.1	0.3	0.65	3.75	1
0.45	1.05	0.45	0.85	0.6
0.2	1.55	1.85	0.7	0.95
0.05	1.4	0.85	0.4	1.65
0.05	1.55	0.5	0.35	3.15
0.35	0.25	0.15	1	0.65
0.05	2.2	1.05	0.25	2.1
0.15	3.6	0.4	0.3	1.3
0.1	1.95	0.3	1	7.6
0.1	0.9	0.85	2.3	0.6
0.1	1.55	0.15	0.1	0.95
0.1	2.15	1.15	0.25	0.3
0.05	4.9	0.2	0.3	0.9
0.65	3.25	2.6	1.6	0.65
0.05	2.3	2.1	0.2	0.55
0.05	10.5	1.3	2.65	4.15
0.2	0.05	0.6	2.3	3
0.15	0.55	1.9	0.6	0.4
0.35	4.7	1.6	0.25	2
0.1	2	1.55	0.05	1.6
0.1	2.4	2.35	1.1	1.05
0.1	0.05	0.1	0.65	1.5
0.1	0.55	0.25	1.5	0.65
0.15	8.1	0.85	1.1	0.15
0.5	5.7	0.5	1	1.35
0.1	0.85	4.6	0.05	3.4
0.1	1.2	0.2	0.85	1.05
0.05	0.1	0.6	0.5	1.7
0.05	2.95	1.75	0.55	1.4
0.25	0.3	0.05	0.15	0.1
0.25	8.7	1.9	0.3	3
0.75	0.3	0.5	0.95	1.05
0.05	5.75	0.1	0.25	0.15
0.05	3.1	0.1	0.15	0.35
0.05	4.5	0.7	0.15	1
0.05	0.1	0.85	0.15	1.95
0.4	14.15	0.85	0.25	0.05
0.05	2.4	0.2	0.35	5.45
0.05	0.7	2.1	0.5	0.1
0.15	4.35	3.85	0.45	2.2
0.15	2.4	0.85	0.1	3.05
0.05	0.65	1.15	0.75	1.8
0.25	0.95	3.15	0.35	0.15
0.05	3.7	3.25	0.6	1.15
0.2	5.9	0.4	0.3	1.65
0.05	6.75	0.4	0.25	0.45
0.15	8.75	0.55	0.6	1.45
0.1	4.4	0.45	0.35	3.5
0.15	0.8	0.6	0.05	3.5
0.9	1.25	0.15	1.05	2.2
0.1	0.55	0.5	0.05	0.8
0.05	0.6	0.4	0.45	0.15
0.05	2.8	2.7	0.25	0.05
0.35	0.95	0.2	0.1	3.45
0.05	3	2.4	1.15	2.05
0.15	1.55	1.25	0.6	1.1
0.45	2.3	0.25	0.25	1.3
0.1	1.5	1.05	0.4	0.3
0.2	1.25	0.55	0.05	0.9
0.15	7.15	0.9	0.1	2.3
0.25	0.1	0.7	0.05	0.2
0.05	3.35	0.15	0.7	2.6
0.3	14.95	0.1	1.9	8
0.2	2.05	2.75	0.5	0.3
0.2	2.75	1.6	2.65	0.05
0.2	2.6	1.25	0.2	3.05
0.2	0.3	0.15	0.1	4.45
0.1	2.65	0.6	0.5	1.25
0.7	4.5	0.2	0.05	13.65
0.35	0.1	0.1	0.6	2.6
0.05	9.45	0.4	1.35	1.25
0.05	4.45	0.15	1.4	0.05
0.05	0.65	0.05	0.05	1.05
0.05	1.15	0.25	0.85	0.25
0.05	3.05	0.2	0.1	11.95
0.1	0.2	0.75	1.35	0.1
0.1	0.75	0.35	0.25	0.9
0.2	1.25	2.7	0.25	4.5
0.1	2.5	0.6	0.25	2.3
0.3	4.55	1.5	0.15	1.4
0.2	4.4	0.05	1.95	1.15
0.05	0.2	0.3	0.3	10.75
0.25	0.35	2.25	0.45	0.5
0.05	7.65	0.75	0.2	1
0.05	1.5	0.15	0.95	2
0.3	0.45	1.25	0.7	3.8
0.45	0.05	0.6	1.9	0.8
0.25	0.2	0.1	0.05	2.35
0.15	1.25	2.9	0.75	1.3
0.05	1.1	1.3	0.3	1.95
0.1	1.9	0.5	0.3	4.3
0.1	1.4	0.1	0.95	1.05
0.5	11.55	1.3	1.55	1.35
0.2	8.55	0.15	0.65	0.45
0.1	3.5	1.9	0.1	2.8
0.2	0.4	0.35	0.1	2.5
0.8	6.95	0.15	0.45	1.2
0.15	0.9	0.7	0.5	2.6
0.15	6.55	1.8	0.15	1.1
0.3	2.95	0.3	0.9	1.5
0.05	0.25	3.85	0.6	1.6
0.9	0.45	0.05	0.35	4.75
0.05	0.3	0.15	0.35	4.3
0.1	3.65	0.75	0.45	2.45
0.55	6.55	1.45	0.4	0.55
0.05	2.6	0.85	0.1	0.65
0.05	0.85	0.4	0.55	1.3
0.2	1.8	0.3	0.5	1.65
0.05	1.35	0.1	0.2	0.05
0.15	0.6	0.4	0.25	1.75
0.15	5	0.85	0.45	2.15
0.35	1.1	1.8	0.5	0.35
0.1	1.05	0.05	1.05	2.65
0.1	2.15	1.3	0.1	0.35
0.05	2.65	0.35	0.25	0.85
0.1	2.25	0.7	0.25	4.2
0.1	1.5	3.1	0.2	0.55
2.4	3.4	0.3	0.55	1.7
0.5	0.55	0.65	0.1	1.35
0.15	0.45	0.9	0.15	2.55
0.2	0.35	0.5	0.3	0.05
0.5	0.35	1.5	0.3	1.2
0.5	0.3	0.25	0.7	1.65
0.2	0.3	3.05	0.1	0.35
0.2	0.15	0.6	0.5	0.45
0.05	4.1	0.05	1.4	1.15
0.1	4	1.65	0.15	1.05
0.05	1.5	0.8	0.3	1.5
0.15	2.05	1.65	0.1	1.4
0.2	6.35	2	1.1	0.1
0.1	0.55	1.45	0.5	1.55
0.1	2.65	0.2	1.15	3.6
0.05	1.9	1.25	0.25	0.7
0.35	1	0.75	0.15	4
0.1	4.8	1.4	0.1	0.1
0.1	5.45	1.05	1.55	4.5
0.15	1	0.15	3.7	0.8
0.05	1.55	0.95	0.05	0.4
0.2	3	0.4	0.55	1.55
0.05	2.4	0.65	0.35	4.85
0.05	1.85	0.1	0.05	4.2
0.2	3.95	0.8	0.85	0.55
0.1	0.05	0.05	1.3	2.25
0.3	0.7	0.1	0.55	2.7
0.05	7.65	0.4	0.05	1.45
0.35	1.3	1.4	1.05	0.05
0.3	0.45	1.05	0.1	1.2
0.1	3.05	0.05	1.15	2.15
0.1	0.45	0.9	1.3	0.05
0.05	3.3	0.05	0.9	0.2
0.05	0.55	0.95	0.75	0.05
0.05	1.7	0.3	0.2	3.15
0.25	6.45	1.1	1.4	2.75
0.05	2.65	2.15	0.1	3.95
0.05	1.55	0.7	0.75	4.55
0.05	2.15	0.35	0.3	2.9
0.2	6.1	0.4	0.8	0.5
0.45	2.65	0.5	0.35	0.95
0.05	4.5	0.1	0.2	1.45
0.1	0.7	0.05	0.05	1.65
0.2	0.7	0.85	1	0.15
0.1	2.15	1.6	0.05	0.7
0.15	0.95	1.45	0.25	0.15
0.3	1.15	3.8	0.1	6.75
0.4	6.35	0.15	1.1	1.7
0.3	0.6	0.05	0.75	2.2
0.05	0.4	0.05	0.45	0.1
0.15	2.35	0.45	0.35	0.1
0.2	0.55	0.4	0.15	4.6
0.1	0.9	1.95	0.05	1.25
0.3	0.9	3.35	1.45	0.05
0.05	7.05	0.3	1.3	0.35
0.25	2.05	1.4	0.1	0.3
0.05	3.9	0.3	0.95	0.05
2	8.3	0.05	0.9	0.95
0.35	1.55	1.75	0.25	5.05
0.05	5.4	1.5	2.05	0.05
0.2	26.4	0.95	0.15	1.3
0.1	0.3	0.05	0.35	0.55
0.2	3.6	0.15	0.05	0.05
0.5	6.25	1.75	0.05	0.1
0.05	0.05	0.75	0.95	0.1
0.1	4.45	2.85	0.65	2
0.2	11.45	0.3	0.05	2.4
0.1	0.05	0.85	0.4	1.05
0.1	0.35	0.65	0.1	0.15
0.2	0.1	2.5	1.05	0.05
0.3	4.65	0.9	0.5	4.3
0.15	3.1	0.5	0.15	1
0.05	14.35	2	0.7	6.55
0.1	1.9	0.5	0.2	3.55
0.35	0.7	0.05	0.4	0.2
0.1	0.05	0.15	0.2	2.4
0.15	14.35	0.2	4.65	4.7
0.3	1.4	1.25	0.95	1.85
0.05	0.8	0.65	1.55	0.15
0.15	2.1	0.4	0.6	5
0.05	0.05	0.1	0.05	0.2
0.6	4.45	2.25	1.25	2.25
0.25	6.1	0.75	0.25	0.25
0.05	6.55	0.15	0.75	5
0.4	2.2	1.1	0.15	2.9
[truncated: 5,630 more rows]

## Sheet: R5_1
GAP	AG	TG	CG	GG
0.2	0.25	3.2	1.45	8.3
0.1	5.15	0.45	0.85	0.15
0.25	2.05	4.35	1.25	1.1
0.15	5.45	19.5	0.25	5.1
0.55	10.55	0.05	3.9	4
0.05	7.85	0.85	1.4	0.05
0.2	3.2	1.6	6.75	0.75
0.65	0.15	6.95	2.05	5.05
0.05	3.35	0.5	0.5	1.45
0.45	2.95	0.1	7.3	0.65
0.25	1.65	13.75	1.6	0.2
0.55	16.45	0.9	3.5	0.35
0.65	6.95	1.2	6.75	3.1
0.05	1.55	0.15	0.6	15.5
0.6	0.7	0.9	14	4.1
0.1	3.3	4.45	3.15	2.05
0.05	4.75	0.9	3.05	1.15
0.3	3.9	2.2	0.1	6
0.1	8.35	2.45	1.85	22.85
0.25	15.9	0.75	9.25	1.7
0.25	1.35	1.75	11.85	3.4
0.7	1.85	2.65	1.4	3.9
1.05	0.05	1.45	2.7	14.2
0.1	3.75	1.15	0.8	0.05
0.45	1.7	0.05	1.45	3.9
0.05	0.9	6.25	0.4	8.25
0.05	0.65	0.65	0.3	2
0.8	8.4	2.95	0.05	4.25
0.15	3.15	0.05	0.55	2.6
0.05	9.3	0.4	1.8	2.35
0.75	3.75	6.85	0.8	0.9
0.95	18.8	1.75	2.2	2.05
0.25	14	35.3	0.2	0.05
0.05	0.05	5.6	0.95	3.65
0.3	6.15	6.5	0.05	0.05
0.6	1.6	0.1	1.95	14.4
0.45	3.1	1.35	1.05	1.05
0.05	5.35	1.45	2.65	19.55
0.35	5.4	3.7	1.1	4
1	0.7	11.2	0.35	11
0.25	0.05	0.2	0.55	1.2
0.1	2.1	1	1.5	14.55
0.55	5.25	1.3	0.1	0.75
0.05	7.7	1.35	2.75	6.55
0.05	0.25	6.4	0.15	5.8
0.05	26.75	1.75	0.65	7.45
0.3	2.9	4.75	4.1	2.3
0.05	13.9	0.55	0.45	0.5
1.95	6.2	0.05	5.4	7.35
0.1	4.45	1.55	9.25	22.6
0.1	2.5	2.75	1.65	10.7
0.35	2.1	14.6	0.85	4.4
0.25	0.05	0.7	0.05	0.05
0.8	1.75	0.05	0.05	0.75
0.2	4.6	1.55	0.05	0.25
0.05	10.7	2.55	4.55	4.55
0.5	0.2	4.4	0.3	1.4
0.9	3.1	0.55	1	5.55
0.6	2.2	1.2	0.05	4.1
0.05	15.45	9.05	2.1	1.1
0.65	0.05	0.6	0.55	17.55
0.95	0.1	1.1	0.4	2
0.25	2.9	3.3	0.05	2.3
0.3	8.3	4.4	1.15	9.8
0.3	4.15	0.4	0.3	6.5
0.35	13.95	0.05	4.2	0.05
0.6	18.4	0.05	1.25	0.2
0.05	14.7	4.15	0.4	1.6
0.35	5.65	0.05	2	4.4
0.2	0.1	0.3	2.05	7.35
0.1	5	0.9	3.75	1.45
0.15	7.2	8.05	1.35	0.25
0.1	6.95	0.6	0.05	0.05
1.25	14.95	2.35	5.25	0.75
0.3	1.4	11.2	0.85	0.55
0.25	0.15	2.25	3.05	0.45
0.15	2.1	5.75	0.05	3.65
0.55	1.8	2.65	3.45	1.35
0.55	0.4	0.25	2.1	0.15
0.35	9.95	4	0.15	0.75
0.2	0.4	1.05	0.25	1.65
0.25	3.5	1.15	2.65	15.55
0.1	1.85	1.2	19.15	11.3
0.2	3.25	2.45	1.4	0.4
0.1	0.05	3.8	0.25	0.15
0.45	9.65	0.65	6.8	0.25
0.05	2.35	8	8	2.2
0.05	6.8	3	0.75	4.25
0.1	0.05	6.7	0.3	18.8
0.55	1.75	1.9	1.75	2.1
1.1	2.95	0.2	4.45	29.15
0.25	0.8	0.05	1.65	0.3
3.4	17.45	4.95	0.25	0.35
0.45	1.55	1.25	2.15	8.35
0.2	0.05	0.45	1.55	10.95
0.25	10.3	5.85	3.3	0.05
0.1	3.4	0.1	3.95	5.45
0.6	0.05	1.8	1.5	2.85
0.75	3.15	3.8	0.9	7.05
0.15	16	0.3	5	4.05
0.1	14.5	0.65	0.8	6.05
0.15	9.15	2.25	3.65	28.95
0.4	4.95	2.05	0.3	1.95
0.3	0.9	2.85	0.55	2.7
0.35	0.3	0.1	0.8	1.45
0.1	4.1	0.2	3.15	0.05
0.15	7.45	2.85	0.15	24.45
0.15	12.45	1.55	0.4	3.3
0.9	0.05	1.3	9.95	0.55
0.05	1.3	1.6	0.55	0.15
1.3	0.85	2.65	5.4	6.3
1.4	9.6	3.65	2.95	1.95
0.95	1.75	14	0.1	0.3
0.45	22.65	0.75	0.2	0.05
0.1	22.75	6.15	0.2	6.95
0.15	10.5	0.75	2.1	2.65
0.35	4.25	3.8	0.6	2.85
0.05	0.4	5.8	0.5	4.6
0.05	1.2	9.4	0.2	8.15
0.6	8.45	0.95	0.65	2.6
0.9	0.4	4.2	1.1	1.5
0.95	1	2	2.25	7.25
0.15	5.2	0.3	4.35	32.55
0.45	4.5	0.05	1.45	11.45
0.05	13.95	7.45	1.45	1.35
0.45	1.95	2.6	1.15	0.05
0.55	0.2	8.5	0.55	8.2
0.15	4.7	0.6	1.65	24.6
0.85	0.05	6.15	1.4	30.5
1.2	2.5	1.2	1.5	13.05
0.2	5.75	0.35	2.45	1.95
0.05	1.7	1.55	5.1	3.55
0.05	7.3	0.45	0.05	5.55
0.1	0.05	3.45	1.15	6.85
3.4	3.9	1.15	0.4	2.8
0.3	0.7	4.55	1.85	3
0.15	5.6	0.9	1.95	14.65
0.05	27.7	3.5	0.35	10
0.75	0.1	5.8	0.45	7.8
0.1	10.6	3.2	2.15	9.8
1.3	0.75	0.9	0.1	12.9
0.2	3.95	1.35	1.15	4.8
0.05	8.35	1.65	0.05	1.7
0.3	7.95	3.45	3.65	18
0.55	1.6	3.7	1.95	7
0.1	25.65	4.9	0.05	32.25
0.7	5.55	2.2	1.8	0.1
0.35	0.05	1	0.1	5.95
0.05	13.35	1.05	0.35	21.8
0.45	0.7	13.3	0.75	1.55
0.4	1.2	0.25	4.2	1.1
0.1	2.35	1.2	1.2	0.35
0.3	10.9	2	2.2	6.1
0.15	2.1	5.15	0.9	13.45
0.05	9.55	3.1	1.4	3.3
0.55	1.45	3.75	2.8	7.6
0.95	0.1	0.15	1.2	9.35
0.15	9.6	1	1	6.3
0.05	1.1	0.25	0.3	0.1
0.1	1.05	0.3	0.05	0.05
0.1	5.15	3.4	0.25	11.6
0.05	29.15	0.3	0.45	12
0.05	1.85	1.55	3.35	3.85
0.15	16.05	8.9	1.25	0.8
1.25	19.8	4	2.55	10.9
0.1	0.55	0.1	0.7	0.15
0.35	9.1	3.8	6.05	8.85
0.75	0.8	12.65	0.4	5.7
0.2	0.05	0.7	0.05	3.95
0.25	0.05	0.15	10.65	0.1
0.5	2.9	0.2	2.85	11.3
2.3	0.45	4.9	0.05	7.65
1.05	2.45	3.4	1	8.95
0.05	3.85	7.2	0.75	0.15
0.35	8.5	8.25	4.9	5.65
0.05	2	4.6	0.85	2
0.4	1.3	0.15	1.7	0.05
0.4	10.35	1	1.15	1.8
0.9	3	2.05	0.05	1.75
0.6	6.35	1.1	2.15	6.4
0.05	1.5	4	0.05	0.85
0.9	0.75	1.7	0.05	4.25
1.05	0.05	0.9	4.95	15.15
0.2	7.9	1.75	1.7	2
0.35	4.2	3.05	3.15	17.75
0.65	6.05	5.1	5.95	1.55
0.75	3.6	2.6	2.25	1.15
0.45	4.3	4.15	0.05	0.15
0.5	22.85	0.65	1.55	0.15
0.45	4.95	2.65	2.4	4.15
0.65	0.05	4.85	1.8	17.7
0.7	0.4	0.05	6.55	4.35
0.5	5.6	2.7	0.8	1.75
0.4	3.5	8.55	9.4	4.05
0.65	6.25	0.55	0.7	4.2
0.05	16.25	9.75	0.2	1.95
0.8	5.2	0.8	5.35	0.85
1.25	10.55	0.05	2.25	4.15
1.55	54.9	0.45	1.45	11.6
0.55	3.5	0.05	0.75	16.45
0.35	2.5	1.85	3.95	0.5
1.3	0.2	4.35	0.65	1.2
0.3	0.9	2.65	0.05	9.7
1.1	28.4	1.05	0.2	2.8
0.95	9.7	0.05	0.05	0.05
0.5	0.4	2.35	3.7	0.05
0.05	5.85	0.7	7.9	1.9
0.05	1.45	8.5	6.45	0.8
0.4	19.5	0.9	1	12.05
0.05	18.5	2.65	4	1.65
0.55	5.5	4.1	8.95	1.45
0.2	15.35	0.5	3.85	19.75
0.4	1.65	2.95	0.35	5.6
0.75	0.25	0.3	2.25	0.95
0.05	0.05	0.4	4.85	0.05
1.2	6.05	2.45	0.2	5.55
0.15	2.5	0.8	1.3	2.85
0.4	0.05	14.4	0.05	20
0.05	3	7.75	0.2	3.6
1.05	0.2	0.05	0.3	0.4
0.75	0.05	0.75	5	11.3
1.35	5.05	1.3	0.3	2.8
0.6	1.15	5	2.45	0.05
0.25	1.15	2.5	0.3	1.5
1.35	3.55	1.85	0.05	2.1
0.25	2.05	6.35	0.4	1.3
0.3	12.95	3.65	0.85	20.5
0.6	1.15	3.45	8	9.15
0.95	0.05	4.75	17.7	1.55
0.15	21.6	3.3	0.05	3.75
0.25	13	0.4	2.65	0.15
0.3	15.2	4.2	0.1	8.6
0.1	12	7.75	1.7	4
0.3	11.35	0.9	0.95	4.25
0.1	0.9	1.15	0.2	1.4
0.1	1.95	6.75	4.6	2.7
0.75	0.05	2.75	3.15	2.55
0.1	0.05	0.6	1.6	12.2
1.15	5	1.85	0.2	1.3
0.25	19.5	2.45	4.85	1.7
0.4	10.95	2.4	3.65	1.6
0.2	1.05	0.25	2.25	0.25
0.05	8.65	10.8	16.35	11.65
0.05	21.8	3.5	4.8	0.35
0.15	4.8	0.85	2.05	1.1
0.05	9.65	3.75	13.5	5.35
0.15	8.55	10.4	1.8	2.25
0.1	6.6	0.1	2	5.8
0.35	16.9	3.9	0.45	3.45
0.05	0.05	8.7	1.05	10.35
0.5	0.05	2.65	2.2	2.25
0.65	0.1	4.9	0.35	2
0.1	23.95	1.4	3.25	1.35
0.05	8.25	0.4	1.1	0.05
0.05	15.35	3.4	16.95	13.55
0.15	8.3	13.4	0.5	16.6
0.3	8.4	0.05	0.15	4.6
0.3	2.75	1.25	1.2	2.5
0.3	0.05	0.85	0.1	0.5
0.4	0.8	1.85	0.85	1.7
0.1	6.65	2	0.3	4.55
0.1	2.3	2.3	0.35	13.35
0.1	13.6	4.1	0.05	0.55
1.1	0.3	0.1	0.25	1.9
0.2	4.2	7.35	0.75	0.1
0.2	13.15	5.5	6.6	0.6
0.1	4.35	0.6	2.6	0.35
0.15	4.4	0.3	0.4	8.9
0.1	2.8	1.9	5.35	0.05
0.05	4.7	0.05	0.2	5.7
0.15	4	2.7	0.35	2.25
0.4	1.7	0.45	0.5	24.5
0.05	4.15	12.3	0.85	14.1
0.25	6.35	0.05	2.3	3.6
0.2	0.6	0.75	5.9	0.05
0.35	4.6	7.15	1.35	0.3
0.5	3.2	0.15	4.7	8.8
0.1	1.05	3.8	1.65	3
0.05	8.65	0.25	2.7	0.6
0.35	8.7	4.3	9.65	1.4
0.05	13.4	2.4	0.2	0.05
0.05	3.9	0.5	0.5	4.7
0.3	8.1	9.6	6.35	1.05
0.05	0.05	1.7	0.15	1.55
0.3	0.3	3.95	2.25	0.05
2.65	10.95	6.65	0.1	0.8
0.55	10.5	0.9	0.55	4.1
0.2	7.1	0.65	3	1
1.5	0.2	0.55	5.25	7.9
0.05	0.2	0.55	0.35	0.4
0.55	0.05	0.25	1.1	2.2
0.2	3.9	4.05	1.55	4.35
0.3	0.15	8.1	0.9	7.15
0.05	2.9	1.6	5.6	4.2
0.4	1.9	3.25	0.4	2.7
0.6	18.1	0.55	1.4	0.15
0.3	0.95	0.15	0.6	0.05
0.05	0.05	1.25	2.45	7.2
0.35	12.45	2.1	0.05	26.7
0.8	0.1	1.8	0.85	0.05
0.05	2.45	15.5	4.55	5.5
0.75	18.35	12.65	0.35	0.4
1.7	10.7	2.5	1.1	0.1
0.05	16.45	0.2	0.35	5.95
0.45	1.1	0.05	0.85	0.25
0.25	2.2	0.7	0.9	11.25
0.1	4.7	1.15	1.3	26.05
0.05	3.9	1.35	4.75	6.9
0.55	3.9	8.85	0.15	4.7
0.95	6.3	10.95	3.3	0.15
1.9	3.8	10.65	3.35	9
0.15	1	3.15	3.1	2.05
0.85	6.95	5.45	0.15	4.5
1.45	2.9	11.2	6	0.1
0.4	4.5	0.6	0.1	0.05
1	14.7	0.05	0.25	16.8
1.1	2.8	1.6	12.2	11.35
1.1	1.4	1.55	15.45	1.15
0.2	4.3	1.1	2.4	7.25
0.35	0.05	5.1	2.2	1.95
0.5	9.3	3.95	0.65	11.3
0.05	0.05	2.2	2.15	4.1
0.35	3.7	2.65	0.05	4.05
0.05	2.45	0.75	1.55	2.8
0.2	0.2	5.1	0.8	18.85
0.05	4.1	5.2	3.55	2
0.9	4.95	6.85	0.15	0.35
0.2	4.25	7.9	3.95	0.1
0.35	4.8	3.25	3.05	1.65
0.2	2.05	11.35	0.05	1
0.65	0.1	0.55	5	6.3
2.45	0.9	0.35	19.45	1.1
0.25	11.5	1	0.05	43.6
0.55	0.9	0.5	11.3	2
0.2	13.3	7.7	0.35	1.2
0.1	3.15	0.75	7.3	31.85
0.15	6.15	0.4	0.05	1.45
0.2	1.2	0.85	12.2	0.1
0.35	16.2	1.45	1.7	0.05
0.3	0.5	2.05	9.65	0.3
1.05	0.05	5.6	1.5	3.2
0.05	6.05	2	1.15	6.5
0.1	4.2	0.05	7.1	18.5
0.25	3.1	7.9	2.95	0.1
0.25	1.55	0.15	11.2	4.15
0.8	1.3	3.75	7.1	7.2
1	2.9	5.5	1.8	8.45
0.95	14.2	2.35	12.35	0.05
0.5	4.3	0.3	1.4	2.8
0.05	2.1	0.7	0.45	2.05
0.15	4.7	2.3	2.25	0.1
0.05	1.1	0.95	2.15	2.05
0.05	7.2	0.9	0.3	0.15
0.3	4.55	0.2	0.3	7.35
0.1	2.3	6.3	1.05	6.8
0.1	1.35	0.4	0.65	0.05
0.95	1.05	0.8	1	1
0.1	4.35	2.25	3.7	0.8
0.3	19.15	3.2	1.3	13.2
0.05	42.95	0.2	0.25	0.4
0.25	8.25	1.9	0.15	0.35
0.55	4.45	2.7	1.25	10.3
0.55	24.95	0.6	2.4	3.35
0.3	7.9	0.65	0.5	8.7
0.4	20.4	3	4.4	8.55
0.05	5.5	0.4	0.05	6.5
0.1	4.7	0.35	1.5	0.05
0.35	0.25	0.85	5	2.1
0.4	2.5	0.8	13.9	14.25
0.1	0.35	0.25	1.1	0.9
0.05	6.1	0.75	0.05	22.85
0.25	7	0.25	0.95	0.1
0.2	9.25	9.95	12.8	14.3
0.05	5.2	1.85	0.05	6.3
0.15	1.1	4.85	0.3	6.8
1	3.65	2	0.7	2.4
0.1	0.05	0.7	1.15	1.1
0.8	0.1	0.7	4.2	2
0.2	2.85	0.25	0.95	6.2
1.65	1	2.7	1.2	3.3
0.7	16.85	4.35	0.65	29.25
0.1	4.5	0.55	0.45	1.15
0.65	13.85	4.55	4.15	0.3
0.1	2.75	7.45	1.45	2.8
0.1	0.6	5.1	1.3	9.4
0.35	4.85	0.4	1.75	11.95
0.75	0.55	0.05	7.95	0.5
0.05	20.9	1.95	10.05	7.85
1.2	11	1.1	0.15	0.3
0.1	23.8	0.9	16.45	3.6
0.1	0.2	3.4	0.15	2.6
0.05	13.15	1.7	0.5	0.9
0.05	14.8	2.45	0.05	17.6
0.45	12.45	0.4	0.45	3.4
0.9	11.7	7.95	4.15	1.5
0.1	3.3	2.55	0.7	9.45
0.9	4	9	0.25	26.15
0.1	0.25	13.65	1	2.65
0.2	6.2	6.05	0.35	0.25
0.3	5.75	3.25	1.35	12.9
0.05	0.1	7.7	2.65	3
0.3	18.95	1.85	1.25	5.6
0.05	22.6	1.95	1.25	0.25
0.05	1.7	9.15	1.15	6.9
0.8	0.05	0.05	1.6	2.7
0.05	7.45	9.1	0.4	0.45
0.8	7.8	1.5	1.8	0.4
0.15	7.1	4.5	2.45	7.45
0.05	0.3	0.2	0.05	10.1
1.65	2.7	1.55	6.45	6.25
2.1	0.15	0.1	5.35	23.7
0.05	3.65	0.15	2	2.25
0.7	5.4	2.7	0.05	2.45
0.05	8.2	1.4	2.7	2.45
0.85	7.75	6.55	1.55	1.35
0.8	5.8	0.25	0.05	4.15
0.2	21.25	0.15	10.55	11.8
0.5	0.9	0.3	0.1	2.4
0.85	1.1	0.05	0.1	4.45
0.1	1.95	2.35	5.25	2.05
0.5	5.2	1.15	2.25	0.05
0.05	2.5	7.25	5.45	4.05
0.1	0.45	4	9.6	11.6
0.1	4.95	0.05	3.5	15.75
1.15	0.25	0.05	10.1	0.25
0.05	2.85	8.65	4.95	34.1
0.05	0.55	2.9	2	5.55
0.15	0.05	5.4	0.05	4.55
0.15	2.1	0.15	2.2	5.85
0.35	36.85	0.7	0.2	2.6
0.1	5.9	0.5	6.1	8.65
0.95	3.95	6.15	4.5	5.15
0.15	13.75	3.95	0.3	5.5
0.1	2.8	5.4	0.6	4.9
0.5	1.5	0.95	4.1	0.1
0.05	1.65	0.9	1.65	0.3
0.05	32.5	6.85	3.05	0.15
0.85	4.4	1.7	0.9	6.65
0.15	4.45	1.85	9.05	3.3
0.15	1.25	2.3	10.35	19.05
0.25	1.35	0.75	0.65	0.15
0.05	2.95	8.3	0.3	14.05
0.7	0.05	1.95	0.4	0.15
1.8	1.75	0.05	5.15	1.05
0.1	1.4	9.65	0.45	7.4
0.05	5.85	0.6	9.15	4.5
0.1	4.95	14.55	1	0.7
0.7	2	4.5	14.9	5.7
0.25	0.25	13.55	2.45	7.3
0.6	4.75	3.3	0.3	10.35
0.5	0.95	2.25	0.6	0.35
1.2	17.7	0.7	2.75	6.35
1.55	3.55	0.7	0.8	1
0.05	17.9	6.5	0.7	18.8
1	3.5	3.45	0.6	0.15
2.45	0.05	1.9	5.05	2.35
0.2	11.55	0.05	1.3	1.45
0.05	15.2	1.1	1.95	3.05
0.05	5.15	1.15	0.45	0.45
0.85	2.35	0.05	4.55	6
0.6	1.25	2.25	0.1	15.85
0.55	0.05	2.45	0.9	11.7
0.1	2.35	2.2	12.75	3.95
0.2	1.9	9.05	3.9	1.1
0.45	8.1	2.6	8.15	19.3
1.05	1.15	1.05	4.5	9.6
0.2	0.25	0.05	1.45	4.8
0.5	2.65	5.15	0.15	0.05
0.5	0.1	0.15	0.05	1.4
0.55	0.05	2.6	6.9	2.15
0.15	1.75	4.75	1.5	1.1
0.5	8.15	3.65	0.7	4.5
0.5	15.65	0.35	0.75	14.25
0.1	0.4	0.05	1.35	5.35
0.1	34.05	0.95	0.25	5.15
0.15	0.4	0.7	1.9	3.25
1.7	0.1	0.6	3.1	0.1
0.7	0.25	9.2	4.1	3.45
0.2	0.25	0.3	1.2	0.05
0.45	0.95	1.8	0.45	9.25
3.45	4.25	0.3	1.55	1.6
0.05	0.2	8.65	0.05	0.05
2.35	1.5	1.45	0.85	13
0.05	1.55	0.05	4.05	20.55
0.15	0.1	1.1	1.4	8.05
0.65	8.45	3	0.7	10.15
0.45	1.6	0.35	1.5	12.9
0.2	0.6	4.9	1.25	10.5
0.55	0.05	0.15	3.55	8.95
0.6	2.05	3.4	11.2	1.4
0.35	0.25	0.35	2.75	0.65
0.05	22.55	2.5	7.6	4.55
0.25	0.3	2.2	7.1	37.85
0.9	12.9	0.1	0.85	16.1
0.05	3.65	9.4	0.15	0.05
0.15	2.8	19.3	0.95	10.4
0.1	1.9	3.5	0.8	7.9
0.65	37.3	3.25	3.9	9.3
0.2	8.6	0.25	0.2	11.2
0.25	1.35	0.85	3.55	4.55
0.2	4.65	0.25	0.05	2.05
0.05	4.35	0.65	6.35	1.55
0.05	0.55	0.5	7.8	8.95
1.1	0.2	2.7	6.9	1.5
0.1	8	0.05	2.95	11.15
1.25	9.3	0.8	10.2	0.7
0.2	0.05	1.25	0.1	0.05
0.1	16.6	0.1	4.55	4.7
1.35	12.55	0.3	2.55	18.5
0.35	5.35	2.35	0.2	0.1
0.05	8.7	0.35	0.65	12.5
1.3	5.35	1.8	2.1	0.15
0.3	0.05	1.7	1.8	2.15
0.55	11.3	2.5	1.75	0.2
0.2	10.8	6.45	9.75	2.05
0.05	1.1	0.3	3.35	7.6
1.1	2.75	4.8	7.7	0.05
0.45	1.4	1.5	4.35	1.2
1.2	6	3.3	0.9	10.35
0.25	5.45	3.7	0.05	2.7
0.95	2.3	4.7	10.05	5.9
0.75	15.2	0.35	5.3	0.05
0.05	3.55	0.85	6.9	0.5
1.6	5.4	0.45	1.65	1.65
0.05	1.7	0.55	1.35	0.05
0.85	2.75	3.7	2.45	12
0.05	6.75	0.3	0.15	1.25
0.05	2.35	5.1	4.85	3.4
0.1	0.25	2	4.95	0.05
0.2	0.05	0.5	1.15	1.1
0.65	0.05	0.45	8.85	26.05
0.45	3.3	1.55	2.4	9.25
0.05	3.35	1.95	2.3	6.7
0.3	2	0.35	0.25	0.05
0.05	7.1	3.85	1.35	11.15
0.9	10.85	1.2	0.3	3.3
0.2	0.1	2.15	2.15	1.4
0.3	1.15	3.5	0.75	0.05
0.05	3.2	0.3	2.15	8.8
1.05	0.05	1.4	0.9	4.1
0.05	0.85	2.5	0.05	1.45
0.15	1.8	6	0.3	0.65
0.45	0.05	1.1	8	4.35
0.05	26.85	0.55	0.55	1.2
0.05	0.45	3.9	4.4	0.1
0.05	1.9	1.15	4.75	14.35
0.15	0.05	1.85	2.8	0.75
0.45	2.75	3.45	9	15.95
2.35	0.05	0.05	1.95	2.55
0.55	9	1.5	0.05	4.45
0.25	0.7	5	7.05	0.05
0.3	5.1	2	5.15	0.25
1.6	13	1.4	3.5	8.9
0.05	1.95	3	1.3	6.15
0.2	0.25	5.1	4.5	0.5
1.6	0.75	5.9	1.8	14
0.05	0.05	3.75	1.25	7.3
0.35	4.85	0.85	0.05	2.45
0.1	1.05	0.9	0.35	3.95
0.05	17.25	1.55	2.4	43.3
0.15	1.1	0.95	1.3	0.85
0.2	3.9	3.65	4.65	0.85
0.15	3.1	2.4	4.4	7.4
0.05	4.2	2	2.55	1.45
0.7	6.75	2.25	2.5	2.75
0.3	2.3	0.45	0.9	1.5
0.45	0.15	1.25	0.9	5.8
0.5	10.05	6.15	0.2	2.4
0.25	0.15	2.9	6.7	4.4
0.75	7.05	2.45	1	2.35
0.25	1.25	5.6	0.25	2.45
0.55	2.85	12.2	0.05	1.2
0.05	16.85	3.35	0.35	23.2
0.05	2.05	3.5	3.5	2.3
0.1	1.5	0.3	1.55	1.2
0.05	8.85	0.4	0.15	22.1
0.05	5	0.05	1.7	3.6
0.05	1.45	1.65	2.25	2.9
0.2	0.05	8.5	0.3	3.45
0.75	2.2	8	4.15	2.55
0.25	0.25	0.95	6.25	2.25
0.4	0.95	0.75	0.45	12.9
0.1	9.15	7.9	5	1.6
0.5	1.4	0.95	1.05	0.05
1	2.55	0.65	7.3	3.3
0.5	0.05	4.1	2.95	1.1
0.1	1.15	3	0.2	1.45
0.75	2.8	0.05	0.3	13.4
0.3	3.7	2.7	1.8	9.05
0.15	0.35	6.85	17.5	17.4
0.45	11	2.35	1.85	1.4
1.05	0.1	2.25	3	0.05
0.15	3.1	2.1	0.6	8
0.75	0.1	1.5	0.2	0.65
1.95	0.1	4.35	0.15	37.5
0.6	0.7	1.2	0.45	16.4
0.05	7.95	6.8	4.05	5.25
1.9	2.05	4.5	4.05	20.45
0.2	5.6	0.1	1.5	4.2
0.35	2.5	7.55	0.05	1.35
0.35	7.55	6.7	0.55	2.45
0.3	21.75	0.05	1.75	10.65
0.1	0.05	12.3	6.3	0.05
0.1	0.3	2.9	5.35	6.15
0.05	0.55	3.2	0.4	14.1
0.3	3.8	1.3	0.15	10.2
0.65	3.8	10	0.05	21.85
0.35	17.8	9.3	1.75	0.25
0.9	4.5	3.9	0.4	12
1	3.95	0.05	3.2	0.05
0.15	4.5	2.2	1.5	0.5
0.3	14	0.35	1.1	3.75
0.05	0.05	3.9	0.95	5.4
0.05	1.3	1.25	0.25	0.95
0.9	5.9	0.65	6.9	9.05
0.15	5.85	0.05	1.35	12.35
1.45	1.95	0.75	0.15	2.7
1.2	0.05	0.05	1.65	2.35
1	8.25	0.15	3.8	23.7
0.35	0.05	10.55	1.35	1.1
0.45	25.65	0.15	4.4	0.1
0.35	1.1	0.45	1.4	4.9
0.25	2.3	0.6	0.9	4.75
0.15	25.55	7.75	0.05	17.2
0.05	0.05	5.75	1.05	0.9
0.3	0.05	0.2	2.8	0.6
0.45	1.3	6.2	1.45	3.45
0.4	3.2	13.75	0.5	3.45
0.6	1.6	0.55	0.1	12.2
0.05	0.05	1.9	5.05	13.5
0.1	7.95	0.7	0.05	0.05
0.1	9.5	3.85	0.85	1.45
0.2	0.05	1.35	0.05	46.85
0.55	17.3	0.1	0.15	8.05
0.15	6.65	0.65	0.05	0.65
0.2	1.35	0.85	0.95	1.4
0.05	7.25	0.15	0.15	0.05
0.6	0.2	0.7	6.7	4.4
0.15	0.05	1.45	0.05	0.9
0.1	5.3	1.1	0.4	10.85
0.75	4	0.55	0.55	0.4
1.35	10.4	0.1	3	3.4
0.35	7.55	0.85	0.65	7.35
1	11.65	0.8	0.2	0.1
0.15	4.85	3.15	0.15	2.35
0.7	0.4	0.45	2.95	0.05
0.35	0.05	6.05	1.05	1.4
0.15	8.2	0.75	0.1	9.65
0.15	1.9	1.7	0.5	9.65
0.5	2.3	3.3	2.1	3.15
0.6	2.1	1.25	2.25	12.15
0.05	4.95	0.7	1.55	2.55
0.4	0.15	1.1	3.45	7.9
0.15	1.8	9.6	1.8	7.85
0.4	0.05	3.7	0.1	21.15
1.3	0.15	4.15	0.2	8.9
0.6	0.15	1.15	0.45	2.2
0.1	7.75	0.05	2.1	0.05
0.35	0.05	7.5	1.3	1
0.1	2	1.4	0.8	2.5
0.2	15.3	1.1	0.05	0.5
0.05	1.15	0.25	10.1	3.6
0.75	1.8	2.5	0.2	2.4
0.05	0.05	0.4	1.15	10.1
0.3	34.5	1.65	0.95	4.95
2.65	2.75	1.1	3.65	7.6
0.15	0.2	0.05	0.15	3.9
0.2	16.25	0.05	1.55	0.7
0.2	39.4	3.55	7.1	15.1
0.15	2.5	7.05	0.1	10.85
1.2	7.25	2.8	3.75	3.7
0.15	0.1	4.7	4.65	20.8
0.15	5.55	2.1	4.4	2.8
0.55	0.05	9.1	0.95	9.1
0.25	4	1.1	0.4	2.15
0.05	3.65	3.05	0.4	0.65
0.65	0.05	0.95	0.65	2.2
0.15	11.4	0.15	5	6.15
0.1	0.8	2.65	0.7	0.05
0.05	1.55	12.65	2.3	0.05
0.55	1.3	0.95	2.2	4.25
0.35	8.9	7.65	2.95	0.3
0.1	1.8	0.55	0.05	1.35
0.45	0.25	1	2.6	2.7
0.05	0.05	5.35	0.35	0.05
0.55	4.25	2.4	1.1	3.55
0.15	10.35	1.65	0.35	7.4
1.65	8.85	4.05	6.2	10.85
0.3	5.45	2.2	0.9	0.95
0.2	7	5.35	1.1	23.1
0.35	17.4	1	2.45	0.8
0.05	0.05	0.4	7.35	9.55
1.05	7.1	1.3	0.2	1.3
0.1	8.55	4.8	1.9	23
0.05	0.05	16.8	0.25	2.05
0.85	0.3	1.7	0.15	0.05
0.05	0.45	3.95	0.05	8.4
0.35	0.2	0.9	1.85	11.55
0.1	19.65	0.95	1.2	9
0.5	9.1	1.65	0.05	2.4
0.15	1.15	11.25	1.5	0.25
0.1	13.45	3.25	0.15	5.95
0.1	11.6	0.1	0.95	1.65
0.3	0.75	2.3	1.7	5.75
0.6	0.55	3.7	0.25	2.05
0.2	8.35	1.6	0.55	0.65
0.95	13.15	0.9	5.95	10.85
0.3	5.95	0.2	3.5	19.3
1.05	13.3	0.75	4.15	2
0.35	6.45	24.15	3.35	3.65
0.5	3.65	6.65	0.25	1.1
0.15	8.3	2.8	5.8	17.1
0.15	0.6	6.6	11.05	0.05
1.05	1.9	11.85	0.55	22.4
0.15	2.55	3.9	2.75	0.55
1.2	8.8	0.45	0.8	2.9
0.1	4	0.5	2.85	1.3
0.1	3.3	2	3.2	5.85
1.35	0.05	4.45	0.3	4.95
0.8	2.05	1.8	7.8	5.25
0.45	3.55	2.3	0.05	3.05
0.15	3.9	2.5	2	2.8
0.5	4.9	3.1	0.1	0.15
0.7	11.05	2.8	0.95	11.3
0.7	9.55	2.25	2.55	2.55
1.35	11.45	0.75	5.3	7.65
0.4	3.55	2.25	2.85	0.3
0.3	2.8	0.6	0.25	0.25
0.05	0.3	8.1	3	1.75
0.1	0.25	0.7	3.65	20.25
0.3	13.1	1.8	7.85	2.9
0.4	2.95	3.4	0.35	2.2
0.1	1.3	15.5	0.5	0.25
0.2	5.25	7.25	0.05	1.4
0.1	7.25	1.9	0.55	13.2
0.2	4.9	7.8	0.05	0.85
0.05	0.1	1.6	2.15	0.85
0.15	1.75	0.6	1.55	1.9
1.3	5.15	3	0.7	0.1
1.35	1.65	0.55	0.2	1.7
0.05	0.9	3.8	3.45	6.6
0.9	7.8	0.05	0.55	3.5
0.1	0.15	4.75	2.85	1.2
0.05	4.75	3.5	17.7	9.25
4	0.05	7.1	0.95	0.05
0.05	14.8	0.35	0.95	5.3
1.55	7.55	2.35	0.15	4.5
0.45	1.5	6	7.35	2.45
0.25	2.05	0.65	1.05	7.6
0.3	1.9	1.25	0.05	23.25
0.15	3.65	13.05	0.1	1.4
0.65	30.7	1.2	6	29.6
0.15	16.25	1.55	3.9	18.7
0.05	3.8	2.05	7.75	11.35
0.35	4.8	1.85	0.6	2.95
0.05	2.6	0.25	0.65	7.2
0.1	3.85	0.3	0.25	0.55
0.8	1.05	0.35	7.3	3.45
0.1	3.45	2.25	0.05	10.95
0.15	3.2	4	7.6	0.35
0.15	0.4	14.9	9.15	3.2
0.1	8.6	12.75	0.5	1.75
0.2	0.65	0.25	0.05	1.75
0.15	0.85	4.25	1.5	1.7
0.9	19.8	9.35	0.05	1
1.1	3.15	0.55	6.65	3
0.05	10.05	0.55	2.15	0.35
0.1	1.4	0.05	0.05	3.9
0.75	7.55	0.05	4.25	3.95
0.05	0.05	0.75	2.35	2.15
2.4	1.35	0.9	0.05	6.05
0.05	1.75	1.15	0.05	11.7
0.3	0.15	14.6	7.1	0.3
0.3	0.55	0.5	0.15	6.3
0.3	0.05	3.2	8.65	11.55
0.8	4.05	0.05	0.15	10.9
0.4	10.8	0.25	15.65	25.35
0.2	4.4	0.75	7.65	5.2
0.2	10.4	2.85	0.05	16.05
0.25	0.9	0.3	3.4	6.2
0.95	3.75	0.5	0.35	1.6
0.35	2.25	8.3	4.5	0.75
0.05	2.9	1.65	3.7	9.05
0.05	13.3	8.4	0.1	6.7
0.05	2.35	0.8	0.25	2.5
1.25	0.9	3.75	5.95	2.5
0.25	1.1	0.85	0.55	1.35
0.45	16.8	0.35	5.6	4.3
0.05	0.2	3.45	6.5	0.3
0.1	10.7	2.3	0.1	7.6
0.9	0.05	4.15	1.55	4.1
0.35	1	2.05	4.55	2.7
0.15	11.25	1.65	1	3.4
0.5	0.05	0.05	0.9	0.05
0.2	8.05	3.5	4.75	0.7
1.15	10.95	1.95	0.05	1.95
0.6	4.35	2.6	1.6	9.3
0.3	4.85	0.05	0.1	56.75
0.3	1.85	23.4	0.35	1.35
0.45	4.55	0.5	0.6	0.25
0.05	1.95	0.9	0.3	7
0.05	7.4	4	2.9	0.9
0.15	1.6	0.1	0.05	0.95
0.35	4.75	0.2	0.55	0.75
0.4	11.2	2.9	0.7	4
0.15	3.2	0.1	3.7	0.65
0.25	6.4	0.8	0.4	0.25
0.4	1.15	0.8	4.15	11.85
0.2	10.85	4.15	1.9	0.05
0.05	5.05	3.65	0.05	1.1
0.05	13.5	5.45	0.1	2.45
0.65	1.65	1.15	0.05	12.9
0.05	5.25	0.05	5.5	8.2
1	3.3	3.5	5.2	2.9
0.75	0.1	6.25	0.6	1.1
0.4	1.7	3.95	0.45	0.05
0.6	12.3	12	1.8	14.85
0.25	0.05	3.35	2.2	1.6
0.55	1.05	2.95	1.1	0.5
0.05	2.8	1	1	2.8
0.45	0.05	14	5.5	0.2
1.05	5.95	1.8	3.75	5.4
0.4	11.55	1	1.1	2.3
3.25	0.6	0.1	0.1	0.05
0.95	0.05	1.5	0.05	1.3
0.1	16.85	1.75	0.25	0.7
0.2	3.45	3.45	3.05	6.3
0.75	1.45	0.6	5.3	10.7
0.2	4.85	1.65	4.5	0.3
0.45	0.95	11.2	1.3	1.5
0.25	20.7	10.15	0.65	0.95
1.35	11.55	3.3	1.55	0.6
1.25	1.15	4.15	4.7	0.1
0.1	6	6.4	3.35	0.05
3.1	0.35	0.05	3.2	24.55
0.95	3.4	10.8	5.85	1.45
0.15	6.65	0.35	2.4	2.8
1.6	0.5	0.75	0.1	0.6
0.35	16.3	0.05	1.25	0.55
0.45	10.35	0.05	1.35	4.3
0.3	0.05	3.65	10.55	1.1
0.2	3.9	11.3	0.1	0.15
1.3	3.55	0.3	0.05	0.7
0.35	0.1	0.85	0.6	0.4
0.55	0.05	1.65	2.05	2.3
0.6	6.35	0.2	0.05	0.05
0.15	10.85	2.15	3.25	0.8
0.35	16.65	6.55	3.4	11
0.75	3.2	0.05	0.05	13.45
0.5	5	3.95	3.95	13.9
1.05	23.2	0.65	2.75	2.7
0.75	4.75	0.1	0.05	1.45
0.45	5.65	2.45	1.35	2.75
0.05	3.3	8.25	0.85	5.55
0.35	1.05	4.5	5.25	0.2
0.2	0.15	0.15	8.3	3.8
0.1	6.45	1.9	1.05	1.6
0.95	6.3	0.15	4.2	29
0.3	1.95	6.95	0.6	2.9
0.1	2.55	0.6	18.45	1.2
0.65	7.35	11.3	0.45	1.85
1	4.6	2.65	5.15	0.75
0.1	3.9	3.4	5.45	26.35
0.05	20.2	0.05	4.65	4.6
0.05	12.35	3.35	8.8	0.95
0.2	0.05	2	3.25	2.4
0.6	0.2	1.05	3.9	2.9
0.6	0.25	1.4	0.05	8.1
0.25	6.7	19.6	0.1	8.75
1.2	6.55	2.35	2.9	0.05
0.05	2.3	0.25	1.35	4.85
0.3	2.45	12.5	4.6	5
0.05	16.3	1.05	1.55	16.1
0.1	2.2	5.55	4.7	2.2
0.85	1.75	0.45	2.45	2.2
0.15	1.45	5.2	0.05	2.05
0.25	1.1	1.8	3.05	0.05
0.05	0.45	6.95	1.25	6.35
0.3	10	1.25	0.3	13.45
0.25	7.25	2.65	1.25	2.7
0.15	0.1	1.1	0.85	16.6
0.65	0.05	3.85	4.7	0.25
0.45	0.05	2.7	2.6	1.15
0.1	0.1	2.4	0.1	0.1
2.3	12.95	0.2	2.9	1.4
0.35	11.2	1.25	0.85	1.85
0.25	5.7	0.05	0.65	6.6
8.6	1.05	6.1	5.85	2.35
0.1	3.3	1.4	0.45	0.65
0.05	0.25	0.85	0.8	11.1
0.1	4.15	1.65	6.1	0.4
0.05	3.1	0.55	2.05	0.5
0.25	0.25	3.7	2.05	2.15
0.25	0.55	1.15	4.2	0.5
0.05	7.6	10.25	0.45	1.6
0.15	28	2.25	1.45	1.2
0.05	0.95	2.4	0.45	3.5
1.55	0.05	3.95	1	1.5
0.2	7.45	0.95	0.05	1.45
1.45	7.7	0.7	4.85	6.9
0.7	0.1	0.85	4.95	1.6
0.2	0.35	2.35	1.7	5.5
0.35	6.65	4.8	1.9	1.55
2.05	1.5	1.8	0.75	2.4
0.45	6	0.95	0.05	0.05
0.1	6.2	8.5	3.45	16.15
0.2	0.05	0.3	1.65	5.6
0.35	3.6	2.25	0.45	0.05
0.05	2.75	0.4	3.25	3.45
0.05	7.25	0.4	0.35	4
0.4	0.9	5.25	0.15	4.1
0.35	7.7	7.85	1.6	0.55
0.6	4.75	12.45	1.05	5.4
1.05	0.05	2.7	0.9	1
0.15	5.25	1.2	0.7	3.6
0.9	2.2	0.7	0.05	1.65
0.2	1.9	0.35	0.65	3.65
0.15	3.95	11.25	0.05	1.5
0.4	1.95	0.95	0.85	3.5
0.3	2.1	2.35	5	1.45
0.1	5.5	0.6	0.05	5.25
0.05	2.4	1.15	4.15	3.1
0.75	5.05	0.3	0.9	7
1.05	3.4	1.85	0.05	2.3
0.05	6	1.2	0.3	0.1
0.45	19.6	2.25	0.05	15.75
0.15	9.85	2.35	6.35	3.55
0.4	1.75	0.65	2.2	0.55
0.2	1.25	2.15	0.15	2.9
0.6	11.05	0.7	5.4	1.9
0.05	8.25	1.65	3.2	0.15
0.05	19.25	14.3	0.55	0.75
0.5	23.25	0.1	0.9	14.6
0.7	3.05	2.75	0.05	4.05
0.15	9.95	6.05	4.2	5.95
0.15	0.85	2.65	2.5	0.05
0.15	0.8	0.1	0.35	10.3
0.5	1	6.7	0.9	4.7
0.7	0.25	8.75	0.9	3.2
0.35	8.9	2.6	12.2	9.9
0.25	2.75	19.6	0.25	0.05
0.3	14.25	0.1	4.5	2.7
0.95	1.35	2.4	2.2	10.7
0.1	0.75	4.7	0.05	3.3
0.3	4.75	1.75	0.25	0.05
0.3	4.7	0.15	0.85	0.15
0.35	6.25	1.85	1.35	26.2
0.3	12.7	0.5	2.45	3.8
0.1	0.1	1.1	2.25	0.15
1.4	10.05	1.35	2.65	1.4
0.3	3.85	1.65	0.1	0.05
0.15	3.9	5.75	0.1	0.1
0.5	3	0.2	0.05	0.65
0.05	9.15	1.7	0.65	1.4
0.5	2.2	3.65	1.9	22.5
0.1	0.75	1.9	0.1	3.7
0.25	0.25	0.1	1.6	14.15
0.25	3.2	0.6	0.9	0.75
0.25	4.85	3.5	3.45	0.1
0.05	1.65	2.05	0.55	0.5
0.25	0.5	1.45	4.75	0.4
0.3	5.25	2.25	0.2	9.05
0.05	6.4	1.05	2.4	3.5
0.2	10.4	0.05	0.1	0.2
0.15	0.9	2.95	0.2	9.8
0.1	2.55	5.5	4.3	1.65
0.05	0.05	0.3	2.35	2.15
0.4	3.65	0.05	8.65	9.95
0.1	5.1	1.35	1.85	0.6
0.25	7.9	4.45	0.05	8
0.15	0.05	2.2	0.15	1.15
1.7	6.65	1.9	3.25	3.75
1.1	5.95	0.75	0.1	5
0.3	1.7	0.55	1.2	0.65
0.05	0.05	2.95	0.1	0.05
0.1	3.85	1.25	5.45	3.4
0.35	7.05	2.5	0.1	0.05
0.3	5.65	0.9	0.05	15.1
0.9	1.95	0.5	0.05	1.9
0.25	4.25	2.35	2.05	9.55
0.55	2.25	1.9	4.1	16.05
0.2	1.7	7.4	0.65	4.25
0.05	1.8	6.1	0.2	3
0.35	0.7	0.6	1.5	14.75
0.15	3.35	0.45	0.55	0.7
0.3	2.15	1.05	0.05	10.7
0.05	23.7	6.35	1.2	2.25
0.05	8.8	3.65	2.3	0.85
0.1	0.55	0.3	0.4	2.3
0.05	3.15	3.65	1.8	0.65
0.65	9.35	1.55	2	0.45
0.25	3.1	2.2	0.85	0.05
0.05	2.5	6.4	2.15	2.8
1.1	3.9	1.15	0.1	2.1
0.15	4.2	7.5	4.85	3.3
0.85	0.3	4.35	2.5	1.4
1.9	6.3	1.1	0.4	4.85
0.05	25.75	0.9	0.05	1.7
0.15	17.5	1.3	11.65	0.05
0.95	9.75	1.5	7.65	9
0.15	3.65	0.05	2.45	0.8
0.05	1.4	4.9	7.65	0.8
0.9	0.25	5.75	0.45	8.4
0.15	2.95	0.15	1.6	3.9
0.1	1.25	1.8	5.55	3.75
0.15	0.95	0.6	5.1	0.6
0.05	0.7	2.1	3.8	13.8
0.15	0.15	3.05	0.05	1.6
0.1	4.85	0.8	0.45	10.7
0.05	2.9	6.2	6.25	3
0.1	10.65	0.8	0.15	0.9
0.45	24.1	1.15	0.6	5.5
0.05	1.5	2.75	0.55	1.2
0.1	6.45	0.9	1.2	3.6
0.05	0.55	6.7	0.25	14.3
0.1	0.95	0.9	7.95	1.25
0.05	8	1.2	0.9	1.4
0.2	10.45	3.55	2.3	0.35
0.1	16.2	4.9	2.95	6.6
1	15.55	0.7	1.6	3.7
0.05	1.55	3.3	1.15	8.45
0.1	10.9	1.55	1.65	26.05
0.5	0.35	1.15	0.5	2.4
6.75	10.9	0.6	0.05	7.4
0.1	0.05	3.65	4	24
1.25	6.65	4.35	4.95	1.65
3.45	15.8	4.4	3.3	0.25
0.1	7.35	6.25	3.15	0.15
0.1	0.65	11.15	1	2.6
0.05	0.25	1	3.95	2.7
0.35	14.25	3.45	5.7	0.05
0.65	0.35	2.15	2.85	1.1
0.15	0.05	4.8	2.25	5.5
0.05	10	2.2	3.05	0.95
0.05	0.1	1.9	3.55	9.15
0.75	9.9	1.5	1.55	7.9
0.05	9.25	2	6.6	5.2
0.15	0.25	0.9	2.1	3.25
0.2	4.35	1.4	4.55	11.45
0.05	1.9	7.05	0.15	0.85
0.1	5.4	2.9	5.25	0.15
0.2	4.05	0.35	3.65	11.65
0.9	0.35	0.45	0.9	1.6
0.45	0.3	8.25	15.3	3.15
0.7	3.8	0.1	3.7	9.9
0.2	9.95	1.45	8.4	1.75
0.5	0.5	8.1	2.85	1.35
0.1	3.9	5.7	0.05	11.3
0.1	5.25	7.95	2.4	5.15
0.1	1.25	6.3	1.95	11.7
0.1	5.95	2	0.4	4.6
1.15	13.95	1.95	1.7	7.95
0.45	0.05	1.65	1.6	22.5
1.15	2.1	0.45	0.2	0.05
0.5	3.8	6.1	4.75	3.1
0.05	20.95	8	1.5	10.7
0.05	0.95	5.7	4.65	1.2
0.1	0.05	5.15	0.35	0.6
0.8	1.85	1.55	1.85	2
0.1	0.05	0.65	2.9	15.35
0.7	1.3	4.3	0.2	4.6
0.4	3.7	1.95	1.55	6.65
0.1	0.35	0.3	1.75	0.55
1.45	3.7	8.15	11.95	7.55
0.05	5.7	0.7	0.25	2.65
1	0.05	2.5	0.65	36
0.1	1.35	2.6	0.05	2.05
1.85	7.35	4.15	1.25	9.65
0.6	1.95	0.25	1.4	3.5
0.2	1.25	0.05	1.5	2.05
0.4	6.15	0.7	5.6	15.05
1.95	0.35	4.45	3.9	4.95
0.05	19.55	0.7	0.6	3.6
1.4	3.05	4.65	2.8	0.85
0.35	9.7	3.2	0.85	0.25
0.25	0.05	0.25	0.45	3.2
0.9	2.6	5.15	0.35	1
0.8	2.25	0.85	0.05	13.25
0.05	1.75	0.15	0.2	8
0.15	0.7	0.3	0.25	0.05
0.15	16.45	0.15	2.5	3.7
1.6	3.7	0.85	0.9	3.65
0.55	4.7	8.25	3.45	0.05
0.1	1.15	3.55	0.95	14.55
0.1	0.1	1.2	0.1	1.95
0.25	5.9	1.25	0.1	14.75
0.55	6.85	3.4	0.6	5.7
0.1	0.05	3.05	6.35	0.15
1.7	0.1	0.05	5.45	4.3
1.2	4.55	1.45	0.3	2.6
1.9	0.25	3.7	6.55	4.1
0.25	5.5	3.15	1.15	18.15
0.1	0.7	1.9	13.15	0.6
0.85	10.85	8.55	5.15	12.9
0.05	1.6	1.15	8.9	3.15
1.95	13.85	3.15	1.95	0.05
0.45	6.25	1.55	2.95	4.7
0.6	1.5	4.05	5.05	0.05
0.05	1.85	5.8	0.05	7.85
1.1	5.9	0.75	0.65	20.75
0.4	0.2	0.55	0.35	0.9
0.05	4.35	0.4	1.15	0.05
0.7	50.35	0.05	0.3	5.75
1.05	17.45	8.7	2.5	4.55
0.2	3.15	0.65	7.65	0.05
0.2	0.9	1.95	3.5	4.05
0.1	5	1.9	0.6	0.45
0.05	1.9	0.05	6.6	3.15
0.05	1.8	1.35	3.75	2.6
0.9	2.7	7.9	8.35	0.05
1.35	5.95	0.5	2.8	5.45
0.8	0.05	0.85	0.85	21.1
0.05	11.05	1.8	0.35	10.85
0.55	1.7	0.8	1.5	29.1
0.1	16.2	0.05	0.45	0.05
0.55	7.95	3.75	0.4	2.5
0.45	0.1	1.1	1.65	0.9
2.45	0.6	1.2	0.9	11.5
0.65	8.1	4.2	0.55	17.85
0.4	7.3	5.6	0.85	0.05
0.2	25.45	1.95	0.9	8.15
0.7	9.15	1.85	0.75	3.4
0.5	2.45	0.65	0.9	18.35
0.35	8.8	0.75	2.25	6.3
0.75	7.5	0.45	0.2	10
0.05	0.05	0.15	1	0.2
0.2	0.2	8.55	1.7	1.15
0.6	0.35	0.7	1.25	5.25
0.1	5.5	0.7	0.5	0.65
0.15	11.65	0.9	2.6	4.6
0.4	15.2	0.35	0.1	0.75
0.55	2.2	8	0.15	0.75
1.25	8.75	1	0.2	3.35
0.55	29.35	0.55	4.45	3.9
0.65	2.9	1.45	0.75	1.2
2.55	17.1	0.5	5.55	0.2
0.2	17.45	0.7	0.05	2.4
1.25	0.05	2.7	6.7	6.9
0.25	4.5	6.55	0.65	3.45
0.05	5.65	0.55	2	2.1
0.05	15.4	0.15	1.55	2.15
0.55	16.85	0.5	0.85	0.15
0.35	2.3	0.75	5.3	0.7
1.25	2	2.2	0.2	1.65
0.15	1.75	2.5	2.25	0.15
0.1	5.3	8.5	2.95	7.55
0.05	4.75	3.25	0.05	0.25
0.65	1	3.2	0.6	12.65
1	1.6	1.65	2.45	4.5
0.25	0.05	3	0.15	1.75
0.1	18.45	3.15	2.9	14.45
0.1	0.05	0.05	0.05	2.55
1.35	0.65	2.45	36	7.2
0.15	13.45	3.65	0.35	0.1
0.15	0.8	7.95	0.05	15.8
0.4	6.4	0.85	0.05	1.4
0.05	0.05	0.45	0.55	13.9
0.2	0.05	7.5	1.55	0.05
0.45	5.8	0.15	0.8	2.45
0.65	2.9	1.15	2.3	6.8
0.2	4	3.05	1.5	3.7
0.65	0.05	0.65	2.75	20.75
0.4	13.65	3.85	9.35	5.7
0.35	2.8	0.05	0.5	8.85
0.55	0.05	2.35	1.45	0.25
0.25	2.45	2.2	0.05	1.85
0.45	4.05	3.25	2.45	0.2
0.05	3.2	2.05	0.25	8.5
0.05	3.3	5.6	7.95	7.1
0.2	0.45	5.05	0.05	3.55
0.05	0.1	1.9	1.1	0.1
0.05	3	3.7	0.85	0.15
0.05	3.1	1.45	4	0.15
0.6	1.4	1.3	0.85	10.9
0.35	0.1	0.15	0.8	0.05
0.15	9.7	2.55	1.3	7.95
1.55	1.5	1.9	7.2	0.65
0.5	5.85	4.6	1.25	4.15
0.5	3.05	1.05	2	4.1
0.2	0.55	0.65	0.05	2.65
0.15	8.6	0.5	0.9	24.5
0.55	1.25	0.05	16.75	1.1
0.8	10.35	3.05	0.2	1.1
0.5	0.45	11.55	0.7	1.1
0.1	2.4	6.7	0.05	0.85
0.25	3.75	1.5	2.7	0.55
0.15	0.05	1	2.6	0.05
0.85	3.05	1.15	1.7	7.5
0.05	4.5	2.3	1.15	0.05
0.05	1.3	0.95	4.65	3
0.95	0.45	0.4	4.65	10.15
0.3	2.2	0.35	7.1	1.5
0.55	0.85	1.85	7.95	2.65
0.35	4.25	2.75	5.35	0.05
0.05	4.2	0.9	1.3	2.3
0.1	4.7	1.3	4.05	5.7
0.4	10.4	0.95	1.5	0.05
0.05	0.8	0.4	6.7	0.05
0.1	1.2	3.85	6.55	0.05
1.65	0.45	2.65	0.9	0.55
0.7	0.05	1	2.2	20.3
0.65	4.35	0.05	0.2	2.25
0.15	0.05	6.35	0.1	2.4
0.75	8.3	3.1	2.75	2.65
0.1	0.05	0.25	1.65	9
0.7	10.4	2.65	0.3	6.9
0.6	2.2	0.25	3.7	0.05
0.35	3.95	3.75	6.8	1
0.2	0.15	1.75	2.25	0.1
0.25	1.75	6.65	5.55	2.15
0.2	3.85	0.05	0.1	3.05
0.1	5.5	1.5	1.3	16.1
0.55	0.7	4.5	0.05	0.1
0.15	9.15	2.15	0.65	0.05
0.8	6.45	8.5	5.95	11
0.15	0.2	0.55	9.35	5.4
0.25	0.1	2.2	0.05	0.75
0.45	1.85	10.1	0.15	3.3
0.05	5.2	0.9	0.3	2.5
0.15	0.15	6.2	1.95	1.8
0.45	5.25	1.75	6.7	2.5
0.6	12.1	0.6	3.2	0.05
0.5	0.15	0.35	0.2	4.15
1.1	0.55	4.9	3	12.75
0.1	0.85	1.7	0.1	0.45
0.1	0.05	4.35	0.05	0.6
0.05	3.85	0.4	0.05	5.55
0.05	0.05	0.15	3.4	1.65
0.05	3.2	0.05	0.25	11.45
0.45	2.4	0.5	2.25	2.6
1.15	0.5	2.1	0.3	2.3
0.3	0.1	7.2	0.05	2.45
0.45	0.05	3.8	2.15	0.05
0.15	0.05	2.5	3.25	3.9
0.25	0.05	0.05	0.05	21.55
0.05	0.05	7.85	8.2	0.85
0.95	0.05	7.9	1.6	0.55
0.7	16.35	6.35	0.05	1.25
0.25	15.25	3.3	17.95	19.4
0.35	13.4	2.5	0.3	12.55
0.55	0.9	0.1	3.75	3.05
0.2	0.3	2.2	2	0.2
0.15	0.1	2.35	0.4	13.1
0.05	27	0.55	2.35	3.4
0.1	21.2	1.1	0.5	3.85
0.55	5.25	5.1	0.3	0.8
0.05	0.05	0.05	0.45	0.05
0.05	17.75	4.05	1.35	2.9
0.2	8.15	1.85	1.4	0.05
0.05	0.05	0.2	0.3	7
0.1	0.05	2.85	1.2	25.95
0.15	40.45	1.65	2.65	10.8
0.25	12.6	0.8	8.6	0.15
1.15	4.55	1.4	0.3	2.8
1.6	1.35	0.2	0.2	1.6
0.55	6.9	1	0.8	14.8
0.1	0.45	12.1	0.15	3.15
0.2	1.3	0.9	3	2.85
0.1	1.15	1.9	0.75	3.05
0.45	5.2	0.15	2.8	9.75
0.55	1.55	2.6	3.5	3.75
0.1	0.1	5.7	0.35	23.95
0.55	1.75	5.4	1.7	1.85
0.3	0.9	2.1	0.7	5.35
0.1	0.75	1.9	3.25	10.6
0.2	5.2	6.25	0.5	0.95
0.35	0.15	6.05	1.45	0.05
0.05	0.75	2.15	0.65	3.75
0.05	12	0.15	1.85	0.95
0.1	0.75	8.95	0.2	2.8
0.15	0.05	4.3	1.25	6.55
2.9	0.95	2.85	11.9	0.05
1.5	0.05	4.75	0.9	19
1.05	11.25	0.05	2.1	12.35
0.05	1.2	0.8	13.65	13.4
0.25	0.05	2.85	2.15	7.15
0.1	14.1	0.05	0.05	0.45
0.3	3.5	7.35	1.25	5
0.7	4.05	3.85	1.55	6.8
0.05	13.25	4	4.1	4.05
0.4	15.35	1.1	2.95	2.15
1.4	6.7	1.2	1.25	1.1
0.65	0.05	3.6	0.25	0.1
0.35	17.85	1.65	0.05	6.1
0.35	0.65	0.65	1.45	1.1
2.6	0.1	3.2	6.9	5.3
0.05	1.6	0.05	2.2	2.4
0.3	13.4	1.75	2.5	3.9
0.05	2.75	15	1.95	1.1
0.55	0.35	4.85	1.45	21.35
0.05	0.55	0.05	4.6	3.35
0.4	2.4	5.1	0.05	4.2
0.1	20.2	1.6	0.05	6.2
0.35	9.3	1.3	4.55	5.35
0.2	0.05	2.35	0.05	2.1
0.05	3.9	2.6	0.85	0.2
0.2	3.3	0.15	0.1	4.25
0.1	8.55	0.25	3.3	14.6
2.4	5.5	0.05	8	11.2
0.6	6.75	1.25	0.9	3.5
1.85	0.7	1.2	1.15	1.6
1.1	0.65	4	0.45	5.1
0.1	0.55	0.5	1.85	4.5
1.1	4.1	4.75	1.45	8.85
0.1	10	4.05	4.1	1.4
0.65	12.15	0.8	1.8	3.25
0.25	5.85	3.8	4.55	4.4
0.4	4.65	1.7	6.4	3.05
0.05	3.5	0.5	0.1	3.7
0.95	0.9	4.3	1	2.45
0.05	2.75	3.85	6	0.15
0.05	27.2	2.85	1.45	0.05
0.35	10.85	7.85	0.05	1.85
0.15	3.95	1.9	1.45	3.25
0.15	5.4	2.9	0.45	0.25
0.55	2.2	6.3	0.6	0.05
0.05	8.7	1.65	0.3	0.05
0.05	0.7	0.55	1.5	1.8
0.25	5.75	5.05	0.25	8.3
0.15	9.6	5.6	2.9	4.1
0.1	6.05	1.75	0.8	1.35
0.3	6.3	1.5	2.35	0.3
0.1	0.2	0.05	4.85	0.55
1.65	6.4	0.55	3.35	0.15
0.1	2.55	2.25	1.15	7
0.1	0.05	0.1	5.25	1.8
1.7	1.1	3.05	0.55	3.1
1.3	5.05	0.75	3.6	0.15
0.4	0.55	3.4	0.2	15.6
0.1	11.25	3.2	1.25	12.8
0.25	2.3	0.95	1	3.5
1.35	1.4	0.9	7.4	8.6
0.15	0.85	5.5	1.2	2.15
4.05	6.35	0.1	2.5	7.45
0.25	4.4	10.25	1.1	5.75
0.45	9.25	0.5	0.8	8
0.4	0.05	2.1	3.3	0.75
1.45	0.05	0.65	1	0.05
0.2	0.35	0.05	0.95	1.85
0.15	0.1	0.9	0.6	0.2
0.35	12.4	2.9	2.05	24.3
0.25	2.9	1	0.4	0.05
0.25	1.65	7.8	0.1	0.25
0.35	4.95	0.4	1.05	1
0.05	9.7	0.65	0.05	7.65
1.45	0.15	0.65	3.25	5.1
0.25	0.2	2.35	2.15	0.05
0.05	4.15	2.1	0.75	0.05
0.15	3.1	2	0.05	1.65
0.05	24.55	1.15	1.05	3.85
0.05	2.8	0.45	1.1	0.05
0.8	3.55	3.55	1.45	9.95
0.2	0.45	0.55	2	2.15
0.15	4.35	3.35	0.75	0.8
0.25	1.25	4.45	2.9	3.1
1	3.15	1.1	0.7	0.3
0.3	11.95	3.45	0.35	21.4
0.35	3.6	1.4	0.35	1.15
0.05	5.2	3.25	3.7	33.05
0.1	34.75	0.8	1.25	1.85
0.8	6.75	1.6	7	0.05
0.35	2.35	4.25	0.85	15.5
0.05	1.45	1.95	0.05	2
0.15	3.8	2.6	0.65	2.1
0.15	5.35	1.05	6.35	4.45
0.2	9.85	1.25	1.1	0.55
0.4	6.3	10.5	1.65	1.7
0.05	12.8	5.75	0.05	10.9
0.25	4.4	0.75	3.7	0.05
0.4	5.4	4.9	2.85	21.6
0.95	0.9	0.05	0.1	1.8
0.55	0.9	2.45	0.05	1.45
0.35	21.15	2.15	0.9	2
0.95	14.15	1.75	0.3	1.3
0.15	4.7	1.5	0.05	3.45
0.2	0.05	0.45	8.75	0.05
0.05	0.05	0.3	1.5	0.9
0.05	0.05	0.05	0.05	2.1
0.4	13	4.1	0.05	1.7
0.3	0.25	3.8	0.3	1.6
0.05	7.75	7.05	3.85	3.15
0.1	8.95	4.55	2.2	9.4
0.4	11.15	4.6	0.15	0.05
0.2	1.5	0.75	2.55	5.95
0.75	6.1	0.6	1	9.25
0.15	2.1	0.1	0.2	9.15
3.2	1	0.8	0.05	2.35
0.1	1.8	0.15	0.05	3.05
0.4	18.05	0.05	0.4	0.05
0.2	0.65	7.55	0.05	0.9
0.05	1.05	1.85	11.75	0.05
0.85	1.1	0.95	4.55	0.8
0.35	9.8	0.15	0.85	2.4
2.85	4.15	1.1	5.3	1.15
0.35	0.45	0.7	3.8	17.4
0.85	16.9	8.8	1.3	31.75
0.45	2.45	2.65	1.2	14.7
0.1	4.2	0.95	2.25	0.6
0.3	0.05	8.8	0.15	17.8
1.1	0.1	4.6	3.95	2.95
0.1	0.65	9.85	10.6	7.95
0.05	1.1	0.15	19.95	0.05
0.15	0.05	0.05	1.5	9.7
0.05	3.4	0.3	4.35	4.6
1.7	3.65	0.15	2.8	6.55
0.05	32.35	0.05	4	3.9
0.95	0.15	2.9	1.35	0.25
0.05	7.15	0.25	5.2	1.65
0.4	0.1	3.25	6.7	5
0.7	0.45	3.85	2.45	3.55
0.25	1.3	0.05	0.1	0.85
0.4	2.6	0.7	4.35	2.5
0.35	0.25	1.15	2.9	2.35
0.8	0.05	3.7	0.25	0.65
0.95	8.05	2.15	0.5	3.05
0.75	2.35	7.65	14.85	4.2
0.1	5	0.9	2.45	0.35
0.05	1.45	0.75	8.1	0.1
0.05	6.15	10.55	0.2	3.8
1.45	12.25	2.55	0.2	10.7
0.6	0.65	0.8	0.65	6.45
0.25	6.1	3.85	0.35	6
0.1	0.65	4.2	9.7	1.7
0.05	10.85	0.85	0.1	2.35
0.4	0.9	0.4	0.1	0.65
0.45	1.2	1.85	0.3	11.35
2	2	1.7	0.05	0.05
0.05	1.2	0.95	0.25	3.45
0.05	1.2	2.85	2.85	4
0.05	1.35	5.85	0.4	2.65
2.6	1.8	1.95	0.95	6.1
4.25	0.4	0.05	10.55	8.4
0.05	3.4	1.7	0.05	0.65
0.05	4.65	1.05	7.35	3.35
0.3	0.3	2.65	3.4	0.1
0.2	5.6	6.45	2.4	7.5
0.3	4.35	2.7	0.85	3.6
0.8	11.4	0.15	3.5	11
0.3	4.1	1.45	1.15	0.5
0.15	1.15	1.35	0.95	5.25
1.3	3.55	8.9	0.15	1.15
0.3	0.8	2.2	4.55	1.1
0.85	14.55	1.9	3.4	7.25
0.25	6.6	0.15	9	0.7
0.3	14.45	1.15	2.95	0.6
0.15	2.95	0.05	1.95	16.15
0.25	3.5	3.5	3.95	26.3
0.15	0.05	1.35	0.3	0.1
0.05	5.2	1.45	0.2	25
0.05	0.15	2.75	4.45	0.2
0.15	0.15	1.65	2.05	4.65
0.3	3.2	0.75	0.4	3.3
0.05	0.1	0.3	2.15	4.95
0.05	2.55	0.55	1.35	15.3
0.85	3.55	4.95	4.1	10.65
0.05	9.45	1.55	0.65	3.4
0.1	1.85	2.45	4.95	7.35
0.05	14.15	1.55	7.5	2.85
0.75	21.35	4.85	0.1	0.05
0.05	4	0.05	7.8	18.9
0.65	2.6	7.8	2.65	3.1
0.1	0.35	8.4	0.45	1.6
0.35	22.3	4.5	1.75	7.55
0.55	0.5	4.05	0.25	6.4
0.05	0.7	1.3	0.2	8.1
0.5	0.6	5.9	1.45	1.35
0.05	7.8	2.6	6.7	10.7
0.2	2.8	1.25	1.05	12.6
0.1	16.6	1.2	7	6.4
2.3	0.65	3.95	2.9	13.3
0.45	0.85	4.3	0.5	9.35
1.4	0.05	3.55	0.05	1.5
0.05	6.45	6.4	0.3	10.15
0.4	4.8	5.3	5.15	0.85
1.25	0.8	5.15	2.3	0.05
0.3	4.3	4.8	1.9	2.5
0.15	12	1.65	5.35	1.25
0.05	0.2	0.15	1.75	2.45
0.3	0.75	0.25	0.35	5
1.4	8.35	1.95	2.5	1.4
0.3	16.85	9.45	0.35	0.05
1.2	8.85	0.15	0.45	0.15
0.05	3.9	0.35	1.8	0.2
0.05	10.6	0.05	7.65	0.05
0.2	2.5	0.05	2.05	5.75
0.15	8.7	0.05	1.25	30.55
0.45	2.55	19.75	0.1	0.1
0.05	1.4	3.9	1.35	5.05
0.15	4.45	5.95	4.2	1.2
0.1	6.6	8.85	3.9	6.55
0.15	0.1	0.4	1.5	0.8
0.3	2.6	4.45	0.15	6.15
0.55	5.35	0.2	1.55	2.85
0.3	2.95	2.9	0.25	3.15
2.4	6.45	3.95	1.3	2.8
0.05	27.3	0.05	0.3	11.25
0.1	3.65	0.35	0.05	1.35
0.15	0.3	1.5	0.25	8.35
0.15	0.05	2.05	1.1	6.4
0.05	10.2	0.35	0.85	8.3
0.05	0.1	2.5	2.25	1.05
0.25	25.5	7.7	0.3	13
0.45	17.2	2.05	9.9	0.05
0.7	5.15	2.25	7.2	6.05
0.75	2.4	0.05	2.25	0.1
1.05	1	3.55	6.35	0.3
0.75	7	0.35	5.4	0.1
0.35	0.3	0.65	0.45	0.85
0.05	0.05	1.75	0.2	2.7
2.75	1.5	6.65	7.05	0.8
0.35	0.05	3.15	0.4	3.25
0.05	2.45	7.2	4	0.05
1.1	5.55	0.85	8.2	6.2
0.6	1.85	0.2	3.25	1.1
0.2	0.05	0.5	1.1	12.75
0.35	11.25	0.15	0.05	4.9
0.5	9.45	0.25	12.3	0.05
0.1	0.1	7.9	4.15	5.45
0.7	31.65	6.2	0.5	1.3
0.45	0.95	0.05	1	1.85
0.6	6.4	2.95	2.7	6.1
0.7	0.4	0.6	2.75	6.7
0.9	1.55	0.6	2.6	0.05
0.75	2.1	0.4	0.9	2.2
0.1	4.95	1.5	0.5	0.05
0.35	13.3	0.25	1.6	0.1
0.6	8.9	3.25	2.8	4.45
0.05	0.85	0.05	1.1	1.45
1.2	12.45	1.95	2.1	0.35
0.25	7.15	0.1	1.15	6.75
0.45	0.1	1.85	0.05	4.65
0.2	6.8	0.05	6.4	14.75
0.1	8.4	0.25	0.2	1.5
0.15	8.75	5.7	0.4	3
0.45	2.3	0.5	0.05	2
0.05	1.15	0.2	2.5	1.9
0.15	0.25	0.2	1.8	1.5
0.05	21.25	1.2	4.45	14.35
0.25	13.35	1.35	0.25	0.75
0.05	8.85	4.1	9.9	1.7
0.55	0.4	5.2	0.3	3.3
0.1	15.35	0.05	0.65	5.25
0.05	0.05	13.55	8.4	16.7
0.25	2.9	1.3	0.3	1.35
1.4	4.5	0.2	7.15	0.05
0.25	8.35	0.05	1.85	3.05
0.55	1.05	0.75	3.4	2.75
0.6	4.95	3.7	0.35	0.05
0.05	0.05	3.55	0.55	12.7
0.2	8.7	2.25	0.05	2.5
0.6	2.45	4.3	4.4	2.3
0.6	0.2	3.85	0.8	2.4
0.15	0.4	0.05	0.65	2
0.05	0.15	1.65	0.3	0.1
0.4	8.6	9.1	0.55	2.45
0.3	1.55	0.5	0.15	2.8
0.35	6.35	12.9	0.65	5.65
0.05	17	2.7	0.45	2.15
0.2	2.5	9.7	4.15	5.65
0.55	9.7	0.75	0.1	2.1
0.55	15.4	6.75	1.35	1.05
0.65	1.75	0.35	3.65	0.35
0.4	19.75	0.6	4.25	0.05
0.6	4	1.75	0.4	0.05
0.9	2.6	2.15	7.9	5.65
2.45	24.9	0.4	11.55	0.05
0.3	5.55	2	1.45	19.9
0.05	10.8	2.1	0.05	1.75
0.55	7.95	0.1	2.3	16.8
0.85	11.05	1.3	1	38.45
0.1	5.8	0.65	0.95	5.5
0.3	9.55	0.85	0.05	0.95
0.3	4.25	5.1	3.9	15.65
0.15	0.05	0.95	2.35	0.4
2.05	13.7	1.7	2.5	0.3
1.05	2.3	2.2	4.4	4.75
0.9	0.55	0.45	0.05	1.9
0.25	0.05	2.8	0.05	9.15
0.1	8.5	0.2	0.15	5.2
0.1	12.9	3.85	28.25	2.7
1.45	23.6	1.2	0.05	17.3
1.1	0.1	0.05	5.1	7.9
0.45	2.2	2.2	0.7	6.45
0.05	0.05	2.35	2.25	5.75
0.75	4.35	5.55	1.7	14.9
0.25	8.65	0.55	1.2	10.1
0.15	2.95	0.1	8.75	14.4
1.4	3.45	3.4	1.45	0.2
0.85	3.15	2.6	3	2.1
0.35	3.95	0.1	13.5	0.05
0.05	0.05	0.25	0.15	2.05
0.15	1.65	0.3	1.4	9.85
0.05	1.15	0.25	4.7	10.3
0.05	5.8	6.2	0.2	0.4
0.1	0.05	1.7	0.55	0.45
0.25	0.1	3.55	0.1	8.2
0.1	5.25	0.45	0.55	1.25
0.1	0.8	7.35	4	16.15
0.25	0.1	0.05	8.65	0.4
1.7	0.1	0.15	4.4	1.5
1.1	5	2	0.15	10.3
0.35	1	0.15	0.05	0.95
0.05	1.25	0.95	0.7	9.55
0.5	0.65	2.85	1.35	4.95
1.45	0.05	1.75	2.9	6.6
0.95	0.1	1.8	9.45	1.85
0.05	1.8	3.55	0.6	1.8
0.35	0.75	0.1	2.6	1.7
0.6	0.25	0.1	0.2	13.75
0.6	2.15	4.85	0.45	6.4
0.4	0.1	5.8	0.55	6.9
0.15	8.25	0.15	0.6	0.05
0.05	0.2	0.15	10.05	0.65
0.2	3.75	1.75	0.15	1.35
0.15	0.75	1.7	1.05	0.15
0.05	0.75	6.65	5.2	7.25
0.05	2.25	0.55	0.55	16.15
0.15	13	7.2	0.05	4.5
0.4	4.05	1.4	1	7.9
0.9	9.15	3.8	0.2	0.05
0.8	8.35	0.3	3.5	0.8
0.25	1.85	1.15	3.45	0.15
0.05	2.75	0.45	0.4	0.6
0.95	1.2	1.7	12.15	5.4
0.1	0.15	6	0.05	17.35
0.3	0.05	5.65	3.3	9.9
0.05	0.95	0.6	12.9	0.05
0.2	0.65	0.9	0.25	4.95
1.7	4.5	3	6.35	1.6
0.2	0.4	4.65	4.85	8.1
0.05	20.3	2.6	8.4	0.9
0.4	1.05	6	20.8	0.55
0.1	5.2	1.75	0.65	0.05
0.05	3.7	1.8	0.2	1.5
0.1	0.8	2.9	4	2.4
0.3	3	1.5	7.2	6.6
0.15	0.45	0.8	4.65	8.35
1.4	9	2.35	0.7	2.6
2.65	2.4	14.1	0.2	0.4
0.55	0.8	2.25	3.3	0.1
0.85	1.65	0.85	0.8	0.05
0.05	7.35	0.9	0.3	5.15
0.2	8.7	5.85	2.05	0.3
0.8	2.55	4.95	0.3	3.7
2	2.4	0.05	1.95	0.15
0.6	5.6	1.2	2.45	3
0.7	13.85	1.05	0.15	0.95
0.1	0.4	0.15	1.4	0.05
0.85	0.05	1	3.1	5.6
0.35	6.45	2.7	7.05	0.05
0.8	0.4	0.55	10.8	2.85
0.05	2.5	0.2	2.15	0.65
0.05	14.3	5.75	1.2	0.15
0.7	4.85	1.45	1.05	4.35
0.1	9.8	7.1	2.45	0.05
0.4	8.3	1.45	3.2	1.4
0.3	2.3	1.9	0.05	0.25
1.75	7.75	5.5	0.1	3.6
0.05	12.6	0.15	1.15	0.15
0.85	5.3	1.4	2.85	7.65
0.25	6.45	1.25	1.65	2.35
0.3	5.3	0.05	2.4	1.95
1.2	2.9	1.4	2.65	6.45
0.65	2.3	1.8	1.05	7.55
0.15	0.5	1.8	3.95	1
0.15	3.4	0.9	1.95	0.1
0.05	6.25	2.65	5.95	13.5
0.1	14.95	3.35	0.5	10.7
0.3	1.1	9.75	3.6	11.15
1.1	6.1	4.4	0.55	2.9
0.85	0.1	1.9	0.35	3.15
0.05	0.95	2	0.9	0.25
0.15	5.55	2.05	0.95	5.75
0.2	0.25	0.15	0.3	5.95
0.45	9.3	5.35	1.55	1.5
0.2	9.85	4.7	0.05	5.8
0.65	0.55	0.05	0.35	5.3
0.15	2.05	3.75	1	13.05
1.65	0.05	1.95	4.75	6.2
0.1	0.05	1.35	0.05	29.25
0.25	4.05	0.05	2.05	0.8
0.75	0.35	2.4	0.65	3.55
0.95	4.05	3.3	1.8	1.15
0.3	2.8	0.75	4.15	5.7
0.35	0.05	2.95	0.1	0.5
0.15	2.2	0.7	1.05	1.65
0.2	7.2	20.2	0.8	29.25
0.45	13.75	1.15	1.25	0.05
0.25	22.05	8.7	2.2	3
0.05	3.05	1.35	0.75	0.05
0.55	5.9	5.05	4.4	0.05
0.15	3.15	4.45	0.3	9.4
0.15	21.5	2.6	0.05	5.55
0.5	4.35	2.05	0.85	4.15
0.15	8.2	2.9	0.75	4.4
0.55	2.9	1	0.55	0.85
0.2	2.45	3.8	10.3	2.2
0.05	7.95	0.15	3.55	1.4
0.05	4.45	4.5	0.55	11.95
1.35	5.75	0.75	6.95	0.7
0.4	14.9	0.05	0.7	5.65
0.05	2.3	1.45	1.7	1.15
1.1	0.8	2.1	0.2	5.45
0.1	4.9	0.1	1.35	12.95
0.15	4.3	4.3	5.05	23.35
0.05	0.1	3.55	1.75	2.75
0.2	7.35	2.5	4.2	0.05
0.05	3.5	3.45	4.65	2.5
0.1	7.25	1.5	1.7	2.55
0.2	7.15	4.35	2.1	18.4
0.3	4.5	2.35	0.05	2.05
0.05	2.8	0.4	0.9	3.05
0.1	9.15	0.05	1	7.65
0.25	0.2	10.95	1.6	2.6
0.05	2.9	2.75	1.5	5.05
1	0.55	0.1	0.25	18.1
0.2	2.45	3.1	0.7	1.3
0.05	2.7	0.1	3.7	4.4
0.05	11.45	2.75	0.2	0.7
0.25	0.05	0.8	9.45	5.9
0.35	7.6	0.85	1.5	2.25
0.05	3.7	7	0.05	0.85
0.15	0.4	0.3	0.1	1.75
0.05	5.75	0.1	4.35	1.1
0.9	5.95	0.5	2.95	1.6
0.25	0.05	2.3	0.3	4.5
0.3	11.6	15.25	1.3	1.5
0.4	11.9	0.7	4.3	2.45
0.25	4.7	2.85	0.8	2.05
0.4	23.75	1.45	0.2	5
0.05	2.7	7.8	1.55	6.8
0.35	0.1	0.55	1.65	20.05
0.05	0.3	1.5	8.75	7.35
0.85	2	0.95	7.7	9
0.05	0.05	1	0.15	3.6
0.35	4.95	0.65	0.9	6.65
0.45	39.65	0.95	1.35	1.05
0.05	1.5	0.3	2.5	8.8
0.2	3.8	1.95	0.9	1.1
0.55	2.05	2.55	0.1	0.85
0.05	8.6	0.2	3.75	1.2
0.95	20.45	0.1	1.45	16
0.05	1	6.3	0.65	31.6
1.05	0.05	5.5	6	1
0.25	6.2	6.2	2.45	2.2
1.25	15.65	2.45	0.05	4.05
1	0.35	7.25	3.4	23.35
0.2	0.05	0.8	3	9.65
0.05	2.15	8.65	0.35	10.75
0.15	6.6	0.25	2.9	4.65
0.25	1.2	2.45	0.25	3.45
0.05	1.9	3.1	1.25	1.4
0.25	2.35	0.35	6.35	15.15
0.15	1.1	3.05	4.65	0.25
0.05	4.75	2.95	0.85	3.6
0.15	0.05	2.9	0.05	12.5
0.1	0.8	0.85	1.2	1.55
0.05	5.75	0.2	0.15	3.05
0.1	1.05	3.2	0.75	2.8
0.2	9.25	16	0.1	5.85
0.35	2.5	2.65	0.7	8.3
0.05	22.2	8.55	0.6	0.05
0.4	11.8	4.15	1.55	5.1
0.15	0.4	3.15	0.1	2.05
2.85	3.45	0.7	2.9	2.2
0.1	0.95	2.85	1.6	0.65
0.15	4.55	1.2	1.95	6.6
0.1	0.05	1.35	6.5	9.35
0.15	0.05	0.25	8.05	0.05
0.05	0.35	0.1	2.2	1.55
0.4	2.25	0.8	0.15	2.3
0.1	1.2	0.6	3.2	1.4
0.35	15.7	0.2	2.5	10.45
0.55	0.55	2.5	3.45	7.75
0.4	0.05	1.3	5.95	2.45
0.6	5.2	1.7	2.5	2.85
0.2	31.25	2.05	1.55	0.4
0.9	1.7	4.9	0.1	2.5
0.1	2	0.75	1.35	4.4
1.1	6.4	1.35	5.35	0.75
0.15	6.2	0.7	0.85	19.3
0.5	0.25	1.6	0.05	13.9
0.05	0.65	1.15	4.05	2.25
0.15	0.75	1.05	0.35	0.15
0.6	8.05	1.15	0.2	0.9
0.3	2.45	2.25	0.75	10.5
0.2	4.9	8.05	0.95	4.4
0.2	8.35	0.05	1.75	0.9
1.75	6	0.45	3.6	0.05
0.1	12.05	1.45	0.3	19.2
0.05	1.05	0.05	0.05	10.9
0.05	3.2	9.65	1.5	2.5
0.25	20.75	8.7	0.9	5
0.15	9.1	5.85	3.7	1.65
0.35	2.55	0.2	3.6	0.05
0.35	8.25	0.95	0.5	0.05
0.05	4.35	5.7	2.45	6.45
0.05	11.3	0.1	0.05	1.15
0.4	3.5	7.75	0.15	11.95
0.4	11.6	2.35	1.2	2.2
0.55	0.05	4.15	1.6	3.85
0.35	0.4	2.15	3.15	0.8
0.05	4.25	2.2	0.55	8
0.05	4	2.9	5.6	8.25
0.85	0.65	6.05	0.55	4.1
0.1	25.8	0.1	2.35	0.6
0.7	7.35	0.95	2.15	0.35
0.35	1.1	1.45	0.05	0.05
0.35	3.9	0.3	3.9	15.9
0.3	7.2	0.1	0.65	9.25
1.7	1.3	2.95	1.35	1.7
0.5	6.65	1.05	5.15	4.65
0.8	0.9	0.65	4.4	0.9
0.35	1.45	1.75	0.4	18.75
0.1	4.3	3.15	5.7	5.95
2.2	5.05	2.5	1.8	0.05
0.65	18.15	5.75	1.25	3.8
0.75	10.4	1.25	2.55	5.1
0.35	0.45	0.5	0.05	0.15
0.5	3.2	9.3	1	0.05
0.05	8.15	0.35	1.9	2.6
0.2	2.25	0.25	2.85	3.85
0.4	0.35	0.2	9.95	0.05
0.05	0.05	4.75	0.55	3.4
4.65	10.45	1.7	2.4	3.35
0.4	5.5	2.55	3.35	1.9
0.15	2.75	4.05	0.1	0.1
0.5	2.85	8.35	0.25	1.4
0.5	3.6	0.8	3.9	0.35
0.2	0.05	0.15	1.9	0.5
0.15	24.1	2.05	1.35	8.5
0.75	1.25	5.35	0.6	12.5
0.8	3.9	1.7	0.05	12.75
0.85	4.55	8.2	10.75	18.95
0.2	5.8	2.8	0.1	2.5
0.2	0.05	2.55	0.05	5.25
0.5	0.05	7.1	0.6	1.05
0.7	0.15	0.25	0.55	6.75
0.65	11.4	3.1	0.1	8.05
0.4	2.4	5	0.35	10.5
0.6	4.6	0.9	0.15	6.85
0.1	0.35	0.55	0.05	5.25
0.2	5.75	0.55	0.3	0.05
0.2	1.9	0.05	0.9	7.75
0.25	11.9	1.45	0.05	10.85
0.95	8.75	2.15	1.7	0.05
0.05	2.85	8.55	0.05	1.9
0.05	12.65	2.35	3.1	0.05
0.15	0.65	0.05	7.6	0.05
0.5	4.05	2.5	3.4	3.25
1	11.3	4.2	3.3	3.45
0.1	14.95	0.15	0.15	0.95
0.05	14.15	11.5	1.4	3.35
0.2	13.85	1.3	0.05	2.15
0.35	0.6	1.4	1.9	1.2
0.3	0.05	1.4	2.4	0.1
0.75	0.1	8.25	0.05	0.9
0.05	0.25	0.1	0.55	4.15
0.05	0.2	1.05	0.3	1.85
0.05	5.2	3.5	0.05	0.75
0.05	1	1.9	1.55	7.85
0.05	3.6	5	2.35	2.25
0.05	0.05	1.5	0.5	10.9
0.35	11.75	2.3	2.4	1.4
0.3	0.9	2.15	0.3	8.55
0.05	8.1	1.15	0.45	0.5
0.65	22.15	0.2	7.35	9.9
0.2	14.45	13.35	1.3	6.65
0.05	6.45	5.6	0.3	3.9
0.05	13.35	0.65	2.45	0.05
0.15	9.95	0.1	2.15	6.75
0.1	12.1	1.25	0.2	0.05
0.2	5.6	0.55	4	3.95
0.15	0.2	1.4	0.4	5.6
0.05	3.65	1	2.75	2.1
0.2	32.6	0.55	0.4	0.05
0.05	5.5	0.45	0.35	3.85
1.35	3.35	4.05	4.4	0.7
0.05	12.7	4.45	1.05	12.75
1.7	12	2.2	6.8	1.5
0.2	10.15	5	0.55	0.35
0.65	11.55	0.05	1.25	4.1
0.1	5	0.4	4.25	2.1
0.15	0.6	7.85	0.05	0.5
1.8	3.05	13	0.45	0.65
0.3	21.3	0.7	12.4	4.75
0.15	12.95	1.05	3.1	1.85
0.05	5.5	1.5	0.15	4.65
0.35	2.9	2.75	0.05	3.9
0.25	11.4	1.1	0.45	12.55
1.1	0.05	4.15	1.95	1.2
0.7	1.7	2.95	4.85	0.95
0.85	3.35	0.6	0.9	6.95
0.3	1	7.3	0.75	20.2
0.2	0.05	4.75	2.6	1.5
0.2	2.85	0.4	2.8	3.7
0.05	1.55	2.35	8.3	6.35
0.35	1.7	0.3	0.15	3.7
0.25	15.35	5	2.15	0.85
0.45	0.6	1.4	0.5	3.55
0.05	0.05	2.4	0.65	4.25
0.15	6.75	1	0.05	3.25
0.35	5.7	0.55	1.1	0.05
0.35	20.7	2.15	0.05	3.7
0.35	1.4	4.1	0.9	0.9
0.6	14.6	6.5	0.3	2.1
0.65	0.05	2.8	4.15	0.05
0.15	1.45	0.55	2.3	4.55
0.15	6.2	1.65	0.75	0.5
0.25	2.9	1.65	0.15	1.95
0.65	0.85	4.05	2.45	12.1
0.1	2.85	1.2	1	6
0.05	7.75	2.8	0.05	10.85
0.25	2.75	0.1	0.85	0.4
0.15	0.15	1	19.5	0.8
0.15	1.25	14.25	0.45	0.8
0.05	2.15	1.9	0.65	7.8
0.65	4.2	0.4	2.1	0.05
0.7	2.3	1.05	1.95	5.15
0.25	31	4.1	0.15	2.4
0.3	2.6	14.85	9.55	2.1
0.15	10.95	0.05	0.4	2.65
0.05	0.15	0.55	1.4	0.05
0.15	1.2	3.35	1.45	3.75
0.05	13.8	2.75	7.25	0.5
0.15	0.55	17.45	4.85	0.3
0.5	0.05	2.3	0.3	4.35
0.05	2.2	0.05	2.65	2.15
0.1	6.4	1.1	2.2	5.3
0.1	1.6	1.3	2.35	5.15
0.5	4.5	1.1	0.6	19.4
0.75	1.85	12.45	1.5	14.25
0.05	15.4	3.9	1.2	0.8
0.8	0.85	0.05	0.05	5.7
0.05	8.9	0.15	6.55	2.55
0.3	8.5	0.55	2.35	19.7
0.75	17.1	8.9	3.05	6.55
0.05	0.1	1.75	1.85	0.1
0.2	0.1	2.35	0.45	50.3
0.15	12.3	0.15	0.05	0.6
0.2	4.65	3.45	0.55	14.7
1.25	0.55	0.4	0.1	6.9
1.1	0.1	0.5	1.95	3.2
0.15	1.6	1.65	4.55	1.9
0.8	6.15	1.1	1	3.15
0.8	6.5	1.65	3.4	12.25
0.55	7.05	1.65	4.45	1.85
0.05	2.75	4.65	1.1	2.65
0.25	8	2.05	0.05	7.25
0.25	10	0.05	1.05	2.25
0.3	9	2.9	0.25	3.9
0.2	4.5	8.05	2.25	0.65
0.3	1.3	2.05	8.8	7.85
2.3	29.2	0.25	1.45	0.3
0.65	5.5	1.35	2	7.6
0.05	0.55	0.4	0.85	9.9
0.25	7.4	6.85	0.1	3.2
0.05	3.4	3.45	1.2	0.15
0.05	18.8	1.25	3	4.8
0.1	5.9	5.5	0.1	0.05
0.2	2	3.35	0.3	4.05
0.2	0.35	2.5	1.35	3.95
0.3	6	1.5	0.4	2.6
0.65	0.05	3.15	1.85	0.1
0.05	4.8	0.9	2.6	4.4
1.05	18.6	7.3	0.05	2.95
0.05	3.85	0.7	1.6	15.5
0.05	7.9	1	2.3	6.05
0.1	0.05	0.4	4	2.05
0.2	4.65	2.55	0.95	5.6
0.4	1.95	0.65	1.8	0.55
0.4	0.1	3.15	2.65	2
0.15	6.15	2.5	0.05	0.55
0.8	8.2	0.55	4.55	0.35
0.2	1.75	1.7	0.85	4.25
0.35	6.35	8.6	2.05	0.35
0.05	1.65	0.4	3.2	2.55
0.05	0.8	1.2	3.75	0.25
0.25	0.25	2	0.05	1.9
0.2	1.8	2.35	0.05	2.45
0.4	11.05	0.3	12.05	19.45
0.3	0.25	0.9	0.15	3.4
0.2	12.3	3.85	2.25	0.3
2	1.85	0.15	0.55	10.75
0.05	3.3	0.3	0.95	0.05
3.35	9.7	4.5	1.3	11.45
0.3	7.1	2.15	0.5	2.55
0.05	4.85	0.4	2.05	0.05
1.25	0.05	1.35	0.35	1.55
1.65	0.05	0.8	4.35	1.2
0.45	0.4	2.65	0.05	6.45
0.5	6.3	0.8	1.4	0.95
0.45	10.8	13.95	0.1	0.05
0.45	0.05	0.35	0.05	1
0.4	0.25	2.85	1.5	14.6
0.05	1.9	0.9	1.55	0.15
0.05	1	0.85	0.85	0.8
0.65	0.6	7.65	5.7	0.65
0.25	2.45	7.6	0.05	0.05
[truncated: 3,829 more rows]

## Sheet: R5_2
GAP	AG	TG	CG	GG
0.2	3.15	2.25	4.3	0.2
0.9	5.2	2.1	0.35	0.7
0.1	6.25	4.35	0.6	5.7
0.2	8.8	0.25	0.3	0.5
0.2	7.35	0.65	0.05	0.85
0.15	2.25	0.65	6.65	6.9
0.1	4.55	0.65	2.35	0.2
0.05	5.55	0.65	0.2	4.7
0.1	0.1	0.1	0.25	6.2
0.3	0.7	1.1	1.1	0.1
0.35	18.1	1.5	0.05	1.05
0.05	0.4	0.2	0.3	3.25
0.25	4.3	0.65	0.05	1.3
0.05	2.2	2.05	0.05	0.1
0.1	1.95	5.75	0.85	2.3
0.05	1.75	1.1	5.65	6.4
0.15	7.9	0.8	0.3	0.05
0.1	0.2	2.25	1.45	5.25
0.15	6.25	2.75	1.85	0.2
0.05	8.5	1.75	5.2	5.45
0.05	12.25	0.25	0.55	4.95
0.1	1.4	1.9	2.15	1.2
0.2	0.15	0.55	3.25	0.05
0.05	1.35	4.45	1.4	1.65
0.05	3.1	0.25	0.3	9.3
0.1	2.25	3.2	0.8	0.1
0.95	0.05	2.05	3.4	0.6
0.2	1.9	0.35	0.05	0.2
0.15	2.95	0.1	2.2	0.55
0.2	4.8	0.1	0.2	2.75
0.05	7.35	0.1	0.9	0.25
0.1	2.95	5.8	0.1	3.95
1.3	0.15	0.85	1.6	0.6
0.65	0.05	0.25	0.15	4.8
1.2	5.8	1.75	0.5	11.8
0.9	2.6	0.5	3	5.15
2.35	6.05	3.35	0.05	0.15
0.2	0.05	0.1	0.05	3.35
0.1	0.05	1.55	0.05	0.05
0.15	0.2	0.25	1.4	1.9
0.1	0.15	2.25	0.2	0.1
0.1	0.3	0.35	0.1	0.2
0.65	1.95	1.05	11.1	0.75
0.45	0.85	0.6	0.15	2.1
0.05	5.9	0.45	1.65	1.4
0.1	14.1	0.85	0.05	4.15
0.6	1.6	0.05	2.75	0.05
0.05	0.35	0.35	0.5	0.35
0.35	0.05	0.65	6.8	0.05
1.45	4.75	3.45	0.45	3.9
0.05	2.15	1.25	1.35	1.3
0.45	3.5	1.1	1.7	1.75
0.1	17.7	0.25	0.05	18.5
0.95	3.8	0.25	0.9	17.95
0.05	0.45	1.7	2.8	1.15
0.8	0.2	1.2	1.15	0.6
0.25	0.15	0.55	0.9	4
0.6	10.1	1.2	0.1	1.6
0.2	4.75	0.15	0.75	4.15
0.35	2.6	5.2	0.2	1.95
0.05	8.05	1.55	0.05	1.15
0.1	0.05	0.2	0.35	3.75
0.15	9.45	0.5	2.2	1.7
0.05	0.05	2.8	0.1	1.85
0.05	3.15	0.65	0.05	3.75
0.3	0.3	0.6	0.05	0.55
0.7	0.05	3.95	0.35	3.85
0.1	6.4	0.05	0.05	0.5
0.35	1.65	0.4	1.75	4.6
0.1	0.2	1.1	0.95	0.65
0.2	0.6	0.95	0.2	1.8
0.05	16.25	1.2	2.9	0.05
0.15	0.15	0.45	1.15	1.2
0.1	1.3	0.85	0.75	6.65
0.85	11.3	3.55	1	1.35
1.1	0.65	0.15	0.45	1.4
1.35	2.85	2.5	0.05	0.1
0.25	1.2	0.5	5.55	0.35
0.7	0.1	0.2	0.2	3.45
0.1	2.15	0.05	0.35	2.35
0.2	0.9	1.4	0.05	0.45
0.8	3.85	0.2	1.7	1.2
1	5.7	0.75	0.55	3.1
0.15	5.5	0.6	0.35	3.3
0.05	8.3	0.05	0.2	0.65
0.05	3.45	0.25	0.15	4.3
0.25	0.6	1	1.8	0.15
0.05	0.7	0.05	0.05	0.9
0.05	1.4	0.15	1.15	0.1
0.15	0.1	0.75	1.1	1.65
0.05	6.5	2.7	0.05	1.6
0.35	3.6	0.25	2	0.85
0.7	1.25	0.65	0.55	6.95
0.95	1.55	2.25	0.1	0.2
0.05	1.35	2.45	0.6	6
0.7	0.95	0.45	2.3	0.05
1.3	10.85	0.15	0.95	1.05
0.1	4.6	0.05	6.7	8.8
0.55	0.3	1.25	0.05	0.8
0.2	14.6	0.5	0.05	3.4
0.1	1.4	3.95	0.15	16.7
0.15	4.3	3.95	0.7	0.1
0.6	0.2	3.95	0.15	0.55
0.95	14.35	3.95	0.5	7.8
0.05	0.05	1.2	0.15	1.3
0.05	1.3	0.25	0.3	0.3
0.05	0.05	2.5	1.55	1.05
0.15	0.45	2.05	1.25	0.35
0.9	0.05	0.55	0.2	0.45
0.6	0.5	0.25	2.5	1.9
0.05	1.4	2.4	0.45	8.65
0.4	16.25	1.6	1.3	10.95
0.1	2.1	1.85	0.5	1.55
0.05	0.2	3.95	2.25	0.75
0.2	8.65	0.05	0.3	0.05
0.05	7.45	0.5	0.1	9
0.55	12.65	0.65	2.1	0.05
0.4	0.65	0.5	2.65	2.65
0.45	10.2	0.8	0.5	1.7
0.1	0.45	1	1.15	0.5
0.35	0.9	0.2	0.3	8
0.2	8.85	0.4	0.2	0.1
0.1	3.15	1.35	0.45	2.2
0.5	0.9	8.55	5.95	1.8
0.1	5.8	0.1	0.75	0.2
0.4	3.75	4	1.7	1.85
0.35	6.05	0.75	0.1	1.85
0.35	1.3	0.05	1.7	4.75
0.2	10.3	0.3	1.1	0.1
0.2	0.8	0.55	0.1	1.2
0.4	0.1	0.05	2.05	17.65
0.4	3.45	0.15	2.5	0.15
0.35	0.4	0.55	9.15	0.1
0.15	0.1	0.1	0.55	0.35
0.2	1.2	0.55	5.1	4
0.1	0.65	3.3	1.35	0.1
0.1	1.6	0.05	0.55	0.25
0.1	0.9	0.45	0.15	0.55
1.25	0.3	2.35	0.05	8.7
0.25	4.75	0.3	0.45	4.05
0.3	0.6	0.15	0.5	1.05
0.1	2.7	0.6	3.35	0.8
0.15	0.9	0.1	0.05	0.9
0.15	0.6	0.25	0.8	1.55
0.05	4.3	3.3	1.85	19.95
0.25	3.45	1	0.8	8
0.15	15.45	0.9	0.35	0.25
0.25	11.6	0.4	0.05	0.05
0.05	0.3	0.05	0.95	0.1
0.05	2.3	0.1	2.05	0.5
0.3	6.65	1.5	0.15	1.25
0.1	5.7	0.1	0.35	1.8
0.05	0.05	5.1	0.15	1.05
0.1	0.45	0.05	0.4	3.45
0.5	2.8	1.15	0.45	0.6
0.5	0.5	0.55	0.15	0.45
0.05	8.95	1.4	0.1	0.5
0.2	4.75	0.05	1.2	4.45
0.45	1.45	0.9	0.15	16.35
0.05	0.6	0.45	1.4	0.05
0.2	3.1	7.65	0.15	1.05
0.1	0.05	0.45	1.7	0.35
0.2	0.35	3	1.75	0.25
0.15	3.4	0.05	0.3	0.05
0.25	0.1	5.55	0.25	5.7
0.45	19.8	0.1	1.25	0.05
0.1	3.5	9.65	0.8	2.65
0.15	4.9	0.5	0.4	0.1
1.35	5.25	0.15	8.3	4.35
0.05	2.95	1	0.6	3.15
0.3	3	2.2	5.15	8.7
0.15	0.15	0.05	2.45	1.75
0.2	2.05	0.05	0.05	7.9
0.05	1.85	0.3	2.1	4.5
0.1	13	0.05	0.3	0.45
1.15	4.2	0.1	0.85	4.1
0.2	0.55	0.2	1.15	0.35
0.4	0.05	0.7	0.1	5.95
0.1	5.25	0.8	3.35	1.25
0.2	0.5	3.05	0.1	2.35
0.2	5.05	0.05	0.2	2.9
0.6	3.85	0.9	1.4	13.6
0.45	1	0.1	0.1	0.6
0.1	4.3	8.65	0.25	0.75
0.35	31.5	2.3	0.3	3.5
0.2	1	2.45	0.4	0.1
0.45	11.3	0.55	0.15	2.5
0.55	0.6	0.2	0.5	3.35
0.25	0.85	1.85	2.05	0.85
0.1	0.15	3.15	0.2	1.5
0.25	2.5	6.25	0.55	0.8
0.3	0.2	0.25	1.45	1
0.05	1.7	0.4	0.6	0.3
0.75	3.95	0.1	3.9	1
0.45	1.25	0.95	1.9	1.3
0.35	4.25	0.25	0.15	0.85
0.4	7.65	0.15	0.2	2.35
0.15	0.1	0.15	0.6	1.3
0.05	5.9	0.15	7	2.05
0.05	0.5	0.15	0.05	11.5
0.1	0.45	3.85	3.25	1.7
0.05	1.6	0.55	0.05	0.4
0.2	0.6	3.7	0.1	3.3
0.7	0.05	7.8	1.65	0.35
0.3	4.9	3.6	2	1.55
0.45	5.9	2.1	1.25	0.05
0.85	1.6	1.1	1.9	0.35
0.35	6.5	1.2	0.1	0.2
0.45	0.05	3.15	1.65	3.05
0.4	6.8	1.65	1.4	13.65
0.55	0.25	1.05	0.2	2
0.45	1.6	0.7	0.7	3.3
0.15	0.75	0.1	0.75	0.05
0.1	1.8	0.05	1.05	1.9
0.35	2.2	0.75	0.25	16.8
0.1	2.8	2.2	0.2	5.4
1.55	1.1	0.1	2.85	0.7
0.05	0.05	1.3	0.6	1.55
0.1	2.3	1.65	0.65	2.25
0.15	0.05	1.65	1.55	4.45
0.55	1.5	0.3	1.6	0.35
0.1	0.35	1.5	0.4	1.5
0.15	1.85	0.05	0.45	0.05
0.85	1.35	5.6	0.95	1.15
0.5	0.4	0.05	1.15	0.6
1.3	1.25	0.5	0.8	0.05
0.05	0.95	0.05	1.35	0.05
0.9	0.05	0.15	4.2	1.3
0.05	2.15	0.75	0.5	3.7
0.3	0.6	0.3	0.2	3.55
0.45	1.75	0.5	0.9	10.1
0.1	4.5	0.1	2.2	0.7
0.05	0.35	1.85	0.65	3.85
0.15	0.05	2.35	0.1	1.75
0.15	6.75	0.3	1.9	2.5
0.25	7.05	1.25	0.15	2.6
0.05	4.5	0.05	0.05	9.35
0.35	0.05	1.35	1.85	1.45
0.2	0.1	0.05	0.1	7.4
0.05	0.15	3.85	0.6	0.6
0.05	0.5	1.1	3.4	1.6
0.1	16.1	0.95	0.05	9.6
0.8	2.15	0.95	1.45	0.6
0.3	4.75	1.2	0.2	1.45
1.2	9.65	0.05	0.05	0.9
0.1	3.15	3.2	0.4	3.95
0.35	13.25	5	1.35	1.45
0.15	2.25	0.15	0.05	5.55
0.3	0.5	2.65	0.3	0.45
0.05	8.55	0.55	1.7	0.7
0.15	0.05	0.35	0.15	0.05
0.1	1.05	0.05	8.75	1.05
0.2	0.3	3.05	4.3	5.1
1.75	1.4	4.55	3.5	1.2
1	5.8	1.4	0.15	13.95
0.4	1.8	1.5	0.7	1.65
0.9	3.85	0.9	1.3	2.5
0.05	16.75	4	1.3	1.7
0.25	0.1	1.25	1.55	1.35
0.2	5.7	0.2	0.05	2.4
0.15	2.3	0.1	0.35	4
0.15	3.4	4.25	2.55	2.6
0.1	1.9	3.95	2.2	2.4
0.3	4.15	1.1	2.35	1.75
0.1	0.05	0.2	1.8	1.5
0.65	5.5	0.6	0.85	5.05
0.35	4.9	0.35	10.35	0.2
0.65	1.05	0.15	1.15	1.3
0.05	1.15	1.7	2.1	13.5
0.7	1.2	0.1	0.05	5.5
0.15	0.05	0.1	2.7	0.1
0.15	2.3	0.4	0.55	0.6
0.05	4.45	0.1	0.1	1.3
0.1	0.6	1.25	3.55	12.7
0.05	0.55	0.05	2	3.75
0.45	3.1	0.45	0.2	0.1
1.3	0.9	0.1	2.25	2.95
0.5	0.75	1.2	0.2	1.65
0.15	0.1	0.85	6.1	0.2
0.05	1.4	0.85	0.75	1.6
0.1	1.7	2.35	0.35	0.55
0.35	3.2	2.6	1.4	3.1
0.25	3.3	0.05	15.2	0.7
0.05	2.05	0.55	0.2	2.8
0.55	1.65	0.15	2.65	5.6
0.2	5.65	0.1	0.05	0.05
0.5	1.1	1	0.7	21.2
0.75	1.05	0.05	3.9	1.2
0.15	2.85	0.35	4.1	0.35
0.15	1.65	2.9	0.05	8.55
1.25	1.1	2.35	2.05	4.8
0.3	1.45	0.1	1.4	1.4
0.75	1.7	0.05	0.7	0.95
0.45	13.55	0.05	1.4	0.05
0.5	0.1	0.05	0.05	0.1
0.15	6.5	0.05	1.1	0.55
0.05	5.75	0.95	0.8	15.45
0.2	5.6	0.3	0.5	2.95
0.2	0.55	3	0.4	10.4
1.65	0.75	4.35	2	0.05
0.1	0.05	0.15	0.95	1.55
0.2	0.55	1.85	0.25	18.25
0.1	4.95	0.65	2.8	0.95
0.8	1.25	1.35	5.25	0.1
0.1	3.25	2.25	1.05	6.35
0.1	3	1	2.95	0.3
0.2	1.45	0.5	0.4	3.15
0.15	0.35	0.55	3.25	0.2
7.25	0.45	1.4	0.55	2
0.05	11.4	6.9	1.5	3.5
0.2	0.3	1.3	0.1	0.05
0.05	0.1	1.05	0.25	1.75
0.2	0.6	0.2	0.4	4.4
0.4	1.05	0.35	0.35	0.3
0.35	1	1.85	0.05	10.95
0.25	0.65	2.45	0.25	13.35
0.55	5.3	0.05	0.2	1.25
0.4	5.7	1.3	0.05	1.2
0.2	12.8	0.9	1	3.3
0.8	12.45	0.75	0.6	0.8
0.5	0.65	11.55	0.45	0.2
0.6	2.75	0.35	1.95	0.1
0.15	2.6	0.4	3	0.2
0.1	1.15	0.3	0.05	2
0.15	0.15	0.25	1.45	1.6
0.25	2.35	0.1	2.25	0.05
0.1	2.35	0.7	3.35	0.05
0.05	2.85	1.55	1.6	4.25
0.15	6.2	0.25	0.25	1.1
0.1	6.25	4.15	3.15	1.55
0.15	4.55	0.7	0.45	1.85
0.25	7.75	0.35	0.1	0.6
0.15	12.85	0.3	1.95	0.65
0.15	2.55	0.75	0.45	1.8
0.15	1.1	2.9	0.25	2.8
0.05	0.75	1.8	0.2	0.15
0.2	23	1.45	2.85	0.95
0.05	9.6	0.4	0.45	0.3
0.15	0.1	0.5	1.05	1.35
0.35	3.35	0.4	0.2	0.1
0.15	0.35	2.35	0.6	4.3
0.05	6.15	0.6	0.3	4
0.45	3.3	0.5	1.7	3.05
0.35	0.25	2.2	1.15	3.55
0.1	0.3	0.1	2.1	0.45
0.2	2.45	2.25	1.1	3.35
0.15	5.65	0.25	0.1	0.3
0.5	3.35	0.35	4.65	3.4
0.2	7.8	1.4	0.15	5.55
0.2	1.95	1.65	0.25	0.05
0.7	1.6	0.1	0.2	2.4
0.55	11.1	1.1	0.1	0.05
0.15	3.2	0.8	1.1	0.05
1.1	20.15	2.75	3.5	0.6
0.15	1.8	0.6	0.05	2.15
0.1	2.5	0.45	0.6	2.35
0.2	5.05	0.35	1.6	2.8
0.25	0.2	0.2	1.65	2.2
0.1	0.4	0.65	1.65	0.55
0.45	0.05	4.9	1.3	0.75
0.15	18.5	0.1	1.35	0.35
0.4	0.2	0.1	0.25	4.9
0.05	6.9	1.7	0.65	21
0.3	0.3	0.1	0.25	0.1
1.25	0.05	0.1	5.7	5.9
0.25	7.85	0.6	0.55	3.6
0.5	3.5	0.05	3.25	0.05
0.05	1.35	0.5	0.35	4.2
0.1	0.55	0.6	0.35	5.3
0.2	3.5	12.05	0.6	0.6
0.05	2.3	0.6	0.15	0.1
1.35	0.05	2.5	2.05	6.75
0.05	8.7	0.3	1	0.25
0.25	0.05	0.45	1.85	0.9
0.1	0.1	3.15	0.4	1.85
0.05	1.15	2.5	3.5	3.95
0.95	1.95	1.4	0.2	2.3
0.1	0.5	0.05	0.45	0.05
1.05	3.1	4.15	0.65	0.25
0.05	2.1	0.45	0.05	4.55
0.55	0.05	0.75	3.4	0.05
0.15	0.2	0.45	2.45	0.9
0.65	2.65	2.7	0.75	4
0.1	2.35	0.3	1	1.6
0.15	0.75	0.1	1.25	2.7
0.05	8.25	2.35	0.8	0.6
0.4	0.15	1.05	0.05	0.6
0.15	0.4	0.1	8.75	0.55
0.65	1.85	0.9	0.5	0.05
0.05	2.65	0.9	0.15	0.05
0.05	2.4	0.9	3.8	1.3
0.1	3.65	0.9	0.05	0.3
0.25	13.95	0.3	0.25	0.55
0.05	1.95	0.1	1.5	0.1
0.2	1.35	1.4	0.15	4.1
0.65	0.05	1.2	1.3	0.9
0.4	0.3	0.2	0.1	2.25
0.2	0.05	2.8	0.7	0.05
0.2	1.65	0.55	3.8	5.75
0.05	0.85	2.5	0.05	10.35
0.5	24.75	1.85	0.35	0.6
0.15	1.2	0.8	0.25	1.85
0.45	1.95	1.25	0.15	4.6
0.15	0.4	0.65	0.85	0.1
0.2	1.85	0.1	0.2	2.35
0.15	0.7	2.15	0.05	5.65
0.4	0.45	0.25	4.8	1.35
0.1	0.75	5.95	0.05	0.75
0.5	2.35	0.15	1	0.75
0.2	0.05	1.5	0.9	0.4
0.1	3.1	1.55	1.25	1.2
0.75	0.65	1.55	0.25	5.65
0.2	4.05	0.15	2.3	0.45
0.25	0.7	0.2	3.75	0.85
0.3	10	0.15	0.05	6.15
0.15	4.35	0.7	3.3	0.9
0.1	3.2	2.35	0.55	0.15
0.1	7.25	1.2	0.85	7.25
0.35	1.65	0.8	0.3	1.15
0.1	0.45	0.4	0.35	0.2
0.25	2.5	1.7	1.5	2.75
0.1	1.1	1.8	1.8	0.45
0.2	0.05	1.05	1.1	23.9
0.2	1.4	1.6	1.3	0.15
0.1	0.1	2.9	1.4	0.85
0.05	2.55	2.45	1.3	0.8
0.05	1.65	0.15	0.05	0.5
0.25	3.9	2.75	1.65	0.15
0.05	3.55	0.2	2.9	0.1
0.2	0.5	3.4	0.4	3.3
0.1	2	2	0.9	1.9
0.2	4.3	0.45	0.1	1.4
0.15	9.45	0.45	4.5	11.9
0.4	8.75	3.1	0.1	0.6
0.1	1.2	0.55	0.05	2.8
0.15	0.7	1.3	0.15	2.3
1.2	4.5	0.2	1.25	0.05
0.1	0.2	1.6	1.95	0.1
0.1	1.5	1.85	0.65	9.4
0.05	8.9	2.15	7	0.15
0.1	2.8	2	3.55	2.75
0.05	0.05	0.1	0.65	2.45
0.1	1.85	4.4	1	0.6
0.85	2.65	1.6	3.6	2
0.2	0.05	0.15	5.55	0.5
0.8	4.2	0.3	0.15	0.35
0.1	3.95	10.25	0.95	1.2
0.4	16.8	0.1	0.2	0.6
0.25	0.3	0.25	1	0.05
0.1	2.35	0.05	0.05	5.4
0.05	0.55	4.95	1.9	0.1
0.25	0.05	3	3.6	4.15
0.8	9.3	9.1	1.6	1.65
0.05	2.6	1.5	1.7	21.1
0.4	1.9	0.55	3.35	0.9
0.15	7	1.8	0.05	1.6
0.05	0.5	0.2	0.05	1.05
0.25	0.35	0.55	0.35	5.75
0.1	4.25	0.05	0.3	0.5
0.35	1.15	0.7	0.2	0.1
0.15	4.95	3.3	0.1	1.35
0.1	0.05	0.05	0.5	1.3
0.55	0.05	1.2	2.3	0.1
0.95	4.7	0.65	2.9	0.05
0.2	0.05	0.4	1.5	2.55
0.75	0.35	3.1	4.2	1.2
0.25	0.15	1.7	0.25	1
0.05	0.05	0.4	0.3	0.05
0.15	6.2	0.15	1.4	1.6
0.3	14	5.35	0.8	4.45
0.1	4.9	4.1	1.95	0.05
0.35	3.4	0.15	1.9	0.1
0.05	0.15	0.95	0.25	0.05
0.15	10.85	5.65	0.7	4.65
0.4	0.25	3.1	4.05	9.75
0.15	0.3	0.45	0.85	1.4
0.1	0.25	0.65	1.6	5.75
0.2	4.5	0.5	1.25	5.65
0.1	6.9	1.55	0.2	3.65
0.5	3.7	0.85	0.9	2.95
0.3	0.05	0.85	0.05	4.5
0.4	0.25	3.5	0.9	2.5
0.55	10.55	0.1	0.15	4.5
0.8	0.25	0.2	6.8	1
0.15	3.8	0.35	0.1	2.3
0.8	4.85	0.35	0.05	19.3
0.1	4.4	0.35	0.9	1.45
0.3	1.5	0.35	2.3	3.5
0.05	0.1	2	0.5	1.3
0.2	1.05	0.05	1.1	5.2
0.15	4.6	0.85	2.3	2.5
0.1	0.55	1	2.3	2.85
0.05	3	0.2	0.05	14.65
0.15	0.75	1.45	2.55	1.8
0.15	3.45	2.15	0.05	7.85
0.25	3	1.1	5	0.1
0.1	10	2.65	4.35	5.5
0.3	2.3	0.55	2.95	0.1
0.05	1.7	1.35	1.45	2.15
0.65	5.05	1.65	0.1	0.4
0.4	0.7	0.55	0.75	0.2
0.15	2.65	13.85	6.7	1.7
0.05	4.15	0.8	0.5	1.95
0.05	9.2	6.7	0.3	0.35
0.15	3.8	0.1	0.2	0.6
0.2	2.6	0.2	0.45	1.05
1.05	4.05	0.1	0.05	0.05
0.6	8.05	1.25	2.9	0.55
0.2	0.6	0.05	0.05	0.25
0.2	6.05	4.25	0.15	6.95
0.75	2.05	0.35	0.9	0.9
0.7	7.15	1.35	0.1	7.95
1	0.85	0.7	0.45	2.35
0.65	0.2	1.05	1.75	1.35
0.05	1.6	1.25	1.05	1.65
0.2	1	0.5	3.9	0.8
0.1	0.5	0.15	0.15	0.5
0.05	0.05	0.45	0.6	2.95
0.25	0.85	0.05	0.35	0.2
0.55	2.1	2.2	0.2	3.8
0.95	1.1	5.65	0.4	0.1
0.05	0.05	1.9	0.95	0.6
0.55	2	2.65	1	0.1
0.7	0.15	0.6	0.05	0.45
0.1	1.75	0.35	2.35	6.4
0.15	18.15	0.15	1.4	13.55
0.7	0.25	0.1	0.55	10.2
0.05	14.9	0.05	0.15	0.9
0.2	7.5	0.35	0.5	1.25
0.15	4.5	8.45	0.6	1
0.15	1.1	0.25	0.4	3.8
0.05	1.35	2.3	0.05	22.25
0.1	3.6	0.2	0.1	1.85
0.4	4.65	5.65	1.75	0.55
0.15	4.75	0.4	0.25	4.15
0.25	1.05	0.55	1.2	4.8
0.35	5.95	0.45	0.25	0.05
0.05	4.85	1.65	0.1	0.35
0.1	2.35	1.45	0.25	5.35
0.05	6.75	0.05	4.2	8.75
0.1	0.8	0.1	7	7.55
0.15	2.6	2.05	3.85	3.6
0.15	0.95	3.25	0.45	0.5
0.2	2.15	1.65	1.25	16.1
0.25	0.1	1.2	1.75	0.65
0.05	4.6	5.25	0.05	3.15
0.1	0.1	1.6	0.05	6.85
0.05	0.2	0.85	0.05	8.05
0.6	2.3	1	0.2	2.35
0.05	1.3	0.35	0.1	2.25
0.1	0.15	1.65	0.85	0.9
0.45	8.15	1.9	0.45	0.35
0.2	2.9	0.1	0.85	0.4
0.15	4.65	1.15	0.2	3.75
0.2	2.5	0.8	0.05	7.15
0.2	4.2	0.15	2.3	0.25
0.6	0.6	1.5	0.1	0.4
0.1	0.25	0.05	2.6	4.9
0.35	1.1	0.75	4.4	3.75
0.2	0.05	0.35	0.5	1.5
0.05	4.3	0.6	0.65	1.65
0.55	0.8	0.65	0.7	5.4
0.65	3.2	1.85	3.9	3.95
0.25	1.25	0.6	2.05	0.1
0.2	2.1	0.65	0.55	6.6
0.1	0.25	0.1	0.65	0.05
0.25	3.15	1.95	0.05	1.35
0.1	9.75	0.1	2.6	0.45
1.8	0.25	0.25	0.95	2.85
0.4	7.4	0.3	0.75	7.85
0.1	6	2.3	3.2	0.9
0.2	0.1	0.15	2.15	4.85
0.7	12.5	0.65	0.1	7.8
0.05	1.65	1.2	3.35	0.9
0.2	2.8	1.95	0.6	7.25
0.5	1.15	0.3	6.5	1.4
0.1	4.95	0.3	0.7	0.05
1.2	0.05	2.35	0.05	5.15
0.05	10	1.45	0.85	2.05
0.15	0.2	0.05	4.4	0.2
0.4	1.25	5.4	3.45	1.25
0.05	13.4	5.4	0.35	0.8
0.25	5.1	5.4	0.25	7.3
0.2	1.55	5.4	1.65	0.3
0.05	0.9	0.3	0.5	0.35
0.05	0.05	0.05	0.05	0.05
0.05	0.8	1.2	1.75	0.05
0.1	1.25	0.3	0.3	7.8
0.2	2.7	1.1	0.25	2.25
0.1	0.45	0.75	3	1.2
0.5	0.65	3.3	2.7	2.3
0.7	5.5	0.8	0.15	0.05
0.15	0.05	0.9	1.35	2.8
0.05	2.3	2.3	3.1	1.55
0.1	9.3	2.3	0.05	7.7
0.1	1	0.65	0.85	0.3
0.15	0.7	0.2	0.1	0.1
0.05	1.35	7.85	1.3	0.6
0.1	3.8	0.25	6.8	0.45
0.8	0.15	3.1	8.45	0.9
0.15	8.25	0.35	0.05	24.7
0.05	2.7	4.95	0.5	0.1
0.2	2.55	2.35	4.3	3
0.5	1	0.3	0.05	3.75
0.1	1.4	0.1	1.45	15.3
0.05	1.7	0.25	0.05	4.85
0.1	1.65	0.05	1.2	1.3
0.1	1.3	0.05	0.1	0.05
0.15	4.3	2.3	0.1	0.5
0.05	3.6	0.4	0.6	1.2
0.15	5.95	1.75	0.05	10.1
0.3	0.2	0.1	0.9	1
0.1	0.15	3	1.05	1.45
0.3	2.5	0.05	3.1	0.05
0.05	2.75	1.8	0.95	4.1
0.55	0.95	0.3	0.05	1.25
0.35	5.95	0.5	6.25	15.7
0.1	0.3	0.75	1.05	0.45
0.35	0.95	4.35	1.75	0.15
0.65	2.55	2.9	0.2	7.05
0.9	2.6	0.5	0.9	4.05
0.15	0.05	0.05	0.7	0.2
1.05	4.05	2.8	0.45	0.1
0.2	0.05	0.65	3.25	0.05
0.1	4.85	1.1	0.15	3.8
0.05	6.45	10.5	0.2	0.1
0.15	14.6	2.2	1.15	5.6
0.25	1.15	1.2	0.05	0.8
0.55	2.25	0.05	1.15	1.8
0.15	2.5	1.1	4.6	0.05
0.25	7.8	0.05	6.05	0.5
1.2	6.85	1.35	0.15	6.45
0.05	12.75	2.15	0.8	0.1
0.05	0.7	2.4	3.5	10.6
0.85	0.55	0.2	0.8	0.05
0.35	0.7	2.25	3	0.1
0.05	0.05	0.05	0.25	0.8
0.2	3.05	0.05	0.5	0.65
0.2	9.2	3.95	2.45	0.5
0.1	13.4	1.1	0.8	1.25
0.15	0.45	0.45	0.5	6.55
0.45	0.4	1.15	0.1	3.7
0.1	0.6	0.2	0.95	6.6
0.1	2.65	0.5	1.5	1.3
0.3	1.5	0.95	1.5	4.75
0.15	0.2	1.3	0.05	0.1
0.35	3.5	4.5	0.05	0.4
0.15	4.65	0.3	1.3	6
0.25	3.4	0.05	0.1	0.35
0.2	0.65	0.15	2.3	1.6
0.5	0.05	0.55	0.9	3.35
0.15	0.75	0.3	1.1	0.35
0.1	0.05	0.55	4.9	0.2
0.25	0.5	0.15	0.3	4.75
0.2	0.5	0.05	0.7	1.95
0.25	1.3	0.15	1.15	13.2
0.4	0.05	8.1	0.25	1.5
1	1.15	7.65	3.85	5.2
0.25	6.65	2.15	1.35	7.2
0.25	2.1	0.05	1.05	0.05
0.05	12.55	2.55	0.2	0.1
0.25	0.25	0.1	0.05	0.35
0.1	1.45	0.55	0.15	3.25
0.05	2.05	0.35	0.2	1.95
0.05	8.95	0.4	0.95	0.25
0.05	0.55	0.9	1	0.05
0.05	8.5	0.05	0.4	5
0.2	0.85	3.25	1.3	0.25
0.7	4.3	1.35	1.25	2.55
0.1	2.4	4.8	1.5	3.1
1.65	0.35	0.05	6.4	7.9
0.1	2.35	1.25	0.3	0.7
0.9	10.05	0.95	0.55	0.05
0.15	5.1	0.4	1.05	0.6
0.45	1.95	0.1	1	12
0.15	1.05	0.6	20.85	0.5
0.15	3.35	0.6	0.15	3.05
0.05	0.25	0.6	5.6	0.6
0.2	0.05	0.6	1.05	1.35
0.15	1.6	6	0.3	1.8
0.15	0.8	0.35	1	0.15
0.25	5.4	0.25	0.05	2.8
0.45	2.3	0.7	4.35	6.9
0.4	0.75	2.25	0.05	1.1
0.1	6.8	0.95	2.45	2.25
0.05	0.5	0.2	1.1	1.7
0.1	2.2	4.25	0.1	0.15
0.95	3.5	0.55	0.4	0.05
0.35	3.65	1.5	1.2	6.55
0.3	2	1.35	0.85	1.4
0.3	2.4	1.5	6.75	6.15
1.3	4.5	0.5	1.1	0.05
0.35	0.7	1.9	2.2	0.85
0.1	1.05	0.05	4.55	36.4
0.1	0.3	0.45	0.35	0.05
0.35	11.3	0.05	0.1	1.3
0.1	8.7	0.2	0.1	2.9
0.25	0.3	0.85	1.1	1.6
0.45	0.05	4	0.4	2.9
0.2	4.55	0.25	0.8	1.9
0.1	1	0.05	2.15	1.2
0.4	4.85	0.05	0.2	3
0.45	1.8	0.7	0.1	0.45
0.05	1.9	0.25	2.1	2.65
0.1	0.45	1.1	5.1	0.75
0.1	2	1.65	1	0.35
0.9	6	0.55	0.7	7.5
0.15	2.8	0.3	0.5	0.8
0.9	1.4	1	1.85	0.65
0.2	0.05	8.3	0.15	0.05
0.1	0.7	0.4	0.05	4.4
0.2	2.45	1	0.1	0.1
0.15	0.4	1.55	2.7	4.8
0.6	5.85	0.1	0.8	2.05
0.85	3.95	0.3	1.3	0.05
0.05	2.1	0.2	1.6	1.75
0.1	2.65	1.95	0.1	9.15
1.3	2.75	0.1	0.1	0.3
0.4	4.2	0.65	0.1	0.25
0.2	5.65	8.65	1.25	0.05
0.05	0.4	0.7	3.35	1.95
0.05	0.05	0.4	4.7	0.05
0.25	1.15	1.85	2.85	1.1
0.1	0.6	5.8	1.55	8.25
0.3	1.45	2.5	0.1	3.5
0.1	0.25	1.7	0.6	5.15
0.05	0.6	0.7	2.4	0.4
0.1	0.4	1.4	3.95	11.05
0.45	1.35	3.9	1.45	0.75
0.05	5.6	0.05	3.05	0.7
0.2	0.9	0.85	0.25	2
0.2	0.4	4.95	1.75	4.4
0.15	2.5	1.9	0.05	8.85
0.3	0.1	0.55	1.1	0.85
0.25	0.6	0.05	3.05	2.25
0.35	0.3	0.65	0.1	0.9
0.05	2.05	2.15	3.2	7.55
0.2	1.1	0.15	0.55	0.1
0.15	0.05	1.2	0.05	1.3
0.3	1.8	1.1	3.6	0.05
0.3	1.25	4.9	0.4	0.1
0.25	0.2	0.15	0.45	0.1
0.15	0.05	1.85	0.05	6.75
0.2	0.05	0.05	2.1	10.5
0.15	0.05	0.5	0.35	10.45
0.2	5.05	11.15	1.05	0.15
0.65	4.9	1.65	0.05	0.1
1.1	2.45	0.6	0.2	0.1
0.1	4.55	0.35	2.85	1.6
0.35	0.3	4.85	1.15	0.05
0.15	1.7	0.35	0.15	1.15
0.35	0.5	0.1	0.2	5.8
0.05	1.2	0.2	0.5	3.9
0.25	26.75	0.1	0.15	0.75
0.6	0.85	0.5	0.05	0.55
0.3	2.2	1.65	1.7	7.35
1	0.35	2	0.05	3
1.35	1.5	1.1	1.6	0.05
0.2	4.15	0.85	0.95	0.85
0.45	0.45	0.2	1.9	5.55
0.65	0.05	0.25	0.7	12.7
0.15	8.85	1.15	0.05	9.45
0.35	0.85	0.4	0.45	10.85
0.1	0.05	0.85	1.3	0.05
0.2	5.6	0.05	0.45	3.9
0.35	2.45	0.1	1.7	0.05
0.3	8.8	1.3	0.8	5.3
0.6	2.9	0.2	1.75	8.75
0.05	0.05	0.3	0.55	0.7
0.3	0.05	0.3	0.5	0.7
0.05	0.05	0.3	0.25	0.25
0.1	1.4	0.3	3.25	2.25
0.25	0.05	8.3	1.25	19.4
0.65	2.3	0.05	0.05	1.65
0.2	0.1	0.5	0.3	3.2
0.2	0.85	1	2.15	0.05
0.05	0.05	1.8	0.35	2.1
0.15	0.15	0.8	0.05	0.2
0.2	1.55	0.55	0.1	5.25
0.1	12.1	1.75	0.4	2.35
0.05	4.05	3.4	0.45	0.05
0.2	1.5	0.7	0.05	0.15
0.15	5.55	0.65	1.35	3.55
0.2	8.35	0.2	1.95	1.6
0.65	2.6	0.2	0.65	0.2
0.05	0.05	10.15	1	0.1
0.15	1.1	0.05	0.05	0.6
0.2	0.1	0.05	0.1	20.15
0.15	2.05	0.05	4.7	0.55
0.45	2.2	0.4	2.7	0.1
0.9	12.45	1.9	1.1	8.15
0.05	0.05	0.55	1.4	4.95
0.15	3.4	2.6	3.25	6.15
0.1	5.6	0.2	0.05	5.45
0.6	8	2.7	0.15	3.1
0.85	1.75	1.95	2.05	0.05
0.7	0.95	2.05	6.4	0.1
0.15	0.65	0.75	5.5	0.25
0.6	2.35	0.4	2.25	2.3
0.05	3.85	0.1	0.1	2.35
1.05	0.15	1.7	0.45	0.2
0.65	0.1	4.7	0.8	8.2
1.1	0.05	0.3	0.3	2.65
0.2	1.35	0.05	0.65	1.05
0.8	4.95	0.05	0.2	4.35
0.45	0.1	0.05	1.95	2.45
0.6	22.5	0.45	0.9	7.8
1.55	3.35	4	0.3	7.55
0.25	4.1	0.2	0.4	0.3
0.05	0.9	0.35	0.25	5.55
0.25	1.05	0.7	2.6	0.45
0.15	0.05	1.8	6.6	0.35
0.75	3.35	0.05	1.55	0.05
0.25	7.8	3.6	0.35	2.5
0.45	5.15	0.45	0.15	1.95
0.3	0.05	0.2	2.9	4.2
0.15	0.35	0.9	1.7	2.7
0.2	5.6	1.6	0.7	0.1
0.1	0.95	6.25	1.6	2.7
1.5	0.75	0.1	1	0.55
0.15	0.3	0.45	0.55	0.05
0.05	1.1	0.55	0.5	4.35
0.35	0.05	0.2	0.6	0.5
0.1	0.15	1.7	0.25	0.1
0.05	2.35	0.15	2.3	1.1
0.15	1.45	0.15	0.15	1.75
0.25	1.35	3.05	0.8	0.95
0.25	1.55	0.25	0.35	2.65
0.1	8.25	0.1	1.25	3.75
0.3	0.3	0.5	0.5	0.05
0.75	1.7	5.6	0.05	5
0.35	1.15	4.6	2.4	2.6
0.15	1.85	0.1	2.5	1
0.05	0.05	3.2	0.05	0.85
0.2	1.1	3.6	0.2	0.4
1.15	12	0.05	0.05	3
0.15	4.65	1.85	2.6	0.15
0.1	1.6	4.55	0.35	0.25
0.1	1	0.65	2.8	1.95
0.1	2.7	0.35	3.15	1.95
0.05	4.8	0.25	0.9	9.5
0.2	0.05	5.65	1.45	0.55
0.15	0.8	0.3	3.45	0.4
0.45	0.35	0.25	8.45	0.35
0.05	2.85	0.75	0.1	0.1
0.5	0.25	5.3	1.95	0.65
0.25	0.4	0.25	0.05	0.2
0.3	0.25	0.05	0.75	6.15
0.05	3.1	3.8	5.25	3.7
0.1	0.15	0.25	0.15	1.15
0.3	0.5	0.05	0.4	1.65
0.4	5.25	0.7	0.1	0.05
0.1	0.2	0.05	0.25	16.7
0.05	6.35	0.1	0.4	2.85
0.15	0.3	0.1	0.45	4.2
0.15	4.3	0.4	0.05	3.75
0.15	0.3	0.15	0.55	0.1
0.25	8.7	1.3	0.25	9.3
0.3	7.2	0.45	0.45	0.1
0.2	3.2	0.15	1.05	0.05
0.6	3.65	0.9	0.05	1.2
0.5	0.25	2.5	6.15	1.5
0.2	1	5.1	0.8	3.3
0.45	6.05	0.1	3.95	3.7
0.2	0.8	2.3	1.15	0.7
0.8	0.25	0.1	0.05	0.1
0.1	0.55	0.35	0.25	2.7
0.9	4.95	6	0.15	2.3
0.45	4.15	0.6	3.2	6.6
0.25	0.05	2.4	2.1	1.05
0.05	0.6	3.55	1.1	1.3
0.05	0.1	0.25	0.2	0.25
0.1	3.6	0.05	0.2	4.35
1.3	2.75	0.6	0.05	1.3
0.45	27.8	0.85	0.65	1.75
0.3	2.4	1.2	1.6	1.5
0.2	0.2	1.1	0.25	1.95
0.35	0.95	1.4	0.3	22.05
0.25	1.2	0.85	3.7	4.1
0.3	3.25	1.45	1.95	1.15
0.05	0.15	0.15	0.7	0.75
0.35	0.1	0.35	4.05	4.15
0.8	1.85	1.1	1	3.45
0.05	6.05	0.1	0.2	3
0.2	1.15	1	0.2	5
0.1	0.25	0.1	0.15	0.6
0.2	8.8	0.2	0.25	3.75
0.65	4.15	0.35	0.45	2.15
0.55	0.95	0.65	0.15	6.05
0.05	0.2	1.65	2.35	1.5
0.25	3.4	1.05	1.2	4.15
0.05	0.05	3.3	2.7	9.4
0.85	0.05	2.45	0.3	0.75
0.35	21	0.05	0.75	0.6
0.35	0.35	1.05	0.05	2.8
0.2	0.4	0.05	0.8	4.9
0.05	15.35	1.85	1.05	1.05
1.05	7.5	0.7	1.2	0.1
0.15	0.3	1.3	0.5	12.6
0.15	4.45	0.1	2.4	4.35
0.05	5.25	0.05	0.2	0.05
0.05	0.1	0.2	0.3	3.25
0.05	23.15	0.3	1.1	1.3
0.05	0.05	0.95	7.2	0.05
0.5	0.05	1	1.55	0.7
0.15	13.9	2.4	4.3	0.25
0.45	3	1.1	7.4	0.6
0.65	13.2	0.4	1.75	0.75
0.2	11.55	0.25	1	2.55
0.15	0.15	2.1	0.2	4.75
0.6	0.95	0.15	0.05	0.25
1.05	0.9	0.5	0.45	6.4
0.4	0.45	1.7	1.55	2.1
0.1	0.1	1.9	2.85	0.1
0.1	1.25	0.65	5.35	4.2
0.05	3.8	0.2	1.2	4.3
0.1	1.75	1.55	0.55	15
0.15	0.2	0.1	0.85	1.55
0.05	0.15	0.05	1	0.4
0.15	11.65	0.55	0.05	0.95
0.15	2.1	2.6	0.25	0.05
0.05	1.65	1.2	2.7	2.55
0.2	2.1	0.3	2.85	2.55
0.1	1.15	0.15	1.05	0.15
0.2	2.9	0.05	0.05	0.95
0.7	14.25	2.45	5.45	7.4
0.2	0.15	0.6	0.85	0.8
0.35	0.7	1.8	0.55	2.55
0.15	10.1	0.25	0.65	2.95
0.1	1.35	0.3	0.5	3.65
0.55	10.15	1.85	1.5	3.35
0.8	0.3	0.9	1.95	8.65
0.15	6.75	3.65	0.1	2
0.3	3.25	4.6	2.85	1.5
0.15	0.95	0.45	0.05	3.55
0.6	0.05	0.4	0.05	0.05
0.1	0.5	5.35	5.45	3.4
0.05	8	1.05	0.15	0.85
0.4	6.5	1.2	0.05	0.3
0.3	1.7	0.1	3.5	37.5
1.15	4.25	3.35	5.3	0.65
0.05	6.95	1	0.05	0.15
0.4	1.45	2.8	0.9	1.1
0.05	0.45	0.75	0.8	5.2
0.3	0.1	1.5	0.2	4.15
0.95	1.6	0.35	0.15	0.9
0.3	0.05	2.3	1.7	0.95
0.35	0.3	1.9	1.65	0.05
0.3	3.2	5.9	1.3	0.05
0.05	1.6	0.05	0.6	0.2
0.1	7.8	0.1	1.05	0.05
0.15	0.95	6.8	0.7	5.35
0.25	3.2	0.15	2.85	0.65
0.1	1	0.55	1.65	0.15
0.15	3	0.3	1.35	5.85
0.05	5.6	0.1	0.1	8.55
0.25	9.1	1.65	4.65	1.25
0.05	1.25	2.55	1.4	0.1
0.15	5	1.9	0.1	1.6
0.1	4.25	0.15	1.25	1.5
0.15	18.2	0.95	0.15	0.85
0.2	0.2	2.2	0.85	4.8
0.45	14.35	0.05	2.9	1.35
0.3	4.3	0.3	0.65	1.85
1.1	5.25	0.1	0.3	1.85
0.85	0.2	0.4	0.2	0.05
0.8	1.75	0.05	1.3	0.95
0.45	3.6	0.65	1.25	15.6
1.45	1.15	0.8	0.35	1.5
1.9	6.45	0.55	2.25	9.75
0.7	0.05	0.95	0.9	8.25
0.5	2.85	0.25	2.35	0.05
0.4	8.65	3.1	5.75	8.5
0.05	2	0.05	0.25	0.3
0.5	1.35	1	1.9	6.2
0.05	2.65	0.2	0.55	0.15
0.05	1.2	0.35	1.45	0.25
0.35	4.55	0.05	0.3	0.4
0.05	0.5	2.3	8.6	0.8
0.2	0.5	1.55	2	10.35
0.1	10.55	0.3	0.05	2.3
0.3	0.8	0.3	0.05	2.15
0.05	2.75	0.1	2.15	0.05
0.2	1.7	3.35	11.65	1.1
0.4	1.45	0.75	0.55	3.45
0.1	0.15	1.3	0.45	7
0.4	10.3	0.3	4.3	0.95
0.15	0.8	0.5	0.05	3.75
0.8	2.95	1.25	0.15	2
0.4	5.25	0.35	0.2	0.1
0.15	3.05	1.1	0.75	0.3
0.05	0.9	0.4	0.35	0.05
0.4	6.5	16.4	3.1	0.3
0.6	1.2	1.65	1.2	1.3
0.05	2.35	0.95	5.15	0.05
0.15	1.9	0.5	0.7	12.95
0.45	0.7	1.05	0.25	2.25
0.05	0.25	0.75	0.2	0.4
0.4	0.55	0.55	0.45	0.25
0.15	0.05	0.15	0.15	1.55
0.1	4.35	0.7	3.4	1.05
0.05	4.85	1.6	0.05	2.25
0.05	0.55	0.2	0.9	1.6
0.05	3.95	1.85	4.05	0.15
0.1	7.3	0.1	0.75	2.1
0.05	2.3	1.15	0.25	0.7
0.15	3.2	0.3	0.25	2.85
0.2	3.6	5.25	0.35	2.1
0.15	0.05	1.85	2.85	1.25
0.5	3.5	1.7	0.3	8.1
0.4	0.3	0.2	0.95	7.35
0.15	1.45	1.7	0.55	2.25
0.4	8.15	5.75	0.8	2.4
0.45	3.8	0.1	2.15	1.9
0.05	5.2	0.7	5.35	0.25
0.1	3.95	2.7	2.75	0.2
0.35	2.25	3.45	2.05	1.1
0.2	0.3	0.05	0.35	3.75
0.15	7.7	1.95	4.1	0.1
0.85	7.7	5.4	3.2	1.85
0.05	4.15	6.2	0.25	0.55
0.3	3.7	0.05	0.6	0.55
0.05	2.15	0.7	0.3	0.75
0.25	2.25	0.65	0.75	0.2
1.25	5.95	0.05	0.6	0.15
0.05	25.3	2.45	0.05	4.8
0.15	12.15	2.8	1.9	0.9
0.2	2.2	1.05	0.25	1.6
0.1	4.9	5	1.7	1.4
0.15	2.95	0.3	2.3	4.1
0.45	4.25	1.05	4.2	3.4
0.55	1.65	1.8	0.15	0.45
0.1	3.2	1	1.1	1.15
0.3	5.05	2.6	0.1	3.55
0.15	0.8	1.65	0.85	0.2
0.05	9.4	1.2	0.25	0.65
0.6	3.45	0.2	0.65	6.15
0.35	8.5	4.35	0.2	0.6
0.1	0.25	1.15	0.65	1.25
0.05	9.35	0.15	1.65	0.55
0.2	3.4	0.8	0.9	0.05
0.05	0.1	0.1	0.1	0.15
0.15	0.05	0.05	0.05	6.9
0.2	0.1	5.45	1.65	0.45
0.2	1.6	0.5	0.7	0.05
0.2	0.05	14.1	2.65	2.45
0.4	9.1	1.05	0.35	2.95
0.4	0.05	2.55	0.25	0.05
0.05	5.6	0.55	2.2	6.8
0.3	5.65	0.05	6.65	3.5
0.15	0.5	0.35	0.15	2.6
0.25	0.15	1.45	0.05	0.1
0.05	0.05	0.55	0.1	4
0.05	1	0.85	1.4	0.05
0.1	0.15	0.8	0.6	0.15
0.05	1.15	0.65	1.25	7.85
0.4	0.8	0.35	0.1	1
0.05	7.65	2.6	0.05	1.1
0.4	7.1	0.15	1.55	4.95
0.05	0.1	0.9	0.05	6.15
0.4	5.45	0.1	1.75	0.05
0.45	3.35	0.75	0.35	0.4
0.25	5.7	0.05	0.95	7.5
0.65	1.95	1	0.55	0.75
0.2	0.25	0.4	0.05	5.85
0.15	0.1	11	0.2	0.05
0.35	0.1	0.25	7.1	0.05
0.1	1.4	0.8	1.3	0.9
0.2	0.7	0.95	0.4	0.2
0.2	2.8	0.15	4.4	10
0.1	5.05	0.5	0.15	6.75
0.25	0.1	5.35	0.2	0.25
0.2	0.05	0.8	0.7	12.45
0.45	4.55	3.1	0.2	0.45
0.1	7.5	1.1	0.2	1.6
0.7	0.2	0.9	2.75	3.7
0.3	0.35	1.95	1.65	0.05
0.05	6.75	0.05	0.55	1.15
0.15	0.75	2	0.55	2.75
0.05	0.85	3.25	0.05	2.85
0.2	3.3	3.45	1.75	4.85
0.1	1.7	0.95	0.1	0.15
0.35	1.15	0.25	1.15	1.1
0.1	8.85	0.2	6.55	7.4
0.55	6.2	0.55	1.5	10.6
0.4	0.05	0.9	1.05	4.75
0.05	0.5	1.5	3.55	7.25
0.1	2.55	0.7	0.4	0.05
0.1	17.7	0.5	1.45	27.1
0.4	0.85	0.5	1.75	0.5
0.15	0.05	0.95	2.55	0.75
0.5	1.15	3.15	2.45	4.25
0.05	2.5	0.85	2.6	0.05
0.35	1.95	0.6	0.4	1.3
0.1	1.2	1.65	0.05	0.3
0.05	8.25	0.05	0.35	0.2
0.45	7.85	0.2	2.3	1.85
0.6	3.2	1.9	4.05	2.8
0.2	0.3	0.35	0.05	0.8
0.1	3.25	0.8	3.5	0.05
0.05	0.1	0.6	1.6	1.6
0.65	0.05	0.05	0.2	0.1
0.55	0.05	0.85	0.95	0.05
0.2	5.1	5.7	3.15	4.65
0.15	1.25	0.55	0.3	1.6
0.05	1	0.45	0.05	2.25
0.9	3.15	0.35	0.25	1.45
0.1	0.5	0.4	0.65	7.4
0.6	8.85	5.6	0.05	2.45
0.05	7.05	0.55	2.45	18.8
0.45	0.05	4.15	0.25	3.45
0.15	4.75	0.05	1.15	0.05
0.15	0.1	3.6	1.35	0.2
0.05	0.1	5.25	0.15	0.75
0.1	0.2	0.05	0.25	1.25
0.05	0.25	0.7	0.1	0.05
0.05	8.4	0.9	1.5	2.2
0.3	4.75	0.35	0.25	2.5
0.1	3.4	0.8	1.75	0.15
0.15	0.75	2.15	0.1	0.9
0.3	8.55	0.85	3.2	0.7
0.3	3.4	0.05	1.55	0.4
0.1	5.15	0.3	5.1	2.6
0.1	0.1	0.4	1	4.65
1	9.45	0.3	1.1	0.25
0.4	14.85	0.1	0.25	1.25
0.2	2	4.8	1	13.2
0.25	0.05	3.05	0.05	5.2
1.4	0.2	0.05	0.2	0.15
0.2	0.05	4.9	0.4	0.95
0.5	0.75	0.15	1.3	1.4
0.3	0.15	0.7	1.25	16.75
0.05	0.05	0.4	4.05	0.15
0.6	1.05	0.85	3.6	0.1
1	11.7	0.4	0.7	3.35
0.15	2.6	3.65	1.3	1.95
0.05	0.25	1.1	5.1	1
0.2	0.15	3.05	0.05	7.2
0.1	1.2	2.1	0.4	0.1
0.15	3.3	0.4	1.5	2.4
0.6	3.05	0.05	3.5	1.6
0.05	0.05	4.7	0.05	6.75
0.4	7.6	1.1	0.55	1.7
0.5	4.5	3.3	0.3	0.1
0.2	0.25	0.7	1	3.3
0.05	0.8	0.95	0.3	0.45
0.05	6.45	1.75	1	1.85
0.05	1.15	3.1	0.05	3.2
0.65	3.1	0.1	4.25	0.45
0.4	4.3	0.05	0.7	7.6
0.05	2	0.05	0.1	0.95
0.05	6.7	3.5	0.6	0.4
0.9	1.15	7.35	0.6	0.05
0.05	2	0.15	0.05	5.4
0.6	1.8	3.65	5.85	1.65
0.25	0.9	1.1	4.9	0.55
1	0.05	0.2	2.4	4.9
0.75	4.15	0.05	3.1	0.2
0.9	1.6	0.25	0.75	0.85
0.25	0.1	0.6	0.1	3.45
0.3	4.05	0.8	0.25	0.25
0.15	2.55	0.8	2.15	3.55
0.2	0.1	2.1	3.1	0.1
0.85	3.25	0.25	0.6	0.4
0.05	5.05	0.3	2.2	0.05
1.3	2.65	2.25	1.65	1.05
0.35	2.2	0.05	0.2	0.85
0.1	6.65	0.05	0.75	0.25
0.2	4.7	0.05	0.6	2.05
0.3	3.4	0.55	3.55	12.9
0.15	0.25	1.5	0.05	3.7
0.25	0.2	0.1	0.35	2.2
0.2	2.15	0.55	0.8	6.2
0.05	3.55	2.35	2.25	8.25
0.1	20.95	1.6	0.05	6.1
0.15	1.95	2.2	4.3	1.6
1.25	3.3	1.1	1.7	0.7
0.05	7.9	2.05	0.2	3
0.2	0.75	2.55	0.05	1.75
0.5	1	0.15	3.55	0.35
0.05	0.3	0.1	4.9	1.3
0.6	0.6	0.1	0.45	0.3
0.1	1.15	1.9	0.35	1.9
0.05	0.5	0.05	0.35	1.65
0.15	12.95	0.25	0.2	0.15
0.1	0.3	0.6	0.4	6.45
0.05	0.15	0.75	0.1	5.25
0.35	9.85	0.35	0.45	1.05
0.3	2.1	0.65	1.3	0.1
0.05	1.85	2.1	0.05	11.45
0.05	7.95	0.9	1.25	0.55
0.2	6.2	0.1	0.3	4.55
0.05	6.65	1	2.55	9.2
0.2	2.65	0.8	1.05	5
0.05	0.5	3.5	1.95	0.1
0.2	2.5	1.15	0.9	4.4
0.35	1.4	1.35	2	4.1
0.05	0.3	0.05	3.85	5.65
0.4	8.25	2.85	0.4	1
0.2	0.05	0.75	1	3.15
0.05	3.8	0.2	2	4.15
0.1	0.9	2.5	0.05	2.9
0.35	1.75	0.1	1.9	0.4
0.5	0.05	0.5	0.35	0.05
1.25	4.8	2.05	0.4	1.2
0.1	5.3	2	0.1	0.2
0.25	4.95	2.2	0.1	0.95
0.05	1.85	0.2	1.6	3.55
0.15	1.15	1.2	0.6	1
0.45	0.4	0.75	2.5	19.9
0.2	1.95	1.15	1.05	0.05
0.4	0.2	0.9	0.1	0.9
0.25	0.05	2.75	1.95	1.45
1.25	8.3	1.35	0.05	0.5
0.1	9.2	0.65	1.3	1
0.2	1.9	0.95	0.35	1.25
0.3	2.15	1.2	0.1	3.35
0.1	2.25	1.1	0.75	0.05
0.55	1.25	0.15	4.4	2.5
0.1	0.1	5.6	2.4	2.3
0.8	0.8	3	0.75	0.1
0.05	6	0.2	0.35	1.95
0.9	12.1	2.35	0.7	0.75
0.2	0.25	3	2.2	0.05
0.15	4.45	0.65	4.35	1.85
0.35	2.1	1.75	2.7	7.7
0.2	0.1	1	0.05	0.1
0.3	0.05	0.6	0.65	8.35
0.15	4.45	0.05	1.35	0.1
0.2	10.95	10.35	1.55	5.1
0.15	9.8	5.55	6.85	4.8
0.05	0.05	6.05	1.05	0.4
0.5	3.2	0.35	3.1	0.05
1.75	5.2	0.7	0.15	8.05
0.1	12.1	0.2	2	1.2
0.7	0.15	0.05	1.15	2.45
0.45	0.05	1.15	2.4	4.45
0.05	0.2	1.2	0.8	0.7
0.4	6.25	0.05	2.5	0.15
0.6	0.35	0.3	0.4	0.55
0.2	1.85	0.95	1.1	0.05
0.15	1.95	0.05	0.45	0.1
0.3	16.3	0.8	0.3	3.4
0.1	1.5	0.8	0.9	3.3
0.15	2.05	0.05	1.3	18
1.15	2.3	0.05	0.45	1.35
0.25	5.4	0.3	0.1	2.15
0.3	2.95	0.9	0.15	6.5
0.2	0.25	1.35	1.6	0.05
0.4	7.2	2.8	0.05	1.6
0.4	0.55	0.4	0.75	2.8
0.05	3.4	0.2	8.15	4.2
0.1	3.65	0.05	0.9	1.05
0.15	0.05	1	0.75	3.7
0.35	3.05	0.1	0.15	5.2
0.3	5.25	2	4.1	4.2
0.2	1.8	0.6	1	2.9
0.15	0.2	0.1	0.1	0.5
0.75	1.85	0.8	1.15	5.2
0.5	0.45	1.4	3.9	6.3
0.25	1.6	0.5	0.25	2.05
0.5	4	1.15	0.15	0.45
0.35	0.3	0.35	0.15	0.85
0.05	0.85	0.05	1	8.75
0.1	9.65	0.7	2.1	17.95
0.05	0.3	8.15	0.2	3.65
0.05	6.15	3.15	4.35	0.25
0.6	2.85	1.25	0.1	0.35
0.05	0.25	0.1	1.45	0.65
0.55	3.75	3.15	0.2	3.1
0.15	0.6	0.2	1.05	14.75
0.5	15.4	0.05	0.2	0.05
0.25	1.85	6.1	0.75	5.75
0.05	1.2	1.05	0.3	0.05
0.15	0.2	0.2	0.05	0.75
0.2	4.95	1.05	2.45	1.2
0.5	3.6	1.35	0.05	0.25
0.15	0.95	1.6	2.55	6.65
0.05	0.05	0.05	2.75	0.05
0.15	5.95	1.95	1.1	0.25
0.85	0.05	4.55	3.95	0.45
0.05	0.9	0.9	0.4	2.2
0.4	15.45	0.15	0.75	0.15
0.05	0.05	0.65	0.8	16.25
0.25	0.45	0.3	0.75	5.2
0.1	1	0.45	0.4	0.45
0.3	0.3	4.9	0.1	0.05
0.55	2.7	1.65	2.05	1.8
0.8	0.05	0.1	2.25	0.4
0.05	8.75	1.75	0.25	5.2
0.15	2.55	0.15	0.05	0.05
0.5	2.05	0.5	1.35	4.1
0.85	0.85	1.55	0.2	0.35
0.25	10.15	0.05	0.6	0.1
0.6	0.15	2	0.25	2.65
0.3	2.05	5.65	0.5	0.3
0.05	1.05	5.8	3.2	12.5
0.15	11.6	3.6	0.1	8.2
0.05	3.35	0.15	4.05	0.3
0.3	5	0.3	0.05	0.35
0.2	0.15	3.05	0.3	6.1
0.1	3.35	5.05	0.1	5.75
0.85	0.3	0.5	0.15	2.45
0.3	5.35	0.05	0.15	1.9
0.35	1.45	1.1	0.15	4.7
0.4	6.45	1.1	0.05	7.5
0.2	2.2	1.75	6.95	0.75
0.25	4.55	0.05	0.15	1.95
1.65	0.05	1.35	0.3	2.1
0.05	11.8	1.75	0.75	0.6
0.1	6.1	0.1	0.25	2.75
0.15	3.2	2.3	1.2	0.1
0.35	4.2	0.25	1.6	0.05
0.05	0.1	0.05	0.05	3.3
0.8	3.6	1	1	6.4
0.1	2.4	0.8	3.4	4.7
0.85	2.05	0.05	0.5	2.2
0.2	0.85	5.85	1.35	4.45
0.35	3.2	1.2	0.2	0.4
0.15	0.25	3.55	0.1	0.1
0.35	1.7	0.2	2.5	4.5
0.15	14.65	0.2	9	10.25
0.2	1.1	0.4	1.45	0.6
0.05	5.25	0.65	0.35	0.05
0.25	0.85	0.95	1.25	1.55
0.6	1.8	1.7	0.85	0.15
0.3	0.55	2.05	0.7	2.9
0.5	8.05	1.55	1.8	11.8
0.6	3.05	0.5	1.9	3.4
0.05	8.1	0.05	0.3	0.05
0.35	6.45	1.35	0.1	0.95
0.3	1.7	0.1	0.35	0.15
0.05	0.35	0.9	0.2	0.25
0.2	3.85	0.15	0.55	2.9
0.3	4.35	0.45	1.15	1.85
0.05	2.35	4.95	0.4	0.05
0.6	2.3	3.2	0.25	4
0.05	0.15	1.6	0.3	0.45
0.25	0.35	0.65	1.15	6.25
0.25	0.05	1.1	0.45	1.7
0.65	5.15	0.2	0.15	1.85
0.15	1.35	0.45	0.5	1.6
0.15	2.3	2.8	0.55	0.35
0.05	3.95	0.45	0.25	12.7
0.3	3.95	0.5	5.75	0.7
0.05	1.65	2.35	0.15	0.45
0.05	0.7	2.95	2.4	0.05
0.25	14.35	0.15	7.35	1.9
0.55	0.4	0.65	1.25	0.55
0.1	0.05	1.5	6.7	2
0.15	6.4	0.1	1.8	1.45
0.15	1.1	0.35	0.7	0.15
0.1	2.05	0.15	4.2	0.85
0.3	2.05	1.05	0.9	1.95
0.3	8.9	2.65	0.55	1.4
0.25	1.85	0.3	3.45	1
0.25	20.35	0.3	0.05	0.05
0.35	6.1	0.45	3.95	1.15
0.35	1.05	1.35	2.15	0.05
0.15	3.05	0.35	0.05	1.25
0.05	1.45	4.05	3.25	0.05
0.15	4.95	3.45	0.15	3.3
0.55	7.25	1.75	0.2	0.15
0.05	1.9	0.5	0.1	2.05
0.1	0.8	0.15	0.4	1.1
0.1	0.45	1.7	2.3	11.2
0.15	0.25	0.3	0.55	0.15
0.15	4.8	0.05	0.05	0.6
0.25	1.15	0.05	0.05	4.55
0.1	0.45	0.25	3.05	0.45
0.35	11.05	0.25	0.8	0.05
0.05	12.65	0.55	3.9	0.2
0.1	1.4	1.25	0.2	1.75
0.05	3.45	8.15	0.2	5.85
0.15	1.05	0.05	0.25	14.45
0.05	1.6	1.95	1.8	1.75
0.15	4.1	0.1	0.15	2.25
0.2	1.2	0.45	0.1	0.7
0.95	4.95	0.8	0.3	0.15
0.15	7.65	0.6	3.45	0.75
0.15	4.2	3	0.05	0.05
0.65	0.4	0.05	0.7	0.05
0.1	1.1	0.1	2.25	1.35
0.05	2.95	0.5	0.35	11.9
0.6	5.35	3.25	2.1	3.8
0.3	0.15	0.05	1.35	0.9
0.25	3.8	1.05	8.45	1.75
0.15	1.55	0.05	0.25	2.2
0.25	1.5	0.7	2.65	5.45
0.05	0.1	1	0.1	2.1
0.05	0.5	0.6	0.25	11.5
0.1	2.45	0.1	2.75	0.45
1.4	3.55	1.35	0.25	0.5
0.1	6.3	3.6	0.45	5.85
0.2	2.85	3.15	0.05	4.35
1.55	4	5.05	1.5	0.75
0.6	13.75	0.95	0.1	0.05
0.25	0.25	0.6	0.1	0.15
0.5	0.55	0.05	0.2	0.5
0.1	2	0.05	0.2	0.6
0.3	2.55	0.2	0.85	1.05
0.4	0.2	1.35	5.25	1.15
0.1	13.3	0.05	4.6	0.15
0.35	2.6	0.05	0.3	1.55
1.1	7.25	3.4	0.35	0.45
0.8	0.4	1.35	0.25	1.5
0.15	1.25	1.3	0.9	3.5
0.35	0.05	0.05	0.2	0.8
0.4	0.2	0.65	0.25	0.5
0.6	0.2	0.2	2.4	1.55
0.1	3.35	0.15	1.8	3.8
0.15	6	0.75	0.75	1.25
0.05	10.2	0.15	0.3	0.4
0.05	7.05	1.1	0.05	0.05
0.05	1.55	0.75	0.05	3.25
0.1	2.2	0.15	0.8	1.4
0.75	0.95	2.45	0.45	1.85
0.1	0.4	1.5	0.25	1.45
0.35	0.5	0.05	1.75	4.35
0.05	6.15	0.6	0.4	0.65
0.7	0.05	0.5	2.6	0.85
0.15	1	1.15	1.5	3.1
0.1	1.8	0.45	0.3	0.8
0.1	3.65	1.95	0.15	0.9
0.1	3	2.75	1.1	2.25
0.25	0.05	0.05	0.1	2.45
0.2	0.1	0.3	0.7	3.5
0.1	2.4	3.6	0.7	20.45
0.3	1.55	0.05	6.25	1.5
0.1	2.05	0.45	1.25	3.35
0.4	1.3	3.55	1.4	7.8
0.05	7.95	0.3	0.2	0.4
0.2	3	1.2	0.65	0.35
0.3	0.55	0.15	1	1.15
0.25	0.4	2.4	0.15	4.25
0.05	6.4	0.3	6.8	0.05
0.05	3.6	0.1	4.65	2.65
0.05	0.7	0.1	3.7	0.05
0.2	0.05	1.95	5.25	6.95
0.3	3.2	1.6	0.2	0.55
0.5	2.75	0.05	0.15	4.8
0.45	8.85	0.7	2.85	1.1
0.15	1.3	2.4	0.7	4.2
0.25	8.7	3	2.75	15.55
0.25	12	0.7	1.15	0.05
0.05	1.2	0.45	0.15	2.45
0.05	16.3	0.05	2.05	0.15
0.3	19.95	0.1	2.25	2.55
0.05	2.9	0.2	3.1	2.8
0.1	2.9	1.9	0.35	0.5
0.5	5.4	1.55	0.85	0.5
0.05	0.05	1.35	0.65	0.5
0.15	4.4	0.25	0.1	0.05
0.55	3.8	0.35	0.1	4.8
0.05	0.9	0.3	3.3	1.25
0.2	10.65	2.05	0.9	3.25
0.05	2.1	0.15	0.25	1.45
0.25	0.75	0.1	1.15	2.25
0.2	1.15	0.6	2.05	1.1
0.05	1.1	1.65	3.45	4
0.05	2.15	0.05	1.1	2.5
0.3	0.05	1.05	0.05	3.45
0.05	0.05	1.45	0.45	7.15
0.5	0.05	0.15	0.45	0.05
0.7	1.65	0.45	1.25	1.2
0.15	7.35	1.05	0.55	0.8
0.1	6	0.65	0.05	0.05
0.1	1.55	0.1	0.2	5.4
0.25	0.1	0.35	4.75	1.1
0.1	1.8	0.7	0.5	0.65
0.15	3.8	0.15	2.15	13.3
0.1	7.6	2.35	0.85	0.05
0.05	2.5	0.25	0.35	2.25
0.3	3.25	3.5	0.2	2.95
0.2	3.25	0.3	3.2	0.15
0.2	5.15	0.15	0.25	1.1
1.5	7.75	2.9	0.25	1.3
0.15	9.8	2.35	0.9	7.4
0.45	8.35	0.05	0.1	0.55
0.85	7.95	0.1	8.05	1.15
0.35	4.65	0.25	0.4	0.05
0.15	0.25	0.05	5.65	0.6
0.05	2.9	1.3	0.3	0.3
0.1	0.1	0.4	0.1	1.4
0.2	18.35	0.05	0.3	4.8
0.35	0.05	0.55	0.45	3.65
0.55	19	0.45	2.6	0.3
0.55	1.75	0.6	0.45	0.45
0.15	0.4	0.7	3.85	0.05
0.95	0.4	0.2	3.5	3.05
0.45	0.4	0.25	0.5	0.7
0.3	0.95	0.5	0.1	0.65
1.05	6.65	0.15	0.05	3.7
0.05	1.1	0.15	3.75	0.45
0.25	0.5	0.8	0.15	12.95
0.65	4.85	0.1	0.1	0.9
0.4	4.1	0.55	0.35	1.3
0.1	5	0.2	2.75	3.2
0.25	5.2	1.2	4.75	1.6
0.9	0.4	0.15	0.2	2.55
0.2	0.75	0.05	0.2	1.65
0.75	0.05	0.35	2.3	0.1
0.15	1.4	2.25	2.65	0.25
0.25	4.3	0.6	0.4	0.25
1.4	8.1	0.1	7.25	0.1
0.35	0.05	0.2	0.3	1.05
0.35	0.05	0.35	0.05	0.35
0.15	2.05	0.2	1.9	0.05
0.1	5.8	0.05	1.45	5.5
0.05	3.15	0.1	2.75	2.2
0.35	1.85	0.05	4.45	2.9
0.05	4.45	0.35	3.2	1.6
0.45	11.45	0.15	0.15	0.35
0.6	12.6	0.1	2.65	20.4
0.05	1.8	0.05	4.15	0.3
0.3	2.5	0.05	0.05	0.95
0.05	0.05	0.2	1.05	5.55
0.85	0.9	0.05	0.05	2
0.05	3	0.15	1.9	0.65
0.3	0.8	0.05	0.6	0.4
1.85	1.15	1.5	0.25	6
0.1	1.7		0.25	2.25
0.25	0.8		9	14.45
0.65	1.45		2.25	5.95
0.05	0.05		3.15	0.2
0.35	1.15		3.65	0.65
0.25	0.5		6.25	0.05
0.25	1.7		0.3	0.65
0.1	1.75		1.4	0.1
2.05	1.9		0.45	0.05
0.15	0.05		0.2	4.35
0.05	1.35		1.25	0.75
0.3	4.2		0.25	1.05
0.2	0.95		0.05	7.3
0.1	0.85		0.05	1.7
0.2	0.05		0.05	0.6
0.05	0.65		6.9	2.15
0.15	0.05		1.55	0.05
0.05	1.3		1.5	7.3
0.1	1.15		3.9	0.8
0.2	4.4		5.95	1.2
0.2	0.3		3.05	2.65
0.2	0.05		0.35	2.4
0.05	0.1		0.15	0.2
0.05	0.1		0.9	0.75
0.2	1		0.3	0.05
0.9	0.05		0.05	0.85
0.2	0.4		0.05	0.15
0.25	0.05		5.95	1.05
0.05	0.3		0.05	0.25
0.25	0.4		0.2	1.25
0.05	1.35		2.75	3.05
0.1	9.35		0.7	0.95
0.15	3.5		0.05	2.8
0.35	4.15		0.55	2.7
0.3	3.35		1.65	3.85
0.15	2.7		6.6	1.55
0.7	2.85		0.9	4.4
0.05	6.15		4.5	0.05
0.1	3.1		0.75	0.5
1.1	1.35		0.4	3.4
0.1	1.6		0.1	7.95
0.05	0.8		0.05	0.05
0.2	3.5		0.05	0.05
0.3	3.3		0.2	0.3
0.05	0.05		0.85	3.95
0.55	0.85		1.75	4.6
0.7	10.35		2.7	0.75
0.05	10.95		3	1.5
0.05	0.7		2.8	2.15
0.25	1.15		0.2	3.45
0.9	2.35		0.85	2.9
0.15	8.85		0.9	1.9
0.65	1.1		0.55	0.1
0.65	0.3		0.1	6.45
8.65	2.55		0.2	12.25
0.15	1.3		7.6	0.05
0.25	0.15		0.25	2.9
0.15	6.3		3.2	0.4
0.35	2.7		1.6	1.15
0.55	8.45		0.75	3.3
0.3	8.15		2.45	0.2
0.95	4.05		0.05	4.95
1.2	2.6		0.8	2.1
0.5	5.55		0.25	14.75
0.4	16.2		2.15	5.05
0.05	4.25		1.85	0.05
0.1	4.95		0.1	2.5
0.15	0.05		1.95	7.4
0.25	3.35		0.55	1.45
0.2	4.25		0.2	2.55
0.15	0.1		6.15	0.85
0.05	1.55		3	0.35
0.05	0.05		4.9	1.95
0.3	1.5		3.3	2.3
0.15	0.25		0.15	0.05
0.1	7.95		6.35	0.3
0.3	7.55		0.2	1.2
0.05	1.3		0.05	6
0.75	7.15		1.05	0.2
0.8	0.9		0.65	2.2
0.4	19.2		0.45	1.15
0.25	5.3		8.25	0.2
0.1	6.7		0.05	8.05
0.05	4.05		0.15	0.1
0.15	1.75		0.25	0.1
0.05	0.25		0.45	0.35
0.15	2.4		0.2	2.55
0.4	2.75		1.15	13.2
0.15	0.8		0.1	0.55
0.05	0.5		0.45	1.2
0.15	1.9		1.75	0.4
0.05	0.1		0.35	4.3
0.05	0.15		2.55	1
0.2	0.7		0.25	0.1
0.05	11.1		0.05	1.45
1	0.1		0.05	1.25
0.15	5.55		0.2	2.3
0.1	1		0.5	22.35
0.05	0.9		0.5	1.9
0.3	0.6		0.05	3.65
0.25	0.25		0.15	7.45
0.2	2.85		0.1	0.85
0.05	0.4		0.4	0.05
0.05	0.45		1.7	1.7
0.6	2.45		3.7	3.15
0.05	0.1		2.2	0.3
0.15	0.1		0.7	4.2
0.05	0.15		0.45	0.1
0.05	1.05		0.6	3.9
0.1	5.85		0.6	4.05
0.4	1.1		0.35	3.8
0.1	0.2		0.1	8.75
1.75	0.65		0.05	3.35
0.2	0.7		0.05	0.05
0.4	4.35		0.3	0.15
0.35	0.1		0.2	0.1
0.35	1.7		1.85	4.25
0.1	0.85		0.2	4.85
0.3	0.8		0.75	0.15
0.05	0.65		0.7	3.2
0.1	0.6		0.05	3.25
0.1	10.1		0.6	0.65
0.15	4.05		9.95	7.2
0.55	1.15		0.15	0.05
0.65	0.05		0.75	2.5
0.7	4.8		5.95	4.25
0.05	3.65		0.35	0.9
0.2	0.65		0.55	3.7
0.9	2.75		6.15	12.85
0.15	0.65		0.4	3
0.1	6.55		2.2	1.5
0.3	0.8		0.8	0.45
0.35	3.65		0.5	3.6
1.2	1.1		3.05	1.65
0.05	2.5		0.5	3.8
0.1	3.85		1.1	3.5
0.55	2.3		4.05	0.45
0.05	1.45		0.05	0.05
0.15	0.05		0.25	0.05
0.25	0.35		1.35	7.3
0.75	0.6		0.4	0.55
0.05	0.2		0.7	0.3
0.2	0.05		0.05	0.55
0.1	2.75		0.3	2.2
0.1	2.05		0.65	9.3
0.3	0.5		0.15	2.2
0.6	5.1		1.45	1.15
1.95	0.05		0.85	1.95
0.1	0.3		0.25	0.7
0.25	0.75		1.25	6.95
0.05	1.25		0.2	0.05
0.05	0.95		1	1.7
0.05	0.05		0.15	0.1
0.1	1.75		1.3	1.5
0.95	6.1		1.4	1.5
0.75	0.05		1.1	4.5
0.2	0.1		2.95	0.2
0.7	0.3		1.5	0.6
0.2	1.85		0.05	4.65
0.15	6.6		0.1	0.05
0.65	0.05		0.1	3.25
0.65	0.8		2.55	1.75
0.1	2.3		1.35	1.7
0.1	8.85		0.4	1.2
0.15	3.75		1.65	2.05
0.05	0.7		0.2	0.75
0.2	1.55		0.8	5.55
0.15	0.05		1.5	0.3
0.45	10.55		1.2	0.2
0.1	0.6		1.5	0.4
0.55	0.25		1.8	1.9
0.05	0.05		0.45	4.05
0.25	0.1		0.9	0.6
0.05	6.05		0.4	1.35
0.45	4.5		0.3	15.15
0.5	0.6		0.2	0.4
0.15	0.85		0.15	0.15
0.05	0.3		0.9	0.5
0.85	17.35		0.45	0.7
1.15	0.3		2.4	0.05
0.1	2.35		0.35	11.85
0.55	0.6		0.9	6.6
0.15	0.6		0.35	7.7
0.3	2.05		4.6	0.05
0.35	1.4		2.9	8.25
0.15	6.3		0.1	3.2
0.1	8.25		0.1	4.45
0.15	0.05		0.6	0.05
0.25	0.1		0.25	0.05
0.5	1.8		0.8	14.15
0.05	0.15		1.45	1.65
0.2	4.3		2.95	0.05
0.3	22.3		10.65	0.05
0.05	0.4		0.35	1.15
0.3	0.3		0.15	7.9
0.2	1.6		0.1	5.15
0.6	0.1		2.05	0.85
0.1	2		0.45	9.65
0.2	4.95		0.05	0.8
0.15	1.55		0.05	2.85
1.65	0.05		5.2	0.1
0.3	0.1		1.5	0.15
0.05	0.25		4.15	1.05
0.2	10		1.2	0.35
0.25	3.65		2	0.45
0.1	0.15		0.1	5.2
0.65	1.2		0.1	5.65
0.3	0.75		0.1	2
0.2	1.25		0.05	0.5
1.25	3.65		0.9	9.45
0.6	7.95		3.05	0.05
0.45	0.15		1.9	0.05
0.9	5.8		0.5	7.2
0.1	10.75		2.45	1.25
0.35	0.4		0.95	1.6
0.2	0.3		0.3	0.65
0.1	0.2		1.2	1.05
0.85	5.6		0.05	0.55
0.55	2.1		1.55	2.1
0.2	0.25		3.55	2.3
0.5	1.75		0.5	5.4
0.45	0.9		1.2	2.3
0.05	0.25		1.6	0.05
0.15	0.1		1.5	4.2
0.3	1.05		0.15	0.9
0.2	1.8		0.65	1.95
0.05	9.3		0.05	0.3
0.05	4.75		0.3	4.75
0.85	1.5		3.85	2.3
0.35	11.55		0.05	2.5
0.3	13.7		2.4	0.65
0.1	0.25		1.25	0.1
0.45	0.05		0.5	0.5
0.3	4.15		0.15	11.05
0.25	2.1		0.2	4.2
0.2	1.15		2.6	0.75
0.05	6.1		0.4	4.25
0.45	2		2.05	2.65
0.5	0.2		7.45	1.65
0.25	0.1		1.45	4.2
0.4	6		1.5	0.9
0.1	6.25		2.25	4.55
0.8	5.85		0.1	0.15
0.45	0.05		0.15	0.25
0.25	1.45		0.1	0.1
0.1	0.05		0.25	1.3
0.05	0.05		1	7.65
1.65	5.5		1.55	2.35
0.2	0.6		4.2	0.8
0.15	2.1		0.8	3.85
0.35	2		0.3	2.35
0.1	3.85		0.2	0.25
0.75	1.45		0.05	2.75
0.1	3.35		2.15	0.75
1.3	0.4		0.4	5.7
0.3	21.35		1.3	0.2
0.15	6.45		4.1	4.1
0.2	0.15		0.1	0.05
0.15	0.7		0.1	6.4
0.5	0.5		0.05	1.95
1	1.25		0.4	0.8
0.35	0.9		0.9	1.95
1.15	2.65		0.2	0.25
0.25	0.45		0.1	0.6
0.15	0.85		0.1	3.75
0.25	2.55		0.1	2.25
0.1	3.6		0.85	0.35
0.4	0.3		3.15	1.45
0.2	7.6		0.05	1
0.25	1.65		0.9	0.8
0.25	0.4		0.05	2.15
0.25	2.05		0.5	10
0.45	0.1		0.1	4.5
0.1	5.6		0.25	0.5
0.4	2.8		1.35	0.5
0.95	4.5		0.65	1.7
0.1	0.05		0.65	1.6
0.05	2.6		0.85	4.8
0.7	0.1		0.75	8.95
1.2	0.1		0.5	0.5
0.05	0.3		0.75	1.05
0.05	10.25		1.7	1.95
0.15	0.05		0.05	0.3
0.05	5.05		3.95	0.05
0.1	2.5		1.4	0.6
0.5	0.15		1.35	9.1
0.05	4.85		0.6	0.1
1.2	22.25		0.15	1.6
0.75	13.75		0.05	5.3
0.1	5		0.8	0.3
0.4	0.3		3.35	0.3
0.15	8.75		1.45	2.35
0.75	0.8		0.35	0.1
0.1	0.9		0.4	0.25
0.2	2.9		2.55	0.1
0.05	1.5		0.15	3.45
0.1	1.35		1.05	0.3
0.35	0.1		2.75	0.3
0.15	3.2		0.9	8.65
0.05	0.05		0.5	3.45
0.05	8.25		0.5	0.3
0.25	5.65		3.55	2.55
0.15	6.4		0.85	0.2
0.15	0.05		2.6	0.35
0.15	1.3		0.3	0.5
0.25	3.2		0.5	0.5
0.65	0.85		0.1	0.05
0.15	2.75		0.2	8.85
0.1	0.7		7.95	0.15
0.5	7.2		6.8	0.05
0.35	1.8		0.05	1.1
0.55	3.85		0.5	0.15
0.15	13.15		0.1	0.9
0.1	0.55		0.85	11.25
0.15	0.05		0.15	0.2
0.4	1.25		0.95	22.5
0.05	3.35		0.3	0.05
0.2	1.95		1.05	0.4
0.2	2		0.45	1.55
0.3	8.85		0.1	0.1
0.1	3		0.7	3.3
0.05	0.05		0.6	0.35
0.15	4.85		1.25	1.85
0.3	23.1		0.1	2.95
0.3	1		0.85	0.65
0.05	0.75		0.45	1.95
0.25	0.05		0.75	1.1
1.3	10.2		0.65	4.25
0.55	9.15		0.25	0.05
0.1	9		0.35	0.7
0.3	0.4		0.4	9.4
0.15	0.2		0.55	6.4
0.15	0.3		1.65	0.25
0.25	0.05		0.05	0.2
0.2	3.8		0.25	3.05
0.25	3.2		0.25	0.05
0.1	0.3		5.2	3.55
0.05	1.35		1.55	9.35
0.3	2.15		5.7	3.1
0.2	4.15		2.7	0.35
0.15	0.05		0.1	0.1
0.4	8.45		0.05	0.75
0.4	1.4		1.65	0.15
0.25	1.05		2.05	0.55
0.35	3.3		0.15	1.4
0.35	4		0.05	0.05
0.35	0.1		0.4	0.05
0.65	3.9		0.1	3.8
0.15	0.05		0.1	0.25
0.15	20.1		0.35	1.15
0.05	1.2		0.1	1.25
0.05	3.3		0.65	4.2
0.35	1.85		0.25	0.25
0.6	0.05		0.3	0.15
0.15	11.35		0.05	0.1
0.05	2.65		0.05	0.3
0.05	0.55		0.1	1.2
0.35	1		2.15	1.25
0.35	4.85		0.3	0.35
0.05	2.15		0.2	0.75
0.05	1.8		1.1	0.05
0.3	9.5		7.85	1
0.1	2.6		0.1	3.05
0.1	3.65		5.4	9.05
0.25	0.85		0.65	0.05
0.1	0.15		0.65	0.3
0.05	6.95		2.15	2.3
0.1	0.05		0.8	0.2
0.05	0.3		1.1	0.15
0.2	10.9		0.35	1.7
0.4	1.45		0.2	1.5
0.1	1.5		0.3	0.15
0.05	0.25		0.05	1.15
0.75	0.15		0.9	0.05
1.25	2.8		0.25	3.3
0.05	2.85		0.7	0.5
0.05	0.05		2.55	0.1
0.1	2.2		0.5	0.35
0.1	3.1		0.05	0.1
0.45	4.35		0.7	4.55
1.1	1.75		0.95	0.55
0.15	0.05		1	0.25
0.05	7.45		0.1	0.35
0.05	2.9		0.35	2.05
0.45	1.4		0.2	1.2
0.15	0.15		1.5	3.15
0.25	0.15		0.6	0.25
0.1	0.35		0.65	7.25
0.1	3.4		2.15	1.9
0.05	0.05		0.1	4.25
0.2	3.15		0.15	0.4
0.85	16.15		2.15	1.45
0.1	0.1		0.4	0.05
0.05	0.05		0.25	3.05
0.2	5.5		1.75	0.95
0.6	0.65		0.35	0.15
0.05	2.9		0.05	0.75
0.15	5.7		3.5	3.8
0.3	3.4		0.15	1.25
0.5	0.1		0.05	2.65
0.5	0.55		0.4	0.4
0.2	0.45		2	0.1
0.05	0.45		0.05	4.25
0.05	1.5		2.95	4.35
0.1	7.7		0.95	3.2
0.3	9.4		0.35	4.45
0.15	7.75		2.2	1.15
0.35	0.1		0.45
1.35	0.65		0.95
0.05	7.2		0.15
0.1	0.05		0.6
0.05	0.2		0.15
0.1	0.1		0.2
0.2	0.6		0.1
0.3	2		0.95
0.05	0.75		0.15
0.1	1.8		0.15
0.6	1.35		6.2
0.25	3.45		0.1
0.6	11.05		1.65
0.05	3		2.2
0.4	0.85		1.3
0.05	0.95		2.8
0.15	0.1		0.55
0.35	3.15		4.35
0.05	1.85		1.6
0.05	1.2		0.75
0.05	0.05		0.8
0.55	12.95		0.45
0.9	1.35		0.05
0.15	0.85		0.05
0.15	3.85		7.85
0.1	2		0.25
0.15	0.05		0.1
0.55	0.1		0.5
0.3	2.85		0.95
0.2	0.05		1.75
0.3	2.55		0.1
0.55	3.55		0.5
0.25	0.15		0.15
0.05	6.3		0.4
1.05	5.65		0.15
0.45	0.05		0.05
0.35	7.6		0.15
0.2	10		0.15
0.4	3.75		1.45
0.15	5.3		0.1
0.1	4.4		0.15
0.15	0.95		0.1
0.8	2.55		0.15
0.85	0.5		0.25
0.2	1.05		0.1
0.15	4.8		7.95
0.35	0.05		0.1
0.2	0.5		0.1
0.1	2.9		0.1
0.05	0.1		3.5
0.15	0.4		0.15
0.2	8.2		0.5
0.05	0.05		0.3
0.1	0.05		0.6
0.45	3.2		0.3
0.15	0.3		0.05
0.15	8.75		0.35
0.1	1.1		0.25
0.1	0.05		0.05
0.05	3.85		1.05
0.05	3.55		2.3
0.3	5.2		3.05
0.25	1.2		0.25
1.95	1.25		0.5
0.5	0.15		0.05
0.2	0.05		0.1
0.15	4.55		0.35
0.3	6.5		3.35
0.1	0.05		0.4
0.1	4.45		0.1
0.45	9.35		0.1
[truncated: 3,343 more rows]

## Sheet: R5_3
GAP	AG	TG	CG	GG
1.7	4.8	0.45	8.85	1.5
0.65	8.05	0.05	0.7	0.3
0.2	3.1	1.6	0.65	0.05
0.05	0.3	2.15	0.3	0.7
0.1	0.05	4	0.05	3
0.5	0.4	1.85	0.1	4.25
0.05	10.8	0.45	5.55	7.65
0.4	0.4	0.55	0.05	4.65
0.1	4.4	0.25	0.3	2.4
0.9	11.75	0.65	0.95	3.55
0.85	5.9	0.35	3.2	3.6
0.2	9.45	1.25	0.65	2.2
0.9	0.05	3.95	5.25	2.45
0.15	1.15	1.2	0.05	0.05
0.6	0.05	0.6	2.95	8.05
0.65	0.05	0.1	1.55	1.3
0.25	10.4	1.45	0.6	1.2
0.25	2.7	0.1	0.05	0.05
0.45	2.75	1.6	0.05	0.75
0.05	7.7	3.65	0.4	8.9
0.05	2.6	2.4	1.45	0.5
0.6	5.3	0.2	0.9	0.25
0.05	0.25	3.7	0.05	3.65
0.2	3.8	0.6	1.5	10.95
0.1	0.05	4.4	0.7	5.4
0.1	3.25	2.35	2.65	13.25
0.05	0.05	1.85	2.35	8.4
0.2	2.35	2.15	0.25	0.05
0.05	3.05	1.45	1.35	0.6
0.4	22.3	2.75	2.75	2.15
0.05	0.5	0.05	3.35	6.85
0.1	2	0.4	1.2	0.05
0.4	0.05	0.95	1.3	0.35
0.4	5.25	0.4	3	5.3
0.25	1.05	4.3	0.1	0.25
1.25	0.2	0.65	0.05	1.95
0.5	6.15	1.75	2.2	15.8
0.25	1.4	2.05	0.1	2.15
0.35	4.9	0.25	0.05	4.8
0.05	3.7	1.35	3	1.9
0.05	1.4	2.45	3.75	2.45
0.05	3.55	0.15	1.4	2.6
1.35	0.3	0.75	0.75	8.7
0.05	2.8	4	1.3	0.1
0.15	5.45	5	0.4	3.2
0.2	1	3.35	0.25	11.9
0.45	1.6	1.2	0.2	7.25
0.85	0.15	0.2	2.25	10.05
0.15	0.7	2.15	0.35	1.05
0.1	1.4	0.6	2.3	10.4
1.25	0.05	0.05	1.65	2.1
0.3	1.95	13.05	0.85	1.55
0.2	3	1.3	0.6	4.1
0.7	0.95	0.25	3.1	23.45
0.45	0.4	0.7	1.4	1.05
0.5	24.45	2.4	7.65	1.9
0.55	4.05	0.1	0.2	0.05
0.1	2.5	1.65	0.05	0.1
0.25	5.1	0.65	0.1	0.05
1.95	9.1	0.05	2.1	1.6
0.05	1.45	1.5	0.2	0.05
0.1	0.5	0.75	2.9	3.05
0.05	0.1	0.55	2.85	1.4
0.05	10.6	0.1	0.45	1.9
0.25	6.05	2.4	0.75	2.55
0.2	2.75	6.55	1.7	0.1
0.4	8.05	7.85	3.8	4.1
0.25	11.2	0.8	0.35	0.2
0.6	5.05	5.15	0.7	1.2
0.6	24.1	0.05	5.25	9.55
0.15	10.3	0.6	3	1.15
0.25	2.65	0.15	3.55	0.9
0.05	0.1	1.25	8.9	3.65
0.1	1.05	0.35	5.55	0.4
0.25	18.9	0.15	0.3	0.05
0.1	0.05	1.1	0.05	5.45
0.65	14.8	0.15	0.05	0.05
0.15	3.05	6.65	1.65	0.05
0.1	8.7	1.2	2.45	14.35
0.2	0.05	0.9	1.55	8.2
0.25	9.9	9.35	16.2	2.35
0.05	0.05	0.1	2.75	14.95
0.2	8.4	0.45	1.65	4.55
0.5	3.45	0.05	1.1	0.1
0.5	8.55	0.5	1.85	22.2
0.8	3.85	0.35	17.75	1.05
0.05	0.05	0.2	0.1	0.85
0.15	5.65	1.4	1.5	17.25
0.7	1.4	0.8	0.05	2.35
0.95	0.8	0.15	1.35	3.05
0.3	0.15	1.25	9.15	9.3
0.7	7.85	1.4	7.4	4.45
0.25	0.1	0.45	5.6	2.45
0.1	0.85	1.75	1.95	1.65
0.15	0.85	3.45	0.8	23.85
0.8	2.1	0.05	0.15	0.2
0.05	0.25	0.15	3.6	7.75
0.15	1.5	0.4	0.95	11.95
0.05	0.05	0.05	1.1	8.3
0.1	0.5	0.05	0.75	0.05
0.55	2.6	0.05	0.55	5.3
0.05	4.35	1.7	10.05	0.95
1.55	1.85	0.2	0.65	7.25
0.15	0.8	0.4	0.35	22.75
0.95	7.95	0.6	0.95	0.15
0.1	10.05	0.3	2.15	18.85
0.05	0.05	2.25	0.2	4.35
0.15	1.25	5	0.35	0.2
0.15	1.4	2.05	5.95	5.5
0.3	0.2	5.25	2.3	18.65
0.05	5.7	0.9	0.25	2.45
0.35	0.85	1.9	1.35	0.55
0.25	0.05	2.85	0.55	4.2
0.35	0.1	8.45	0.7	2
0.95	0.3	2.1	0.05	0.8
0.15	3.75	0.6	0.05	4.6
0.55	1.35	1.6	0.35	3.15
0.75	1.6	10.55	0.05	4.15
0.3	9.35	5.05	1.7	1.25
0.45	9.25	5	1.25	0.05
2.1	2.5	4	4.35	0.85
0.05	10.3	0.4	1.65	1.65
0.1	13.15	1.15	0.05	2.45
0.85	3.25	0.65	0.5	5.45
0.6	0.05	5.8	0.85	0.25
0.05	0.05	1	4.55	0.4
0.05	0.45	0.4	0.65	8.75
0.5	2.8	3.2	3.1	5.8
0.25	6.85	0.2	0.85	0.4
0.4	1.45	0.6	1.65	2.7
0.6	2.65	1.35	0.05	2.85
0.05	0.05	0.6	0.45	1.1
0.15	0.05	4.5	4.35	6.65
0.45	0.2	0.05	0.05	8.3
0.1	0.05	2.6	4.6	0.05
0.1	1	0.35	2.65	18.05
0.1	0.05	4.6	0.45	1.3
0.15	1.7	3.45	4.7	0.05
0.05	0.65	4.4	0.05	0.1
0.4	0.1	0.25	5.5	9.35
0.25	3.15	0.35	1.55	20.7
0.3	1.95	0.05	1.05	6.75
0.2	0.25	0.25	0.75	1.15
0.15	1.55	0.05	10.6	1.3
0.1	4	3.15	0.9	4.75
0.3	0.05	3.85	4.7	24.25
0.05	0.6	0.05	4.7	16
0.25	1.95	0.25	0.05	0.1
0.2	0.4	0.05	3.05	4.7
0.25	0.35	0.05	0.1	1.3
0.05	10.45	2.75	2.15	0.4
0.4	16.85	1.65	2.5	1.7
2.4	4.7	9.65	0.8	6.05
1	9.45	6.9	5.65	3.45
0.05	7.4	1.65	0.05	3.5
0.05	4.7	1	2.2	12.85
0.1	19.3	2.85	0.6	0.7
1.25	5.85	1.2	0.65	1.45
0.05	6.7	2.5	0.05	1.1
0.15	2.45	0.1	1.9	0.4
0.1	0.05	0.05	0.05	0.35
0.25	12.5	0.35	0.9	1.05
0.2	9.7	0.05	1.35	1.85
0.6	1.25	2.55	0.45	2.85
0.15	2.35	0.05	3.9	1.5
0.35	4.8	0.05	0.1	0.45
0.5	4.6	0.55	0.2	1.55
0.15	1.85	2.6	4.55	3.55
1.25	14.9	10.45	9.8	7.5
0.05	8.5	0.2	1.4	0.7
0.3	2.5	0.65	0.05	0.75
0.3	1.15	6.3	0.05	6.05
0.1	5.8	1.2	0.05	2.7
0.1	0.05	11	0.05	5.75
0.2	10.3	0.55	0.9	3.1
0.25	0.95	0.55	0.05	8.1
0.4	0.1	0.65	0.05	11.15
0.05	11.2	1	0.4	5.3
0.05	2.95	1.5	1.5	3.2
1.2	11.55	1.75	0.85	5.95
0.35	1.65	3.35	2.75	1.2
0.1	10.25	8.4	3.85	2.2
0.25	0.05	0.25	0.25	0.8
0.1	0.35	2.35	0.25	12.75
0.05	5.65	0.8	0.15	11.8
0.1	3.65	1.9	0.8	2.35
0.05	2.65	0.35	1	3
0.25	2.85	0.35	0.6	12.5
0.3	0.05	2	3.95	3.75
0.05	8.2	0.7	2.7	0.05
0.05	0.95	0.05	0.05	9.75
0.25	25.25	0.35	6.4	4.8
0.05	0.15	1.3	5.25	0.1
0.25	2.7	1.5	1.5	1.25
0.1	18.7	3.65	0.05	0.15
0.7	5.6	0.55	4.45	7.55
0.05	1	0.1	0.15	1
0.2	0.05	2.5	1.6	13.3
0.05	2.85	0.35	1.85	2.35
0.2	5.35	2.35	0.7	4.05
0.15	8.95	0.05	3.65	1.65
0.05	1.85	0.25	0.2	6.2
0.05	0.05	1.2	0.65	4.75
0.3	4.45	3.2	0.5	7.35
0.1	1.9	1.9	0.05	0.05
0.55	0.95	0.05	0.45	0.05
0.05	1.35	0.2	0.1	0.5
0.2	0.3	1.65	4.85	0.55
0.35	0.2	1.1	3.05	0.05
0.05	7.2	1.05	0.1	0.05
0.1	5.9	4.55	1.1	0.9
0.3	6.45	0.5	2.65	3.3
0.1	5.95	1.35	0.6	0.3
0.25	29.6	4.6	5.55	0.05
0.15	0.05	0.55	1.25	4
0.4	3.7	1.45	1.95	0.75
0.05	7	2.15	8.5	0.05
0.1	5.1	1.45	1.2	2.6
0.05	0.35	1.1	4.35	9.5
0.7	2.2	0.05	0.8	12.1
0.05	7	3	3.95	0.05
1.1	0.05	2.3	0.3	3.75
0.8	0.05	3.05	0.65	22
0.15	4.15	0.05	1.35	11.75
0.85	3.5	2.15	0.05	8.65
0.05	0.05	4.85	1	9
0.25	0.1	0.1	0.3	13.8
0.35	2.7	0.2	0.15	7.1
0.25	33.7	1.6	0.05	0.25
0.15	1.55	0.5	1.15	3.45
1	0.05	1.45	0.2	1.7
0.05	1.45	0.25	2.05	1.2
0.75	8.65	3.85	0.6	1.95
0.15	2.3	4.2	0.1	0.05
0.15	4.85	6.1	4.8	0.05
0.2	1.5	0.1	1.6	0.05
0.2	18.35	0.15	0.65	6.85
1.55	5.5	0.2	1.45	2.3
0.6	12.25	2.6	0.65	3.15
0.3	0.05	0.8	3.9	3.5
0.05	1.95	0.6	0.75	1.3
0.05	6	0.55	3.05	14.85
0.1	2.35	0.05	15.45	6.1
0.35	0.05	0.55	4.2	6.6
0.05	0.25	0.6	0.15	0.05
0.1	12.6	6.75	1.25	0.4
0.2	21.9	1.85	0.45	1.1
0.85	4.7	0.25	0.15	2.15
0.3	2.7	2.45	2.8	6.15
0.05	1.65	0.9	2.3	1.3
0.85	0.05	0.25	0.45	2.25
0.1	5.65	0.3	0.5	0.05
1.35	0.1	0.05	0.65	4.75
0.15	14.8	0.05	0.8	4.1
0.1	4.85	0.9	3.85	0.05
0.15	6.05	2.55	3.9	2.15
0.6	0.3	2.05	0.15	11.85
0.45	0.15	0.9	0.85	0.1
0.25	3	0.05	3.9	0.25
0.35	0.95	0.4	3.05	1.7
0.1	0.05	0.65	0.25	2.2
0.05	9.8	0.55	2.8	0.1
2.3	0.1	0.75	3.65	11.4
0.9	5.7	0.75	2.75	10.85
0.45	0.1	1.95	1.9	7.8
0.1	0.85	1.6	1.1	2.9
0.9	3.4	2	0.6	0.9
1	14.5	1.8	0.25	3.65
0.05	2.55	1.05	0.35	11.25
0.45	0.5	2.65	12.35	8
0.35	1.35	1.55	14.05	1.65
0.35	2.95	2.9	4.5	7
0.05	15.35	0.55	0.1	0.05
0.1	5.65	0.5	0.05	0.4
0.15	1.45	2.05	0.2	4.85
0.25	0.05	0.05	0.15	0.05
0.65	8.45	0.75	0.85	0.95
0.2	0.8	0.95	1.8	6
0.05	7.95	4.4	0.55	22.4
0.35	1.05	2.3	1.85	0.5
0.2	4.55	1.55	2.2	0.75
0.3	4.8	2.75	1.15	5.25
0.05	2.25	0.5	0.3	2.5
0.3	0.25	0.45	0.15	1.15
0.15	4.85	1.8	1.8	8.7
0.75	0.45	1.25	2.2	0.1
0.15	1.6	2.45	0.5	2.15
0.55	11.35	3.3	0.05	1.4
2.05	3.6	3.9	1.4	1.4
0.7	0.75	0.1	1.5	6.5
0.1	0.05	5.6	0.5	0.05
0.05	0.5	5.65	4.65	4.85
0.1	4.7	2.55	2.6	0.25
0.9	2.05	0.6	0.5	0.2
0.05	5.7	0.05	1.35	0.1
0.1	4.05	1.4	2.4	1.35
0.9	4.55	0.55	0.5	0.95
0.1	1.7	0.6	0.55	0.05
0.05	8.65	0.05	1.9	9.8
0.25	1.15	0.25	0.5	0.05
0.05	7.6	2.55	1.35	0.85
0.05	6.3	0.2	0.4	3.75
0.65	1.05	0.05	0.1	5.35
0.15	1.65	0.35	0.4	1.2
0.2	4.75	1.35	3.7	2.9
0.9	4.25	0.3	1.25	0.9
0.4	2.4	0.25	0.05	1.35
0.2	1.9	0.35	5.85	6.6
0.2	7.15	6.8	11.35	1.05
0.1	3.55	4.95	0.6	0.1
1.4	6	10.35	2.3	8.2
0.2	12.1	1.75	3.85	0.25
0.1	0.65	0.75	12.75	3.25
0.1	6.85	0.4	0.8	0.6
0.1	11.75	2.15	0.05	3.6
0.8	17.6	4	3.35	2.25
0.1	0.6	1.4	0.15	0.35
0.2	0.05	1.9	1.4	0.85
0.25	10.85	0.05	0.8	3.35
0.6	7.65	0.1	0.25	0.3
6.8	0.15	2.3	3.65	0.1
0.55	2.05	0.15	1	4
0.3	0.05	0.1	1.95	5.25
0.05	0.1	0.35	0.05	0.9
0.65	6.35	4.55	1.1	0.05
0.05	0.05	0.6	1.95	17.3
0.4	1.55	2.05	9.55	0.1
0.15	0.05	4.35	0.3	3.15
0.35	0.05	0.25	0.05	18.8
0.75	1.35	2.9	0.9	11.65
0.05	7	5.25	5.95	4.4
0.2	0.05	0.95	0.55	9.25
0.1	13.65	2.2	0.75	3
0.25	9.95	7.65	0.35	10.2
0.05	0.15	3.35	0.65	1
1.05	12.55	0.95	0.15	0.1
0.2	3.45	0.6	2.75	1.8
0.15	14.7	2.4	1.2	1.9
0.05	4.45	1.65	1.25	11.35
0.25	5.8	0.1	4.55	0.05
0.6	1.05	1.95	0.55	2.2
0.65	1.9	0.25	0.05	0.05
0.25	0.05	1.95	0.1	2.45
0.25	4.95	0.05	2.6	3.2
0.1	1.2	0.05	0.05	0.75
3.35	0.15	0.8	1.2	21.25
0.15	8.75	0.05	2.65	0.55
0.1	0.05	2.55	7.85	0.95
0.3	0.5	4.05	1.25	7.95
0.1	2	0.45	2.55	0.15
0.25	5.3	0.15	0.4	4.2
0.4	2.25	0.5	0.85	0.75
0.05	2.25	0.1	0.5	0.4
0.05	3	13.85	1	5.1
0.2	5.6	0.15	0.65	5.45
0.7	0.05	0.95	5.1	2
0.15	0.05	1	1.75	4.1
0.55	3.9	1.45	4.25	0.05
0.05	0.15	2.05	0.7	4.2
0.35	0.05	0.1	0.05	4.65
0.25	2.25	0.1	2.35	0.05
0.25	2.2	0.4	0.2	2.6
0.05	4.1	0.05	1.1	0.65
0.05	0.35	2.9	1.7	19.2
1.3	4.35	0.05	1.35	0.05
0.1	2.1	0.05	2.05	3.3
0.25	0.05	0.05	0.1	21.5
0.1	10.4	0.1	1.5	6.45
0.2	0.1	1.35	2.15	0.2
0.05	0.75	0.1	2.4	0.15
0.05	7.1	1.15	0.1	1.05
0.05	0.5	0.6	1.5	4.5
0.25	0.05	5.3	1.25	2.55
0.5	0.3	3.5	0.85	0.65
0.1	15.1	2.05	0.2	4.55
0.2	0.5	0.05	0.05	0.05
0.05	0.15	0.05	0.05	35
0.1	2.4	21.1	0.55	6.75
0.05	9.05	7.9	3.75	0.05
1.05	0.1	2.3	16.55	3.9
0.45	7.35	0.15	1.4	0.05
0.05	0.15	1.05	6	5.75
0.05	0.65	6.95	1.2	16.2
0.05	4.2	0.8	0.05	1.6
0.5	0.05	3.4	5.5	0.5
0.05	10.5	0.05	4.1	0.6
0.05	2.65	0.85	0.95	7.7
0.05	3.95	0.05	0.15	0.05
0.35	4.25	0.1	0.65	0.8
0.3	2.7	4.95	0.05	8.05
0.5	8.3	13.65	1	9.95
0.4	10.85	0.3	0.6	0.15
0.1	0.65	10.5	0.2	5.25
0.3	4.6	3.15	1.15	4.1
0.5	4.4	6.3	1.3	3.1
0.1	0.75	0.2	5.55	5.9
0.1	5.15	1.4	1.35	0.3
0.05	0.6	2.45	4.3	2.1
0.25	7.6	6.05	0.3	0.3
0.05	0.2	0.15	0.1	0.75
0.55	5.8	0.55	0.85	0.15
0.15	15.05	0.55	0.45	6.8
1.3	0.3	0.05	0.1	2.45
0.6	2.15	3.25	0.55	0.25
0.15	4.3	4.4	4.3	2.65
0.75	5.05	1.75	3.7	0.85
0.4	0.15	0.05	0.9	3.8
0.05	4.1	2.4	1.4	6.6
0.3	3.2	6.4	1.55	0.6
0.6	0.05	1.35	0.05	0.05
1.95	12.8	7.1	3.25	1.4
1.25	6.75	1.5	0.65	0.05
0.05	4.15	0.1	0.25	0.1
0.1	0.05	1.45	3.4	1.4
0.5	0.05	0.05	0.05	0.05
0.15	0.75	0.6	0.05	0.95
0.05	1.75	0.05	5.3	2.8
0.25	1.95	1.6	0.7	4.4
0.25	0.35	3.8	2.9	0.85
0.15	1.25	9.8	0.05	0.7
5.75	10.05	0.65	3.1	9.75
0.2	0.8	0.5	0.05	0.05
0.1	18.75	4.5	11.6	0.05
0.55	0.15	5	4.45	0.3
0.2	0.4	1.6	0.55	3.75
0.15	3.45	0.6	0.3	18.15
0.5	19.55	0.2	0.85	4
0.1	0.25	0.55	0.35	4.15
0.05	0.05	1.85	0.05	0.05
0.1	1.35	6.85	1.55	1.05
0.3	9.1	2	10.35	2.15
0.2	1.8	4.45	0.3	0.1
0.6	4.9	0.15	1.25	48.75
0.05	0.05	2.95	0.2	2.6
0.05	1.65	3.1	0.75	2.8
0.1	0.6	4.3	0.6	2.8
0.1	13.25	8.35	8.35	0.05
0.05	12.2	0.2	1.35	10.3
0.1	0.05	0.4	3.2	10.75
0.05	1.95	0.95	1.1	0.9
0.05	15.6	7.25	0.05	7.55
0.15	7.6	0.05	0.3	0.05
0.1	0.05	0.15	5.1	0.05
0.4	1.65	0.25	1	2.1
0.2	0.55	0.25	12	9.9
0.55	0.45	2.7	0.05	2.85
1.65	0.9	4.65	0.15	0.05
0.25	0.85	0.95	5.45	13.75
0.15	0.7	1.15	0.15	2.45
0.15	1.05	0.1	1.7	1.55
0.05	2.7	0.05	6.65	1.45
0.25	1.1	1.2	0.15	3.1
0.05	2.05	2.95	2.75	0.05
0.15	23.75	4.95	2.3	3.3
0.55	0.1	0.05	2.6	9.3
0.4	18.95	4.75	10	0.15
0.1	0.05	0.3	5.45	6.3
0.05	0.1	0.1	0.35	4.75
0.65	0.05	8.85	2.2	0.25
0.25	19.35	2.9	0.9	1.85
0.05	0.05	0.15	0.3	1.25
0.3	0.9	2.05	1.25	3.6
0.15	5.9	3.7	6.05	0.15
0.05	7.3	0.8	1	0.75
0.05	0.95	5.45	1.55	4.55
0.15	0.4	0.55	15.15	5.05
0.35	0.8	0.7	1.05	0.05
0.1	8.3	1	0.1	3.15
0.15	14.2	1	0.15	2.9
0.7	23.6	1.6	5.25	7.3
0.7	1.8	1.75	1.6	26.2
0.05	1.4	1.55	6.15	6.1
0.5	7.9	1.2	1.95	0.05
0.65	0.5	3.2	1.55	1.65
0.15	0.2	2.05	1	5.75
0.05	1.3	5.7	0.7	6.6
0.45	0.05	5.9	1.9	0.15
0.85	49.4	0.05	0.1	0.2
0.9	4.1	0.6	0.5	2.7
0.2	1.25	2.5	0.8	2.3
1.05	4.05	0.05	0.1	3.4
0.35	1.8	1.7	1.65	0.05
0.7	0.4	1.2	1.35	3.15
0.35	0.05	1.1	1.15	3.4
0.15	9.15	0.35	4.9	5.2
0.5	0.05	1	1	9.45
0.2	1.9	0.05	0.15	0.95
0.7	0.05	0.2	1.95	2.4
0.35	0.05	1	0.05	4.15
0.05	0.45	2.75	4.6	0.05
0.05	20.65	0.85	3.35	5.8
0.05	1.3	0.9	1.1	2.85
0.85	1.8	0.1	0.1	3.3
0.65	5.3	0.75	1	0.95
0.8	3.25	1	0.05	0.05
0.1	0.5	0.3	1.8	0.05
0.2	0.8	4.35	1.25	0.55
0.2	4.85	0.6	1.4	3.65
0.05	0.05	3.75	7.9	12.35
0.1	1.2	0.9	2.6	16.9
0.15	2.65	0.3	11.15	1.3
0.85	0.05	14.4	3.7	1.9
0.2	0.25	1.25	0.35	11.8
0.25	2.4	2.3	0.05	3.8
0.2	1.1	0.1	0.25	0.35
0.2	0.05	0.15	4.6	4.2
1.15	4.45	3.8	3.95	17.75
0.15	0.65	0.6	0.8	7
0.2	7.8	2.25	2.6	1.1
0.2	4.55	0.05	0.7	2.25
0.1	0.45	0.55	0.3	1.85
0.25	0.05	0.7	2.45	2.2
0.65	4.7	0.25	0.05	5.1
0.1	3.3	1.5	3.4	2.65
0.25	3.1	1.15	0.9	10.15
0.5	1	2.55	0.05	0.05
0.05	0.15	1.9	0.05	1.7
0.05	0.1	0.7	0.8	4.4
0.1	0.15	0.15	15.8	0.3
0.55	1.2	0.1	0.15	1.85
0.7	0.9	1.65	4.95	0.05
0.05	12.25	2.75	0.05	10.25
0.1	6.95	0.5	0.05	1.9
0.45	3.2	1.55	1.35	4.05
0.1	24.25	0.7	0.95	1.1
0.05	0.05	0.45	1.1	1.8
0.6	5	0.8	2.8	0.05
0.65	13.6	1.3	5.35	4.95
0.65	0.05	1.6	1	7.8
0.1	4.75	4.6	2.45	1.55
0.5	7.3	1.25	1.9	0.05
0.35	16.5	3.75	0.05	3.1
0.3	0.95	2.05	0.5	0.1
0.9	0.05	0.6	1.3	0.05
0.25	2.65	0.1	1.2	4.5
0.1	10.05	0.05	2.6	1.35
0.25	0.05	2.45	3.3	0.5
0.05	2.1	0.65	1.25	6.55
0.95	5.75	0.45	0.05	0.05
0.15	3.55	16.15	0.8	0.05
0.15	1.25	0.25	0.65	0.05
0.3	0.85	0.5	0.15	1.55
0.05	0.05	0.2	5.75	1.35
0.15	6.8	0.85	0.15	3.65
0.05	16.65	5.1	0.7	2
0.2	10.45	3.7	0.25	9.05
0.25	0.1	0.05	0.35	6.9
0.1	3.25	3.45	1.5	2.1
0.05	0.85	3.3	5.1	1.2
0.35	0.3	0.05	0.85	4.5
0.65	0.1	0.1	0.4	5.35
1.15	0.05	8.4	0.45	2.5
0.25	2.8	7.1	0.05	3.35
0.1	4.35	2.9	0.1	0.5
0.1	2.15	0.25	0.95	0.05
0.2	9.05	0.1	2.55	1.8
0.55	1.75	2.25	2.95	0.95
0.1	7.2	0.5	0.95	17.9
0.3	18.3	0.05	1.05	2.35
0.2	2	2.65	1.65	2.15
1.7	3.25	0.1	1.6	0.85
0.1	2.9	1.95	1	2.15
0.05	10.05	0.1	2.8	0.3
1.5	2.05	0.4	0.35	9.85
0.6	0.05	0.05	36.4	8.35
0.05	0.45	6.05	0.25	5.75
0.25	14.05	1.65	0.05	7.2
0.05	2.9	0.05	0.8	7.65
0.05	11.1	1.4	0.1	0.95
0.25	2.95	0.05	0.8	1
1.4	9.5	0.1	2.2	0.05
0.05	0.05	5.8	1.9	6.3
0.4	0.7	6.05	0.1	2.75
0.15	8.1	0.4	0.05	7.35
0.4	0.05	4.2	6.05	2.45
0.4	0.9	1.6	0.2	6.6
0.1	0.55	4.05	0.2	0.1
0.35	4.4	8.9	0.05	12.1
0.35	4.85	16.5	0.05	0.1
0.05	9.7	9	3.7	0.1
1.3	2.85	5.45	1	1.4
0.25	0.05	1.3	1.9	0.05
0.8	55.9	0.15	4.05	5.85
0.05	6.5	0.05	2.4	3.85
0.1	9.8	2.35	4.35	0.05
0.15	0.15	3.1	0.05	3.8
0.3	0.65	3.85	3.8	0.05
0.05	6.35	1.15	3.6	1.95
0.1	0.05	0.7	0.65	0.85
0.7	0.05	0.55	0.45	0.55
0.05	0.4	4.25	0.3	5.35
0.05	0.5	2.05	1.55	3.05
0.6	1.8	2.8	1.6	3.3
0.2	0.6	0.35	0.15	0.45
0.45	29.75	2.6	0.05	0.05
0.35	15	4.95	0.05	11.8
0.15	4.45	0.85	0.05	10.4
0.3	0.1	0.5	2.65	1.3
0.1	0.6	0.05	3.1	0.05
0.05	2.75	1.05	0.05	0.1
0.1	1.95	4.2	5.3	5.95
0.85	1.25	0.4	5.1	3.85
0.3	10.05	2.2	0.95	3.3
0.6	0.25	0.7	2.25	0.15
0.5	3.85	0.05	0.2	5.05
1.45	0.05	2.35	2.05	3.6
0.6	4.05	0.45	2.9	3.35
1.05	2.35	1.35	0.05	0.85
0.05	1.7	1.5	0.05	0.25
0.85	3.3	3.15	0.45	6.05
0.25	2.65	1.05	0.05	3.05
0.25	3	0.05	0.75	13.25
0.1	14.3	2.4	1.2	6.1
0.05	4.85	9.8	1.45	0.35
0.2	0.2	0.85	0.7	3.6
0.05	0.4	0.05	5.1	0.25
0.1	0.1	0.05	0.15	0.6
0.15	1.25	0.1	0.8	1.35
0.25	17	0.05	2.55	0.3
0.5	7.35	0.2	4	2.55
0.2	7.75	0.1	0.4	6.25
0.1	0.95	3.95	4.2	1.8
0.2	13.8	0.7	0.4	5.4
0.05	0.25	7.6	1.85	0.55
0.1	0.7	3.85	0.95	2.7
0.4	2.5	4.45	9.6	4.45
0.4	1.15	1.45	5.7	3.5
0.4	7.25	0.1	8.35	9.5
0.15	0.6	0.05	4.5	8.25
0.35	1.75	0.2	0.4	0.05
0.2	12	0.25	7	0.05
0.15	5.3	0.1	6.45	11.25
0.15	6.8	1.35	1.2	7.1
0.45	5.6	0.4	0.6	0.45
0.25	0.05	1.6	1.95	0.95
0.4	0.1	1.15	0.6	0.05
0.55	3.3	1.1	0.8	0.95
1.05	7.55	0.2	0.45	0.5
0.2	2.75	0.15	0.1	0.25
0.3	3.45	1.75	1.8	13.95
0.75	0.9	1.05	3.2	0.1
0.25	3.75	0.05	0.15	4.7
0.55	0.3	0.05	0.1	1.05
0.1	0.05	2.05	0.1	3.85
1.15	5.2	1	0.05	1
0.55	1.65	0.15	0.6	3.55
0.05	1.7	0.1	0.1	9.25
0.15	0.8	0.05	0.45	7.35
0.05	9.05	0.7	1.5	29.35
1.05	4.4	1.05	5.4	2.1
0.05	6.75	0.25	1.15	4.75
0.95	0.95	0.75	0.2	1.4
0.05	0.4	6	4.15	0.05
1.65	2.5	1.05	0.35	11.55
0.15	4.65	0.5	2.1	0.7
0.1	10.1	2.1	2	3.35
0.35	0.1	0.7	0.9	0.1
0.2	5.55	2.1	0.25	15.9
0.2	11.3	4.35	2.6	5.6
0.05	1.15	1.95	0.45	4.7
0.3	8.45	0.1	1.75	0.7
0.75	0.05	0.7	0.05	3
0.1	0.65	0.05	0.5	15.05
0.05	0.1	3.75	0.75	8.95
0.3	5.3	1.25	0.1	0.15
0.6	2.95	0.15	20.95	3.7
0.2	9.7	2.15	1.4	0.75
0.4	7.8	3.15	0.7	0.4
0.45	1.55	1.55	1.7	0.05
0.15	1.5	0.55	0.05	1.2
0.05	0.5	0.65	0.35	0.05
0.1	1.4	1.75	3.35	1
0.15	0.7	1.65	1.5	5.95
0.1	1.55	0.05	1.05	1.25
0.25	0.3	0.2	3.15	0.15
0.75	0.65	1.8	2.35	0.05
0.05	0.05	1	1.25	1.7
1.3	4.9	3.4	0.1	0.7
0.1	0.05	5.2	0.55	0.05
0.9	7.75	2.85	1.8	4.65
0.05	7.2	0.1	0.2	0.55
0.05	2.05	3.2	0.85	0.4
0.5	0.05	1.55	2.95	0.05
0.85	0.05	1.95	1.7	1.25
0.15	0.25	0.5	0.15	2.1
0.3	0.05	0.5	4.7	0.05
0.05	1.3	8	0.05	0.2
0.1	0.6	3	0.55	2.3
0.75	0.1	1.7	3.5	21.25
0.25	2.05	1.55	0.05	1.45
0.1	0.55	0.05	0.2	1.6
1.25	24	0.35	1.3	4.95
1.7	0.1	2.6	4.3	4.45
0.3	9.05	1.45	3.4	3.6
0.1	2	0.25	0.6	0.05
1.35	1.4	1.55	0.05	0.55
0.25	8.85	1.9	9.3	5.3
0.2	4	0.15	2.95	3.35
0.2	1.1	0.05	2	4.15
0.05	0.65	13.3	0.5	1.2
0.1	0.05	1.35	2.5	4.2
0.5	2.8	0.25	1.3	2.7
0.1	10.3	0.05	0.45	0.2
0.05	1.35	0.05	3.75	10.5
0.6	2	0.55	0.9	12.05
0.05	3.35	3.45	1.25	5.4
0.15	0.9	1.15	3.35	8.85
0.2	9.15	1.3	2.95	16.7
0.15	3.7	0.7	0.15	0.15
0.35	2.05	0.15	0.15	4.7
0.5	7.3	2.05	1	7.75
0.45	0.05	0.05	0.65	0.85
0.65	0.05	5.05	0.5	0.75
0.45	0.2	0.5	2.55	3.2
0.05	0.2	0.85	4.95	0.35
0.4	0.05	0.85	0.55	0.1
0.75	1.65	0.05	0.15	8.8
0.05	3.6	2.45	4.65	0.05
0.1	3.55	0.05	0.15	17.45
0.05	2.7	0.05	0.6	0.8
0.4	2.25	0.2	0.15	9.6
0.65	0.05	1.85	4.4	6.35
0.2	0.05	0.05	0.15	0.15
0.6	1.7	0.05	0.75	3.65
0.15	0.05	0.6	0.35	0.05
0.05	0.3	0.5	1.6	0.05
0.05	0.95	0.55	2.45	1.75
0.65	1.75	2.3	0.15	11
0.05	6.55	0.75	1.25	3.25
0.25	4.55	1.2	6.15	7.05
0.5	0.05	0.7	13.2	0.3
0.35	0.5	0.55	0.35	13.6
0.25	1.45	0.05	7	1.85
0.55	4.5	0.85	0.55	0.5
0.3	2.4	3.5	3.3	1.45
0.05	2.65	2.55	0.8	1.05
0.1	0.2	5	0.9	0.1
8.7	0.35	2.3	0.15	3.2
0.05	0.35	0.5	1.1	2.15
0.05	2.85	0.4	0.1	2.35
0.15	0.3	0.9	0.05	2.1
0.2	0.05	6.55	0.85	0.35
0.1	2.1	6.1	14.6	0.05
0.9	1.65	1.65	8.35	1.1
0.4	0.55	1.45	2.8	5.15
0.15	4.05	3.4	1.5	7.1
1.15	5.15	0.45	0.85	0.1
0.95	2.35	0.7	1.45	3.55
0.9	5.7	0.4	1.4	1.25
0.1	0.05	3.6	0.05	6.6
0.9	21.95	5.75	0.85	0.05
0.5	0.05	0.65	6.6	0.65
1	1.15	1.85	0.05	6.6
0.9	0.05	2.95	0.35	6.3
0.1	12.3	0.2	2.3	6.25
0.3	2.8	0.2	0.3	1.7
0.6	0.1	0.05	0.6	1.35
0.2	5.8	3.2	5.6	1
0.2	1.8	0.05	12.25	2.1
0.15	0.05	3.15	0.3	0.05
0.7	1.95	2.1	3	1.7
0.4	4.5	0.75	0.2	13.95
0.1	4.95	2.15	0.05	0.5
0.25	0.05	1.2	0.3	2.2
0.45	0.9	1	4.55	1.7
0.15	0.6	0.6	4.7	0.05
0.2	4.4	3.55	0.3	1.95
0.15	5.55	0.6	0.05	11.8
0.8	0.25	0.3	0.8	5.9
0.05	9	0.05	1	4.75
0.1	0.05	0.85	0.2	0.3
0.15	6	1.9	0.75	2.25
0.05	0.05	2.8	0.05	0.05
0.65	4.05	0.05	5.65	2.05
0.15	2.75	1.1	5.1	2.65
0.25	0.05	4.7	0.25	13.65
0.05	11.2	0.35	1.55	5.5
0.6	8.1	0.05	2.3	1.2
0.05	10.45	0.65	2.4	5.55
0.05	0.05	0.2	3.25	2.45
0.05	0.05	4.45	0.9	2.65
0.8	0.05	3	1.05	21.55
1.05	21.25	0.1	0.4	0.85
0.3	0.05	0.6	0.15	3.8
0.8	3.95	0.1	3.15	11.65
0.1	0.55	1.1	2.75	3.45
0.6	4	1.05	0.35	0.05
0.15	7.3	6.95	0.05	19.45
0.25	0.05	1.05	0.45	0.6
0.7	0.15	1.25	0.75	19.15
0.45	0.95	0.05	0.25	2.5
0.05	1.3	0.05	0.05	7.5
0.05	0.05	0.15	6.4	3.6
1.45	0.05	0.1	0.1	0.05
0.3	0.05	0.05	0.1	8.45
0.05	13.5	5.8	2.9	10.05
0.55	1.2	2.75	0.05	4.25
0.05	5.25	2.3	3.25	0.05
1.65	0.15	0.3	4.6	5.9
0.9	16.05	0.05	0.1	0.5
0.65	0.05	0.05	4.5	4.9
0.15	0.05	0.15	1.75	2.9
0.75	0.75	0.1	3.65	0.15
0.25	2.65	0.25	1.25	1.45
0.05	0.8	0.6	1.05	3.3
0.7	0.1	0.1	0.3	4.95
0.05	0.05	0.05	0.75	0.45
0.1	0.85	0.4	3.75	7.95
0.4	0.6	6.25	0.95	0.05
0.85	0.05	2.6	0.4	0.95
0.25	0.05	14.9	0.45	1.75
0.05	3.35	3.3	0.55	7.3
0.15	0.05	0.6	1.5	1.8
0.2	4.75	0.25	0.1	7.25
0.4	2.25	0.85	0.3	0.05
0.7	9.8	0.05	0.05	6.45
1.05	5.7	0.05	2.8	11.45
0.1	0.1	1.45	1.35	2.9
0.05	0.6	0.1	2.55	10.15
0.1	25.3	5.55	10.3	7.2
0.6	4.6	0.05	5.3	3.2
0.8	5.95	2.45	0.5	7.2
0.35	0.05	0.2	3.45	2.6
0.15	9.15	1.45	4.25	0.1
0.05	1.2	0.2	0.35	0.05
0.45	3.15	1.7	0.25	0.5
0.8	1.05	0.3	0.05	1.7
0.45	0.6	0.2	0.15	1.15
0.05	2.25	0.05	0.95	5.5
1.1	13.75	0.05	0.1	2.95
0.5	0.05	0.7	0.2	2.5
0.55	3.2	0.05	1.05	11.45
0.1	1.15	3	5.6	3.45
0.1	14	0.3	0.7	0.5
0.1	6.75	0.1	6.05	2.25
0.1	0.95	2.8	0.15	1.95
0.1	1.7	1.3	0.95	2.45
0.1	1.95	1.05	0.05	1.65
0.2	0.05	1.9	1.1	0.05
0.6	2.2	3.9	1.45	0.1
0.2	0.05	0.05	0.1	0.3
0.1	0.1	3.75	0.85	3.7
0.3	3.8	1.9	0.25	10.7
0.1	4.45	0.6	0.35	2.95
0.75	4.15	0.8	0.05	0.05
0.6	0.15	9.6	0.5	1.85
0.1	5.85	2.8	0.85	0.55
0.25	0.05	2.3	0.45	5.7
0.55	3.25	5.15	1.55	4.4
0.2	0.3	3.55	0.2	0.05
1.15	12.85	3.65	0.8	2.95
0.75	8	1.1	1.05	0.1
0.25	0.05	0.85	0.7	4.9
0.4	1.2	5.4	1.25	2.1
0.15	4.55	3	0.5	0.05
0.05	3	0.25	1.55	3.05
1.15	1.4	0.55	0.85	4.85
0.05	0.5	1.3	4.4	1.55
0.05	0.05	2.4	1.65	0.55
0.8	7.5	6.5	0.3	3.5
0.2	3	2.5	0.8	0.15
0.3	2.1	1.65	0.05	9.7
0.05	0.75	4.6	0.15	0.05
0.05	2.15	0.25	1.9	10.9
0.05	6.45	0.4	1.25	5.85
0.35	2.9	1.5	2.6	6.05
0.15	3.85	1.4	0.05	1.8
0.35	0.2	0.2	0.45	0.15
0.1	0.65	1.55	1.6	2.2
1.65	0.45	4.95	0.55	9.15
0.05	25.55	0.15	0.3	13.05
0.1	2.75	0.9	3.35	6.15
0.5	9.85	0.05	0.7	0.05
0.1	2.1	0.15	1.4	8.95
0.1	11.55	4.75	0.05	10.5
0.15	1	1.15	0.65	0.05
1.15	8.35	5.85	0.5	5.5
0.8	0.25	0.7	0.1	0.45
0.35	0.15	0.1	0.05	1.65
0.25	1.4	1.3	2	1.95
0.05	0.05	7.85	0.85	0.05
0.05	0.3	0.2	0.55	0.8
0.2	0.75	0.05	0.2	2.5
0.6	0.05	1.3	0.05	0.55
0.15	0.05	1	6.6	9.8
0.05	0.7	3.75	0.1	1.5
0.05	0.25	8.1	0.9	0.6
0.55	0.65	1.9	2.7	1.85
0.65	1.85	5.35	0.4	2.65
0.1	0.15	0.05	4.1	6.55
0.1	3.85	0.25	0.1	10
0.5	3.3	0.4	0.6	0.7
0.1	3.25	1.7	0.7	0.8
0.05	1	0.45	0.65	0.05
0.2	7.3	2.1	0.15	5.1
0.2	0.05	1.4	0.05	2.3
2.15	4.05	0.85	1.9	2.05
0.3	1.9	0.2	2.45	0.75
0.3	0.05	0.75	0.5	3.05
0.4	3.1	8.45	0.2	1.75
0.35	1.2	1.35	0.9	0.05
0.2	0.25	1.1	4.9	0.75
1.05	0.45	1.75	1.65	8.9
0.75	23.7	2.4	0.25	0.05
0.5	2.4	0.85	0.05	0.05
0.05	0.05	1.85	3.8	10.8
0.05	0.05	2	6.05	1.15
0.25	2.85	0.05	1.1	0.7
0.05	8.4	0.05	13.45	2.55
0.05	0.55	0.05	5.25	3.2
0.55	1.45	2.65	2.6	3.45
0.1	1.85	0.5	0.1	6.25
0.2	17.75	9.15	0.1	0.9
0.05	1.1	5.8	0.15	1.45
0.25	0.9	2.05	1.45	0.95
0.4	8.1	0.1	13.45	2.7
0.45	2.15	4.55	3.7	4.55
0.05	0.85	0.95	0.75	0.8
0.45	1	2.75	10.7	0.25
0.4	5.55	0.55	8.25	1.75
0.05	0.05	4.5	0.15	2.9
0.2	0.1	0.05	0.25	0.55
0.3	0.7	0.9	0.05	0.05
0.25	0.05	4.4	6.85	3.35
0.05	1.55	0.9	0.1	5
0.95	2.15	1.9	0.6	0.6
0.25	0.05	1.7	0.2	0.25
0.15	0.45	0.05	30.9	2.35
0.3	1.65	6.3	2.55	14.25
0.1	0.5	0.5	2.15	1.25
0.35	5.2	0.05	2.3	7.4
0.75	7.3	0.75	1.65	0.8
0.35	1.9	0.05	1.65	2
0.1	16.4	0.7	0.2	0.75
0.05	0.15	3.7	0.25	4.65
0.1	2.9	2	6.25	14.2
0.8	0.1	2.95	1.4	0.85
0.05	0.85	1.25	2.6	7.85
0.55	0.05	1.25	0.1	0.05
0.15	0.4	0.45	0.05	4.3
0.1	8.45	0.05	3.15	6.8
0.55	0.7	7	0.35	7.1
0.15	0.45	0.5	2.1	0.2
0.2	3.25	1.3	0.05	23
0.2	0.55	0.05	0.75	2.1
0.05	0.85	3.5	5.3	3.4
0.05	11.65	3.95	0.8	10.25
0.05	2.4	0.05	3.85	1.7
0.05	0.05	1.2	0.75	0.8
0.15	0.05	0.1	0.6	2.55
0.75	0.05	1.65	0.3	0.05
0.2	1.2	5.75	1.8	1.15
0.45	0.5	0.15	0.05	6.7
0.05	3.95	0.05	6.2	8.95
0.2	3.2	0.75	0.05	4.2
0.65	1.7	0.6	2.05	16.35
0.05	1.15	0.45	0.25	0.75
0.2	0.05	0.2	2.55	0.05
0.05	0.85	0.1	0.4	1.7
0.55	0.05	0.05	0.7	3.15
0.1	0.3	0.25	3.65	14.2
0.8	0.1	3.6	0.05	5.65
0.2	3.15	0.15	0.75	1.65
0.05	2.25	1.85	0.95	0.7
0.2	0.5	0.05	1.3	4.15
1	7.35	0.05	0.7	2.3
0.05	2.6	2	0.65	0.45
1.1	3	1.85	3.4	1.85
0.15	4.5	2.8	0.05	0.05
0.05	0.1	2.7	2.45	20.7
0.35	7.95	0.25	0.05	9.6
0.15	0.5	1.1	0.1	10.45
0.05	0.4	1.3	3	0.95
0.35	10.1	2.5	0.3	3.9
1.05	6.1	5.7	0.05	0.65
0.05	9.5	0.05	1.85	7.5
0.25	1.6	0.85	0.85	4.5
0.05	1.1	0.15	1.4	4.2
0.75	0.05	0.15	0.05	0.05
0.2	1.35	19.8	2.85	1.9
0.05	0.35	3.05	1.75	2.35
0.15	9.95	2.1	0.35	3.1
0.35	6.85	7.7	10.7	0.1
0.45	0.2	0.65	0.4	0.4
0.5	0.15	0.3	0.6	0.15
0.2	6	0.05	1.5	1.25
0.9	6.75	2	4.05	0.05
0.15	6.65	1.55	10.95	0.05
0.2	0.1	1.65	0.65	1.65
0.05	3.85	0.65	0.1	0.05
0.8	2.6	0.1	0.25	6.8
0.65	6	0.05	0.9	5
1.4	0.05	0.35	1.8	0.4
0.05	1.6	0.05	0.1	3.35
0.65	0.6	0.05	2.05	3.65
0.7	0.95	15.5	0.15	0.05
0.05	0.05	6	0.1	3.8
0.3	17.2	0.1	0.45	1.3
0.7	3.65	0.95	0.8	0.1
0.1	0.15	3.35	4.55	1.95
0.5	0.9	8.4	0.15	2.25
0.2	0.05	4.8	0.1	0.7
0.15	3.65	1	3.8	1.15
0.05	3.7	1.15	17.85	0.7
0.15	0.25	0.6	0.25	0.25
0.6	9.35	3.7	1.05	6.05
0.05	0.15	1.05	2.2	0.4
1.05	0.2	0.1	2.05	2.8
0.1	7.75	1.2	0.1	0.25
0.55	0.05	0.6	0.1	0.35
0.95	11.6	0.6	4.55	10.05
0.1	0.1	1.2	0.6	0.05
0.1	3.55	26.95	0.1	0.05
0.15	4.7	0.9	0.5	0.05
1.2	10.4	0.5	0.1	6.75
0.4	0.05	1.35	0.1	1.4
0.55	0.15	1.7	5.5	0.45
0.05	0.45	1.95	0.05	0.7
0.05	0.05	0.05	3.1	0.25
0.3	2.75	0.05	0.4	1.85
0.05	0.05	3.2	0.95	1.3
0.65	13.35	0.1	0.1	2.9
0.1	7.95	1.25	2.1	0.05
0.45	0.9	2.3	0.5	16.3
0.45	0.1	0.65	0.25	0.1
0.05	0.05	0.95	0.3	1.1
0.1	0.05	0.1	0.25	0.05
0.1	1.15	1.2	2.5	3
0.05	2.55	0.7	1.25	2.35
0.7	0.25	0.05	0.1	0.6
0.3	4.5	0.05	0.6	2.05
0.25	2.05	0.25	1.25	8.3
0.5	7.45	2.1	0.05	0.05
0.2	2.35	0.6	1.8	0.25
0.1	0.05	0.35	1.3	0.6
0.7	1.85	0.1	0.05	0.3
0.3	0.05	0.05	0.2	4.85
0.55	6.2	1.35	2.9	8.8
0.6	5.1	0.05	1.95	3.15
2.8	1.4	1.1	3.3	6.8
0.2	4.3	3.7	3.9	10.2
0.15	4.7	0.35	0.5	0.05
0.35	4	2.05	0.05	1.75
0.3	11.1	2.35	0.85	3.5
0.45	1.7	5.4	1.3	0.3
0.05	7.6	9.05	0.1	0.3
0.05	8.15	0.3	0.05	0.2
0.25	0.15	0.25	0.4	4.7
0.25	0.6	1.45	1.2	3
0.25	6.35	0.05	1.1	7.3
0.05	13.25	0.3	1.9	0.05
0.25	8.45	0.2	0.8	11.4
0.05	4.3	2.35	0.05	2.5
0.85	0.75	0.2	0.7	1
4.4	2.4	0.3	0.05	13.5
0.15	2.7	1.45	7	0.05
0.3	12.25	0.55	0.25	4.85
0.3	4.3	2.15	3.75	2.35
0.05	0.05	1.75	0.05	0.05
0.15	2.95	0.1	0.5	0.05
1.4	3.9	3.4	0.7	15.85
0.2	10.25	2.4	2.6	47.15
0.55	3.95	7.8	0.2	3.25
0.3	5.8	0.1	2.15	8.05
0.15	0.05	2.45	0.7	3.25
0.55	14.85	2.65	3.8	1.7
0.15	0.1	3.1	5.85	4.65
0.1	2.85	0.45	0.6	2.3
0.3	0.1	0.75	3.75	13.4
0.1	3	0.05	0.05	0.85
0.4	6.25	0.05	0.2	0.55
0.25	1.45	1.15	0.1	2.35
0.1	4.05	5.85	0.3	0.35
0.65	0.5	3.45	0.1	1.65
0.65	0.6	3.5	0.15	24.3
0.1	0.4	0.5	0.3	5.85
0.25	7.75	0.7	9.5	0.05
0.9	4.8	2.4	7.75	0.25
0.2	3.3	0.05	1.3	3.8
0.25	1.8	0.2	9.3	2.75
0.6	1	0.25	0.55	8.95
0.05	7.15	0.05	5.05	1.4
0.25	0.15	1.05	1.05	14.8
0.15	3.9	0.5	1.15	18.75
0.4	4.85	3.25	1.9	10.75
0.7	0.3	2	4	3.35
0.8	0.3	0.75	1.1	18.8
0.25	0.05	0.7	4.75	7.25
0.05	13	0.4	4.95	2.5
0.05	0.15	0.3	3.4	2.4
0.05	34.6	1.3	1.85	5.9
0.25	1	0.2	0.3	1.05
0.35	15.15	1.8	10.9	2.5
1.5	0.05	4.3	4.8	9.6
0.5	0.45	1.5	0.2	2.5
0.05	2.35	0.2	2	2.05
0.35	0.5	0.55	1.25	2.8
0.1	0.6	6.1	2.15	0.8
0.05	6	0.15	0.65	0.05
0.15	25.15	4.25	0.15	0.65
0.7	8.6	0.05	0.5	2.9
0.05	4.05	1.05	2	0.05
0.4	12.1	0.05	0.3	2.7
0.2	0.05	0.05	2.6	1.45
1.2	0.7	2	1	4.15
0.1	2.95	2.25	3.3	0.5
0.05	2	1.1	0.25	2.3
1	3.1	0.15	2.25	0.45
0.1	1.15	1.75	0.75	0.5
0.75	3.5	0.05	1	2.95
0.8	0.05	1.05	0.6	10.2
0.5	3.1	1.1	0.1	0.15
0.15	8.75	0.7	5.8	0.1
0.25	20.05	0.25	0.75	19.7
0.1	0.9	0.1	0.25	0.05
0.3	4.8	1.05	0.05	9.05
0.25	9.5	0.6	5.9	4.95
0.05	40.9	1.95	3	0.05
0.4	11.7	0.05	4.85	4.4
0.1	0.05	2.35	0.3	7.85
0.35	0.95	0.1	0.95	0.05
0.1	0.05	4.45	7.3	6
0.15	2.75	0.05	0.05	2.35
0.05	5.5	1	1.65	3.45
0.1	0.2	2.8	1.15	1
0.05	0.95	0.7	2.05	4.2
0.75	1.45	1.2	1.95	0.7
0.75	12	3.85	0.25	1.65
3.7	0.15	2.9	5.75	3.35
0.05	8.75	1.15	1.05	0.05
0.25	12.85	0.05	0.3	1.15
0.65	0.3	0.05	1.85	3.9
1.55	2.3	3.5	4.9	3.4
0.1	0.1	1.05	3.1	3.75
0.4	0.05	0.25	1.2	0.6
0.3	3.2	4.9	7.9	6.75
0.15	0.05	0.25	0.8	4.75
1.8	0.3	0.05	15.05	3.2
0.45	0.05	1.65	3.15	9.5
0.1	0.75	0.4	2.95	6.2
0.05	10.8	0.1	0.4	0.5
0.1	1.25	3.2	3.8	3.65
0.85	0.2	1.25	3.75	0.15
0.5	0.05	0.15	1.75	1.55
0.05	0.05	2.2	5.15	2.2
0.25	1.4	0.05	1.05	0.05
0.05	2.15	2.8	5.75	1.95
0.65	1.7	0.9	0.25	0.85
0.35	7.15	3.45	1.4	0.05
0.4	3.35	2.85	0.6	3.55
0.3	20.8	0.1	1.95	0.15
0.25	2.2	0.4	0.3	1.75
0.15	0.05	3.5	5.25	12.35
0.55	0.15	10.05	4.35	0.25
0.3	4.2	4.55	3.8	0.55
0.2	5.6	4.95	1.4	3.1
0.65	8.9	0.05	0.2	8.75
0.1	1.25	1.2	0.05	1.75
0.05	0.05	2.35	0.1	5.55
0.7	11.6	0.15	4.8	0.05
0.1	1.25	0.6	0.4	1.8
0.4	0.2	0.15	9.3	0.65
0.3	4.8	0.1	2.45	2.15
0.25	3.8	1.2	1.35	3.65
0.05	0.45	2.4	2.3	0.25
0.2	10.95	7.5	2.95	3.6
0.05	0.9	0.1	3.5	9.1
0.05	6.75	2.8	3.15	0.15
0.1	9.65	0.75	0.15	2.65
0.05	6.35	0.9	0.1	0.85
0.05	4.6	3.2	0.95	0.05
0.95	0.05	2.15	2.85	1.85
0.3	1.95	2.5	0.2	4.05
0.15	0.6	8.05	1.15	0.05
0.3	3.1	0.6	0.2	0.7
0.45	1.7	4.75	6.9	0.45
0.1	2.3	0.1	0.9	0.5
0.15	5.15	2.7	0.5	0.35
0.05	5.1	16	0.05	4.45
0.95	1.7	0.05	0.3	4.05
1	8.55	0.3	1.8	0.35
0.15	2.55	0.05	0.05	0.25
0.15	0.2	3.9	0.85	3.9
0.2	4	5.1	5.4	1.95
0.1	0.05	0.1	0.05	2.15
0.05	0.2	0.25	0.45	4.9
0.35	17.95	1.65	0.8	0.15
0.55	0.7	0.5	0.1	0.05
0.5	0.1	1.4	0.1	0.95
0.15	0.75	0.1	1.8	3.15
0.2	12.75	0.4	0.05	4.8
0.3	4.35	2.55	0.05	2.3
0.3	0.05	0.9	0.15	0.1
0.8	1.75	0.05	3.35	3.95
1.35	13.2	0.85	1.2	4.35
0.1	1.1	0.4	3.05	4.15
0.1	0.05	0.05	1.15	0.35
0.25	0.1	0.2	0.5	0.05
0.25	0.05	3.95	1.15	2.2
0.25	1.15	0.55	7.55	26.9
0.25	2.65	1.6	0.7	3.25
0.15	0.1	0.35	0.05	0.2
0.5	1.5	3.5	0.75	8.65
0.3	0.6	2	0.15	1.7
0.2	0.05	5.5	0.05	6.7
0.15	2.85	0.6	5.45	0.4
0.2	0.75	2.15	0.5	0.85
0.45	3.6	7.1	1.3	2.3
0.25	0.75	2.35	3.9	0.95
0.55	8	9.8	0.1	0.65
0.1	0.05	1	1.35	1.7
0.1	0.15	0.1	1.65	1.3
0.15	2.3	0.4	0.3	1.25
0.45	0.05	0.25	5.95	0.65
0.05	7.95	1.8	0.05	3.8
0.05	9.5	0.4	0.5	1.85
0.1	0.05	0.1	3.15	0.5
0.55	8.8	2.6	1	0.6
0.1	1.85	3	3.2	1.75
2.05	8.85	2.45	0.65	2.55
0.8	0.65	0.75	1.4	0.5
0.25	2.95	0.85	0.8	1.3
0.2	3.7	0.4	7.55	8.65
0.7	5.15	1.65	0.1	14.05
0.1	16.15	2	0.35	2.3
0.25	1.5	0.05	1.1	7.6
0.15	4.45	0.1	1.1	3.15
0.25	0.1	0.35	1.75	0.3
0.05	20.15	1.05	4.55	5.3
0.75	3.85	0.95	0.3	19.85
0.4	1.7	1.05	2.15	1.65
0.25	0.05	0.3	0.95	1.45
0.4	1.2	0.4	0.05	0.45
0.05	4.55	0.5	3.05	1
0.35	0.05	1.7	1.35	0.75
0.05	4.8	9.8	2.55	0.05
0.05	2.05	2.25	0.85	0.1
0.45	4.6	0.3	0.1	3.95
0.45	1.1	3	2.1	0.4
0.15	0.65	1.65	0.1	0.1
0.3	0.05	0.6	2.45	9.95
0.1	1.35	1.5	0.65	1.6
0.65	2	0.65	1.05	7.05
0.45	0.05	4.2	1.45	9.8
0.05	11.8	1.2	0.15	9.45
0.15	2.3	1.35	0.65	0.05
0.05	0.05	0.2	0.9	2.4
0.5	5.55	0.5	0.4	4.95
0.8	1.55	0.05	1.1	18.4
0.15	5.9	0.05	0.1	0.05
1.85	1	2.3	0.55	0.35
0.75	0.1	1.6	0.1	5.15
0.05	3.75	0.2	0.3	0.05
0.15	1.85	1.2	3.55	0.1
0.05	0.05	2.85	0.55	0.05
0.2	3.95	0.1	0.9	0.1
0.4	2.3	0.05	4.85	1.45
0.3	0.05	0.15	1.6	0.1
0.05	5.05	1.1	4	6.55
0.1	6.2	3.2	1.05	6.4
0.9	2.05	4.55	2.3	1.4
0.1	0.6	0.1	0.1	6.95
0.15	0.35	1.25	2.25	29.6
0.05	1.25	1.85	0.25	4.1
0.3	0.15	0.9	0.45	3.55
0.25	0.55	0.2	0.05	2.6
0.1	0.6	0.5	2.55	6.3
1.4	4.7	2.9	1.05	4.95
0.3	7.4	0.35	0.25	0.1
0.05	3.85	1.85	0.65	4.95
0.1	0.5	0.05	0.85	2.55
0.1	4.85	0.15	0.15	1.8
2.5	0.05	1.15	0.1	0.05
0.85	0.2	0.4	0.25	3
0.25	6.8	0.1	0.05	1.35
0.1	10.45	1.3	0.1	0.15
0.15	0.55	0.4	0.45	0.2
0.7	6.3	3.15	1.75	3.45
0.1	3.35	0.1	0.5	5.85
0.5	0.05	0.65	0.15	0.5
0.15	5.25	6.6	0.45	0.45
2.65	1.55	0.1	5.1	0.15
0.6	0.15	0.4	2.65	2.95
0.15	0.05	0.5	0.35	0.65
0.2	2	0.05	0.15	0.45
0.1	8.05	3	0.1	7.2
0.05	4.25	0.65	0.3	15.4
0.55	0.75	2.75	1.4	0.55
0.05	0.05	0.4	0.05	2.8
0.05	3.5	0.4	1.25	0.35
0.2	6.7	0.2	1.15	4.45
0.35	1.8	0.95	4.4	2.35
0.15	2.05	6	1.45	1.3
0.15	3.05	0.35	0.5	2.05
0.05	0.05	3.75	5.45	12.75
0.55	9.05	1.05	0.4	9.1
0.1	0.1	4.15	0.5	1.25
0.45	0.1	5	0.05	0.7
0.75	1.7	0.9	1.45	0.55
0.25	0.75	0.25	2.05	2.35
0.05	0.5	3.9	0.3	5.05
0.15	3.9	1.4	0.15	2.4
0.15	0.6	3.85	4.55	2.65
1.2	8.5	1.25	0.9	10.3
0.55	0.9	0.05	4.95	0.1
0.1	0.5	0.15	0.4	6.95
0.1	0.3	0.1	1.35	0.35
1.9	0.55	0.45	0.45	5.3
0.05	14.75	0.25	0.6	11.95
0.1	0.95	4.1	1.55	7.15
0.1	17.75	1.5	0.05	2.05
0.1	0.05	0.2	1.7	1.85
0.05	0.2	3.65	2.85	10.2
1.4	0.05	5.25	0.85	0.25
0.1	3.15	0.2	0.9	10.2
0.95	3.2	1.15	4.05	0.5
0.2	0.1	0.5	2.1	1.15
1.4	5.1	0.25	3.2	1.7
0.6	0.05	0.25	1.65	0.5
0.6	0.6	1.65	2.95	3.45
0.25	1.15	4.9	0.95	0.05
0.2	14.8	0.95	0.55	17.65
0.4	7.45	3.55	0.65	16.55
0.05	0.75	0.4	4.95	0.8
0.15	3.8	2.8	1.75	7.25
0.55	15.6	3.55	5	10.05
0.7	0.5	1.25	0.75	2.4
0.35	11.35	4.65	1	11.15
0.7	3.35	0.1	1.95	3.6
0.25	1.15	2.55	3.3	3.6
0.3	0.6	0.25	3.35	1.45
0.3	0.65	1.8	0.15	0.1
0.1	17.55	3.5	1.4	12.45
0.55	4.25	1.05	0.45	2.1
0.1	4.55	0.7	6.55	3.1
0.35	0.6	4	0.05	3.5
0.25	0.05	0.4	10	0.35
0.55	3.95	0.4	0.05	5.6
0.15	12.25	1.05	2.85	2.2
0.45	4.9	1.35	0.25	3.4
0.55	11.65	1	0.7	6.8
0.05	0.05	0.35	1.25	4.15
0.3	1	1.1	0.5	3
0.05	4.35	0.75	0.7	2.15
1.65	4.55	8.3	0.3	0.25
0.15	1.05	0.05	0.2	6.1
0.45	0.3	0.05	0.25	2.5
1.65	0.2	0.25	0.95	0.65
0.05	12.9	2.5	0.05	1.65
1.05	0.05	2.2	0.2	5.55
0.05	0.05	0.75	6.75	2.85
2.4	13.45	0.55	1.5	0.05
0.15	5.5	1.25	1.85	8.45
0.05	0.05	0.05	0.05	1.65
0.05	14.7	0.6	1.75	2.3
0.15	3.65	0.15	0.3	4.6
0.05	0.05	0.95	0.05	0.2
0.15	1.5	2.5	2.8	5.95
0.25	6.1	2.05	1.5	2.4
0.2	2.65	1.2	0.35	3.15
0.3	3.95	0.95	0.05	0.05
0.05	0.15	1.15	2.15	0.2
0.45	3.4	0.75	9.05	0.05
0.05	0.05	1.05	0.3	0.6
0.7	2.15	0.75	0.2	3
0.2	3.15	2.15	5.05	2
1.4	3.15	5.25	4.95	4.05
0.05	3.9	0.2	0.5	7.7
0.45	3.85	0.1	0.05	10.35
1.3	0.35	0.05	0.4	4.2
0.05	1.65	0.65	1.85	0.1
0.1	3.05	5.1	0.85	2.6
0.05	5.55	1.45	6.25	0.1
0.05	1.95	1.6	5	0.1
0.1	1.95	4.7	0.05	3.35
0.05	2.1	2.7	0.35	13.8
0.2	3.15	0.8	1.7	0.4
0.05	2.7	0.9	0.15	0.25
0.05	0.3	0.05	3.05	2.95
0.4	2.75	0.95	0.15	0.25
0.65	0.05	1.15	0.25	9.05
0.7	0.05	2.45	0.05	5.5
0.15	6	2.45	4.35	4.3
0.55	0.2	1.05	5.15	1.75
0.1	9.8	4.85	2.1	1.7
0.45	2.3	0.35	0.45	6.55
0.35	6.8	0.2	1.35	0.3
0.15	16.5	0.55	2.6	0.55
0.6	2.6	3.2	0.55	0.1
0.15	2.7	7.65	0.65	0.1
0.75	0.25	3.1	0.15	0.05
0.2	0.05	1.55	0.85	0.4
0.1	0.1	1.8	0.25	1.85
0.05	4.1	4.3	3.15	1.45
0.45	10.85	1.55	0.2	0.05
0.85	0.15	0.2	7.4	4
0.05	0.05	4.05	0.1	0.05
0.05	4.3	0.3	0.1	3.2
0.05	19.5	10.35	1.25	5.4
0.05	0.05	0.25	0.1	1.85
0.15	0.05	0.1	6.6	3.85
0.1	5.15	1.1	1.2	0.05
0.05	14.65	0.8	1.55	13.35
1.4	2.45	0.25	0.25	0.05
0.1	0.05	0.15	6.1	0.3
0.75	4.25	0.65	2.35	0.15
0.45	8.6	0.5	1.8	2.1
0.2	1.55	0.25	0.05	0.95
0.15	1.35	0.35	0.05	6.15
0.85	4.4	1.65	0.2	6.05
0.35	6.15	0.75	1.7	18.9
0.1	1.15	2.5	0.15	0.05
0.25	13.05	4	0.4	3.65
1.05	0.9	1.8	0.9	4
0.25	0.5	0.65	0.15	0.15
0.3	8.8	0.05	4.75	0.3
0.7	0.05	0.25	0.35	2.2
0.3	4.05	0.1	5.05	0.25
1.25	1.7	0.85	0.7	0.25
0.05	0.1	1.45	2.25	2.35
1.05	2.1	7.6	0.35	0.05
0.15	3.75	0.1	1.2	0.55
0.15	2.65	1.6	0.65	6.25
0.15	0.1	0.2	0.05	12.2
0.6	0.05	9.7	0.8	4.3
0.05	3.45	2.05	0.75	0.25
0.65	7.95	1.1	0.35	0.1
0.6	2.95	0.2	5	3.45
0.1	2.1	0.15	6.15	0.05
0.2	0.85	0.05	1.9	13.35
0.1	4.35	1.4	3.1	4.05
0.05	8.7	2.15	0.5	2.3
0.4	11.6	0.8	0.15	6
1	2.3	1.15	0.45	1
0.25	2.75	0.55	0.7	0.05
0.2	2.35	0.65	2.15	1.1
0.25	1.75	0.25	3.85	1.35
0.15	6.05	6.3	0.9	17.15
0.25	1.4	0.35	0.05	12.6
0.05	6.9	0.85	0.1	2.65
0.6	2.4	2.2	2.15	0.55
0.3	3	5	0.15	0.9
0.1	0.65	3.2	0.05	2
0.05	6.5	0.05	0.45	1.05
0.05	0.05	2	1.45	0.95
0.1	6.5	24.65	0.8	9.65
0.05	9.55	0.2	0.05	1.6
0.1	0.45	2.05	0.05	1
0.25	9.3	2.55	3.95	0.15
0.25	1.3	0.3	2.2	0.05
0.85	0.1	0.85	0.1	7.35
0.4	0.05	5	0.85	4.9
0.2	7.3	0.5	6.65	7.2
1.25	0.05	0.2	2	1.15
0.15	1.25	1	0.1	0.4
0.05	0.8	0.4	1.8	2.25
0.25	3.5	1.9	0.7	1.15
0.25	3.75	1.05	0.6	4.25
0.4	2.6	0.3	12.05	1.8
0.5	7.1	0.1	0.1	0.4
0.6	0.6	0.5	5.45	17.2
0.05	1.75	0.7	0.55	8.15
0.35	0.15	0.15	0.05	7.2
0.55	1.45	0.05	9.25	7.8
0.3	8.55	0.9	6.55	10.65
0.05	7.75	0.1	0.3	3.3
0.05	4.2	0.05	0.05	1.1
0.05	0.8	5.8	0.35	5.15
0.8	0.1	0.05	0.45	0.25
0.1	5.8	3.2	5.15	2.8
0.15	0.05	0.05	1.25	0.1
0.4	0.05	0.05	1.05	0.3
0.2	8.8	0.25	0.05	13.4
0.05	19.15	0.35	5.6	2
0.95	0.05	1.2	0.1	3.5
0.7	0.05	0.65	0.85	0.5
0.7	0.6	0.5	2.4	5.6
0.2	1.8	4.3	0.45	0.05
1.5	6.2	2.4	1.3	1.85
0.05	0.15	0.05	0.2	0.05
0.05	5.3	2.85	0.4	14.85
0.25	1.2	0.45	8.8	2.4
1.65	1.1	0.1	0.05	3.75
0.05	0.3	0.1	0.05	4.3
0.4	8.4	2.1	2.05	0.05
0.8	0.05	0.05	1.7	3.8
0.6	0.2	1	0.25	3.05
0.35	6.5	1.05	2.05	10.2
0.15	3.5	2.05	1.5	0.05
0.4	7.65	1.5	0.1	1.6
0.3	9.55	0.1	0.85	2
0.15	0.6	3.8	0.05	1
0.1	6.1	0.9	0.1	0.4
0.05	3.35	6.3	1.15	1.45
0.15	6.8	0.25	1.95	3.45
0.1	0.55	0.85	2.2	2.7
0.4	4.05	0.05	1.95	0.05
0.45	0.05	0.4	0.05	3.85
0.1	8.75	0.05	5.05	4.15
0.05	0.15	0.25	0.05	0.05
0.15	2.05	0.05	0.75	0.1
0.05	4.65	0.05	3.75	3.4
0.05	4.45	0.3	0.65	2.35
1.55	1.4	0.15	1.45	1.65
0.05	6.95	0.05	2.45	5.7
0.2	3.4	1.05	0.05	0.35
1	8	12.55	0.6	1.25
0.25	6.95	3.4	0.25	2.4
0.25	0.9	1.55	7.6	1.25
0.6	0.1	1.65	2.3	5.6
0.15	0.05	0.3	9.3	5.65
1	4.2	0.05	0.25	0.15
0.65	6.45	5.75	0.75	2.4
0.05	13.85	6.1	3.85	3.2
2.35	12.65	0.65	5.35	0.65
0.45	5.15	5.05	0.2	0.9
0.85	3.25	2.1	3.95	0.05
0.05	0.25	1.95	1.45	2.05
0.45	2.55	0.4	3.8	5.4
0.05	2.1	2.65	0.55	1.3
0.05	4.5	1.3	0.1	1.4
0.2	6.5	1.15	0.3	0.05
0.1	3.85	2.25	0.85	2.7
0.1	11.6	0.3	0.1	2.35
0.35	0.1	3.95	0.05	3.5
0.55	0.1	1.9	0.6	5.15
0.45	2.25	0.9	2.25	0.65
0.05	9.75	0.15	1.85	0.05
4.2	5.35	1.55	1.7	2
0.35	5.9	0.1	1	0.05
0.35	0.05	0.6	0.3	0.25
0.05	0.3	4.1	0.5	3.95
0.75	3.15	1.5	0.3	10.65
0.85	2	0.05	0.15	2.95
0.25	4.3	1.55	4.3	3.7
0.65	2.35	13.9	0.75	1.3
0.25	8.6	1.35	0.25	0.05
0.05	1.8	1.6	6.75	7.9
0.6	0.05	0.3	0.6	0.65
0.15	5.05	1.65	0.1	9
0.05	5.45	0.35	1.45	0.95
2.15	2.5	6.25	0.5	0.05
0.05	4.7	4.65	1.2	3.15
2.85	3.6	1.85	0.1	0.25
0.1	11.4	1	0.9	0.05
0.1	1.7	4.35	0.9	1.2
0.15	0.5	0.3	0.35	0.4
0.05	1.4	2.5	3.05	3.75
1	7.7	0.3	0.05	2.5
0.1	2.8	1.2	3.35	2.35
1.2	0.6	1.7	0.45	5.8
0.2	6.45	3.15	0.4	0.15
0.55	0.9	0.1	2.25	0.05
0.25	6.7	1.85	3	2
0.5	0.15	8.3	2.75	4
0.25	13.9	0.35	2.25	0.15
0.1	0.05	0.65	2.35	0.5
0.1	6.7	1.1	5.65	2.8
0.4	2.2	5.7	0.1	4.5
0.15	3	7.95	1.3	0.1
0.1	4.65	0.1	7.75	0.05
0.15	5.9	0.25	0.15	0.35
0.05	1.5	0.05	0.35	0.1
0.3	0.05	0.75	7.75	1.85
0.3	2.8	3.85	1.1	5.7
[truncated: 2,758 more rows]

## Sheet: R5_R_1
GAP	AC	TC	CC	GC
[truncated: 3,684 more rows]

[truncated: 8 more sheets: R5_R_2, R5_R_3, Trace1, Trace2, Trace 3, Trace 4, Trace 5, Trace 6]
