# Supplementary material for: Single-molecule analysis of DNA base-stacking energetics using patterned DNA nanostructures
Source: Nat Nanotechnol. 2023 Aug 17;18(12):1474–82. doi: 10.1038/s41565-023-01485-1 (PMC10716042; doi:10.1038/s41565-023-01485-1)
Supplement: Supplementary file 8 — Source data. [file 41565_2023_1485_MOESM8_ESM.xlsx]

## Sheet: Sheet1
Stack	DelG1	DelG2	DelG3	DelGAvg	DelGSTD
A|T	-1.85738	-2.03052	-1.9835	-1.95714	0.08953
P1A|T	-2.13438	-2.17108	-2.1477	-2.15105	0.01858
G|C	-2.56161	-2.61872	-2.66412	-2.61482	0.05137
R6G|C	-2.52315	-2.7797	-2.31504	-2.5393	0.23275
Cy5G|C	-2.59281	-2.58553	-2.58696	-2.58843	0.00386
Cy5A|C	-3.3519	-3.27263	-3.21003	-3.27819	0.0711
StemA|C	-3.06265	-3.10865	-3.10109	-3.0908	0.02467
A|C	-3.2159	-3.17426	-3.26183	-3.21733	0.0438
