# Supplementary material for: Single-molecule analysis of DNA base-stacking energetics using patterned DNA nanostructures
Source: Nat Nanotechnol. 2023 Aug 17;18(12):1474–82. doi: 10.1038/s41565-023-01485-1 (PMC10716042; doi:10.1038/s41565-023-01485-1)
Supplement: Supplementary file 9 — Source data. [file 41565_2023_1485_MOESM9_ESM.xlsx]

## Sheet: Sheet1
Stack	DelG	Area (Å)
C|T	-0.94808	71.4
C|G	-1.23555	68.9
T|G	-1.25695	71
C|A	-1.28545	67.3
T|T	-1.30866	76.2
T|A	-1.37003	69.8
C|C	-1.59301	70.8
G|G	-1.61679	87.4
A|G	-1.71394	82.3
G|T	-1.80028	83.3
T|C	-1.91565	74.1
A|T	-1.95714	79.7
G|A	-1.99544	83.1
A|A	-2.29633	79.6
G|C	-2.61482	81.7
A|C	-3.21733	78.4
