# Supplementary material for: Single-molecule analysis of DNA base-stacking energetics using patterned DNA nanostructures
Source: Nat Nanotechnol. 2023 Aug 17;18(12):1474–82. doi: 10.1038/s41565-023-01485-1 (PMC10716042; doi:10.1038/s41565-023-01485-1)
Supplement: Supplementary file 10 — Source data. [file 41565_2023_1485_MOESM10_ESM.xlsx]

## Sheet: Sheet1
Base-pair	ΔG,SantaLucia	ΔG,Yakovchuk	ΔG,Kilchherr	ΔG,Vasiliskov	ΔG,Pyshnyi	ΔG	ΔGavg
	(kcal.mol-1)	(kcal.mol-1)	(kcal.mol-1)	(kcal.mol-1)	(kcal.mol-1)	(kcal.mol-1)	(kcal.mol-1)
A|A, T|T	−1.00	−1.11	−1.36	-1.8, -0.8	-1.93, -1.22	-2.30, -1.31	-1.8
AT	−0.88	−1.34	−2.35	-1.4	-1.89	-1.96	-1.96
TA	−0.58	−0.19	−1.01	-0.8	-0.85	-1.37	-1.37
G|G, C|C	−1.84	−1.44	−1.64	-0.8, -0.7	-1.96, -1.25	-1.62, -1.60	-1.6
GC	−2.24	−2.17	−3.42	-0.9	-2.76	-2.61	-2.61
CG	−2.17	−0.91	−2.06	-0.5	-1.17	-1.24	-1.24
T|G, C|A	−1.45	−0.55	−0.81	-0.7, -0.8	-1.2, -1.06	-1.26, -1.29	-1.27
A|G, C|T	−1.28	−1.06	−1.60	-1.6, -0.5	-1.35, -1.19	-1.71, -0.95	-1.33
T|C, G|A	−1.30	−1.43	−1.39	-1.2, -1.0	-1.46, 2.21	-1.92, -2.00	-1.96
G|T, A|C	−1.44	−1.81	−2.03	-1.0, -1.95	-2.1, -2.29	-1.80, -3.22	-2.51
